# Supplementary material for: Highlighter: An optogenetic system for high-resolution gene expression control in plants
Source: PLoS Biol. 2023 Sep 21;21(9):e3002303. doi: 10.1371/journal.pbio.3002303 (PMC10513317; doi:10.1371/journal.pbio.3002303)
Supplement: S1 Data — (XLSX) [file pbio.3002303.s014.xlsx]

## Sheet: Fig 2 Raw Data
					Optical denisty at 600nm (OD600 nm)							Fluorescence counts (absorbance read at 600 nm)
Light treatment						Dilution range (Fold) of starter culture							Dilution range (Fold) of starter culture
Wavelength	Biological replicate	Technical replicate	CcaS variant and chromophore	Construct ID	LB absorbance values used for background subtraction	2187	729	243	81	27	9	LB fluorescence values used for background subtraction	2187	729	243	81	27	9
400 nm	Bio Rep 1	Tech Rep 1	CcaS-PCB	pSR43.6r + pBL413-003-020	0.037475	0.049	0.0644	0.1052	0.1937	0.2605	0.3564	176059	245617	287294	558941	1.97858e+06	5.54552e+06	1.13342e+07
400 nm	Bio Rep 1	Tech Rep 1	CcaS-PɸB	pBL413-003-005 + pBL413-003-020	0.037475	0.05	0.045	0.0716	0.1384	0.2324	0.357	176059	210822	280723	589413	1.85066e+06	5.89368e+06	1.13716e+07
400 nm	Bio Rep 1	Tech Rep 1	CcaS(A92V)-PɸB	pBL413-006-058 + pBL413-003-020	0.037475	0.0451	0.0418	0.0624	0.1015	0.1811	0.2978	176059	186536	193116	233307	498427	2.78322e+06	6.44764e+06
400 nm	Bio Rep 1	Tech Rep 1	CcaSHL-PΦB	pBL413-020-201 + pBL413-003-020	0.037475	0.0413	0.0418	0.0472	0.0801	0.1539	0.2776	176059	178819	190715	227082	420122	2.30034e+06	6.62308e+06
400 nm	Bio Rep 1	Tech Rep 2	CcaS-PCB	pSR43.6r + pBL413-003-020	0.037475	0.0449	0.0465	0.0823	0.1666	0.2473	0.3037	176059	215909	259508	507574	1.63644e+06	4789596	9.07158e+06
400 nm	Bio Rep 1	Tech Rep 2	CcaS-PɸB	pBL413-003-005 + pBL413-003-020	0.037475	0.0399	0.0473	0.0472	0.0859	0.1702	0.2886	176059	193389	228485	386881	996360	3.55318e+06	9.14585e+06
400 nm	Bio Rep 1	Tech Rep 2	CcaS(A92V)-PɸB	pBL413-006-058 + pBL413-003-020	0.037475	0.0504	0.0404	0.0526	0.0962	0.1835	0.2781	176059	181871	188646	214719	461823	2.48632e+06	5.83872e+06
400 nm	Bio Rep 1	Tech Rep 2	CcaSHL-PΦB	pBL413-020-201 + pBL413-003-020	0.037475	0.0385	0.0435	0.043	0.0747	0.1304	0.3383	176059	179246	180657	225643	452955	2.06934e+06	4890409
400 nm	Bio Rep 1	Tech Rep 3	CcaS-PCB	pSR43.6r + pBL413-003-020	0.037475	0.0432	0.0389	0.0561	0.1127	0.2131	0.2733	176059	194184	215517	347716	992439	4.13937e+06	8.59606e+06
400 nm	Bio Rep 1	Tech Rep 3	CcaS-PɸB	pBL413-003-005 + pBL413-003-020	0.037475	0.0424	0.0453	0.0804	0.1492	0.2487	0.3406	176059	249865	293345	717988	2.5009e+06	6.37164e+06	1.17321e+07
400 nm	Bio Rep 1	Tech Rep 3	CcaS(A92V)-PɸB	pBL413-006-058 + pBL413-003-020	0.037475	0.0366	0.0368	0.0455	0.0721	0.1615	0.2736	176059	176224	181408	198989	276064	1.58051e+06	5.03278e+06
400 nm	Bio Rep 1	Tech Rep 3	CcaSHL-PΦB	pBL413-020-201 + pBL413-003-020	0.037475	0.0375	0.0373	0.0471	0.082	0.1725	0.2954	176059	179113	186619	215358	390494	2.27483e+06	6.69547e+06
455 nm	Bio Rep 1	Tech Rep 1	CcaS-PCB	pSR43.6r + pBL413-003-020	0.0369167	0.0416	0.0464	0.0869	0.1934	0.2766	0.3646	220424	281024	368925	940818	3654560	1.08906e+07	2.03602e+07
455 nm	Bio Rep 1	Tech Rep 1	CcaS-PɸB	pBL413-003-005 + pBL413-003-020	0.0369167	0.0396	0.042	0.055	0.1299	0.2148	0.2955	220424	236942	258725	501692	1.93466e+06	8.56016e+06	1.54994e+07
455 nm	Bio Rep 1	Tech Rep 1	CcaS(A92V)-PɸB	pBL413-006-058 + pBL413-003-020	0.0369167	0.0384	0.0422	0.0487	0.096	0.1816	0.2812	220424	220533	220347	219570	225062	645626	1591945
455 nm	Bio Rep 1	Tech Rep 1	CcaSHL-PΦB	pBL413-020-201 + pBL413-003-020	0.0369167	0.0379	0.041	0.0447	0.079	0.1576	0.2404	220424	211712	212312	217888	226084	610562	2.7193e+06
455 nm	Bio Rep 1	Tech Rep 2	CcaS-PCB	pSR43.6r + pBL413-003-020	0.0369167	0.0408	0.0444	0.0774	0.161	0.2496	0.2912	220424	284064	363465	864966	3.34612e+06	9.14711e+06	1.64132e+07
455 nm	Bio Rep 1	Tech Rep 2	CcaS-PɸB	pBL413-003-005 + pBL413-003-020	0.0369167	0.0365	0.0385	0.0441	0.0785	0.1659	0.2456	220424	219810	236873	351326	1.01076e+06	5.29887e+06	1.28019e+07
455 nm	Bio Rep 1	Tech Rep 2	CcaS(A92V)-PɸB	pBL413-006-058 + pBL413-003-020	0.0369167	0.0374	0.0394	0.0528	0.0925	0.1791	0.2447	220424	203451	212386	220674	220902	505624	961830
455 nm	Bio Rep 1	Tech Rep 2	CcaSHL-PΦB	pBL413-020-201 + pBL413-003-020	0.0369167	0.0367	0.0372	0.0432	0.0699	0.1294	0.1532	220424	210833	215666	218678	219782	504987	2.12926e+06
455 nm	Bio Rep 1	Tech Rep 3	CcaS-PCB	pSR43.6r + pBL413-003-020	0.0369167	0.0374	0.0386	0.0548	0.1083	0.2159	0.2782	220424	242647	286160	547520	1.74141e+06	7.63097e+06	1.6514e+07
455 nm	Bio Rep 1	Tech Rep 3	CcaS-PɸB	pBL413-003-005 + pBL413-003-020	0.0369167	0.0372	0.0426	0.0845	0.1486	0.2521	0.3041	220424	249018	328702	796832	3.64303e+06	9.69964e+06	18047736
455 nm	Bio Rep 1	Tech Rep 3	CcaS(A92V)-PɸB	pBL413-006-058 + pBL413-003-020	0.0369167	0.0362	0.0367	0.0443	0.0745	0.1689	0.2479	220424	214876	219795	221091	215196	367816	1.11773e+06
455 nm	Bio Rep 1	Tech Rep 3	CcaSHL-PΦB	pBL413-020-201 + pBL413-003-020	0.0369167	0.0361	0.0368	0.0443	0.0776	0.1618	0.268	220424	220377	214044	217214	215623	575022	1.48506e+06
525 nm	Bio Rep 1	Tech Rep 1	CcaS-PCB	pSR43.6r + pBL413-003-020	0.0376917	0.0538	0.0752	0.1376	0.23	0.2782	0.3823	296102	512580	720419	1.67766e+06	5.33798e+06	1.12311e+07	2.18265e+07
525 nm	Bio Rep 1	Tech Rep 1	CcaS-PɸB	pBL413-003-005 + pBL413-003-020	0.0376917	0.0445	0.0584	0.0948	0.1704	0.2475	0.3468	296102	470307	623966	1.48001e+06	4752459	1.09845e+07	20742830
525 nm	Bio Rep 1	Tech Rep 1	CcaS(A92V)-PɸB	pBL413-006-058 + pBL413-003-020	0.0376917	0.0424	0.0511	0.0762	0.1256	0.2309	0.3166	296102	397130	483695	899446	2.75965e+06	8.62512e+06	1.61485e+07
525 nm	Bio Rep 1	Tech Rep 1	CcaSHL-PΦB	pBL413-020-201 + pBL413-003-020	0.0376917	0.0419	0.0496	0.0699	0.1191	0.2013	0.3202	296102	367781	420458	715564	2017329	7.0105e+06	1.56459e+07
525 nm	Bio Rep 1	Tech Rep 2	CcaS-PCB	pSR43.6r + pBL413-003-020	0.0376917	0.0506	0.0705	0.1396	0.2171	0.2882	0.3206	296102	483976	682209	1.61099e+06	4876801	1.08739e+07	18549936
525 nm	Bio Rep 1	Tech Rep 2	CcaS-PɸB	pBL413-003-005 + pBL413-003-020	0.0376917	0.0398	0.0468	0.0686	0.1178	0.2004	0.2623	296102	398475	484328	929928	2.57747e+06	7.95831e+06	1.61279e+07
525 nm	Bio Rep 1	Tech Rep 2	CcaS(A92V)-PɸB	pBL413-006-058 + pBL413-003-020	0.0376917	0.0409	0.0496	0.0775	0.1203	0.2097	0.2602	296102	361015	430908	792705	2.57611e+06	7624770	1.50841e+07
525 nm	Bio Rep 1	Tech Rep 2	CcaSHL-PΦB	pBL413-020-201 + pBL413-003-020	0.0376917	0.0386	0.0436	0.0607	0.085	0.1433	0.2166	296102	352815	412296	704981	1.94202e+06	5.89637e+06	1.24608e+07
525 nm	Bio Rep 1	Tech Rep 3	CcaS-PCB	pSR43.6r + pBL413-003-020	0.0376917	0.0428	0.0521	0.0938	0.1384	0.2424	0.2607	296102	396926	503885	982327	3.10625e+06	8.60549e+06	1.68349e+07
525 nm	Bio Rep 1	Tech Rep 3	CcaS-PɸB	pBL413-003-005 + pBL413-003-020	0.0376917	0.0468	0.0625	0.1113	0.1787	0.2766	0.3007	296102	513014	733760	1.90047e+06	6.04079e+06	1.22562e+07	2.06445e+07
525 nm	Bio Rep 1	Tech Rep 3	CcaS(A92V)-PɸB	pBL413-006-058 + pBL413-003-020	0.0376917	0.0392	0.0436	0.0616	0.1143	0.2041	0.2907	296102	337677	377917	587357	1.58577e+06	5.86393e+06	1.19085e+07
525 nm	Bio Rep 1	Tech Rep 3	CcaSHL-PΦB	pBL413-020-201 + pBL413-003-020	0.0376917	0.0385	0.0442	0.0624	0.1059	0.1895	0.2878	296102	337681	390498	637591	1.83358e+06	6636379	1.55674e+07
590 nm	Bio Rep 1	Tech Rep 1	CcaS-PCB	pSR43.6r + pBL413-003-020	0.03825	0.0536	0.0732	0.1254	0.2045	0.2658	0.34	180113	274497	363947	810071	2.61016e+06	6263091	1.23189e+07
590 nm	Bio Rep 1	Tech Rep 1	CcaS-PɸB	pBL413-003-005 + pBL413-003-020	0.03825	0.0473	0.0593	0.0909	0.159	0.2214	0.3108	180113	288357	389455	908024	2.74496e+06	6.68508e+06	1.24443e+07
590 nm	Bio Rep 1	Tech Rep 1	CcaS(A92V)-PɸB	pBL413-006-058 + pBL413-003-020	0.03825	0.0438	0.0515	0.0768	0.1268	0.2046	0.2798	180113	231266	295805	543961	1.68854e+06	5.26301e+06	9.69298e+06
590 nm	Bio Rep 1	Tech Rep 1	CcaSHL-PΦB	pBL413-020-201 + pBL413-003-020	0.03825	0.043	0.0493	0.065	0.1053	0.1798	0.2506	180113	209403	258543	431371	1205931	4.22072e+06	8.32304e+06
590 nm	Bio Rep 1	Tech Rep 2	CcaS-PCB	pSR43.6r + pBL413-003-020	0.03825	0.0503	0.0652	0.1206	0.1755	0.2497	0.2908	180113	270136	366141	795782	2.40589e+06	6.05691e+06	11382892
590 nm	Bio Rep 1	Tech Rep 2	CcaS-PɸB	pBL413-003-005 + pBL413-003-020	0.03825	0.0398	0.0472	0.0668	0.1027	0.1831	0.2424	180113	225745	298013	570277	1.52944e+06	4.82438e+06	9.50703e+06
590 nm	Bio Rep 1	Tech Rep 2	CcaS(A92V)-PɸB	pBL413-006-058 + pBL413-003-020	0.03825	0.0417	0.0506	0.079	0.1184	0.193	0.2535	180113	226021	271063	480175	1.48789e+06	4.5154e+06	8.65431e+06
590 nm	Bio Rep 1	Tech Rep 2	CcaSHL-PΦB	pBL413-020-201 + pBL413-003-020	0.03825	0.0391	0.0438	0.0604	0.088	0.1394	0.1908	180113	223718	271845	451449	1.15965e+06	4.04329e+06	7.28923e+06
590 nm	Bio Rep 1	Tech Rep 3	CcaS-PCB	pSR43.6r + pBL413-003-020	0.03825	0.0448	0.0504	0.0902	0.145	0.2373	0.2461	180113	236450	291194	525682	1625471	5295881	1.00891e+07
590 nm	Bio Rep 1	Tech Rep 3	CcaS-PɸB	pBL413-003-005 + pBL413-003-020	0.03825	0.0477	0.0607	0.1088	0.1624	0.2489	0.2964	180113	320956	471752	1.1676e+06	3.41166e+06	7333430	1.3183e+07
590 nm	Bio Rep 1	Tech Rep 3	CcaS(A92V)-PɸB	pBL413-006-058 + pBL413-003-020	0.03825	0.0398	0.0444	0.0645	0.1039	0.1865	0.2671	180113	204985	230748	348044	914680	3.36388e+06	7.73722e+06
590 nm	Bio Rep 1	Tech Rep 3	CcaSHL-PΦB	pBL413-020-201 + pBL413-003-020	0.03825	0.04	0.0452	0.0656	0.1064	0.1841	0.2752	180113	212492	249074	406098	1.15515e+06	4.02054e+06	9.12896e+06
605 nm	Bio Rep 1	Tech Rep 1	CcaS-PCB	pSR43.6r + pBL413-003-020	0.0372417	0.056	0.0709	0.1237	0.2188	0.302	0.3918	301077	340880	397024	644156	2448448	7.26244e+06	1.48374e+07
605 nm	Bio Rep 1	Tech Rep 1	CcaS-PɸB	pBL413-003-005 + pBL413-003-020	0.0372417	0.0449	0.0548	0.088	0.1548	0.2493	0.3351	301077	459375	584660	1.25395e+06	3.89287e+06	10751348	1.96706e+07
605 nm	Bio Rep 1	Tech Rep 1	CcaS(A92V)-PɸB	pBL413-006-058 + pBL413-003-020	0.0372417	0.0428	0.0476	0.0728	0.1215	0.2062	0.3247	301077	324229	425204	678285	1.9577e+06	7.10412e+06	15568597
605 nm	Bio Rep 1	Tech Rep 1	CcaSHL-PΦB	pBL413-020-201 + pBL413-003-020	0.0372417	0.0418	0.0453	0.0615	0.0999	0.1883	0.3058	301077	329665	387325	583406	1.41589e+06	5.73752e+06	1.47265e+07
605 nm	Bio Rep 1	Tech Rep 2	CcaS-PCB	pSR43.6r + pBL413-003-020	0.0372417	0.0515	0.0665	0.1405	0.1917	0.2743	0.3409	301077	355886	391518	640252	2.16474e+06	6.47102e+06	13676309
605 nm	Bio Rep 1	Tech Rep 2	CcaS-PɸB	pBL413-003-005 + pBL413-003-020	0.0372417	0.0385	0.0442	0.0631	0.1044	0.1922	0.2968	301077	391422	464670	827403	2.19736e+06	7.24887e+06	1.61064e+07
605 nm	Bio Rep 1	Tech Rep 2	CcaS(A92V)-PɸB	pBL413-006-058 + pBL413-003-020	0.0372417	0.0405	0.0478	0.0758	0.1221	0.2136	0.2832	301077	362889	398468	633251	1920593	6.67075e+06	14055692
605 nm	Bio Rep 1	Tech Rep 2	CcaSHL-PΦB	pBL413-020-201 + pBL413-003-020	0.0372417	0.039	0.0419	0.0566	0.087	0.1568	0.2746	301077	353411	406773	639523	1.54703e+06	5.9743e+06	1.40953e+07
605 nm	Bio Rep 1	Tech Rep 3	CcaS-PCB	pSR43.6r + pBL413-003-020	0.0372417	0.045	0.0498	0.0932	0.1495	0.2364	0.2882	301077	325929	346420	484877	1.3223e+06	5005561	1.08472e+07
605 nm	Bio Rep 1	Tech Rep 3	CcaS-PɸB	pBL413-003-005 + pBL413-003-020	0.0372417	0.047	0.0583	0.1051	0.1719	0.2681	0.3105	301077	532288	710877	1.68728e+06	5.12919e+06	1.18816e+07	2.06773e+07
605 nm	Bio Rep 1	Tech Rep 3	CcaS(A92V)-PɸB	pBL413-006-058 + pBL413-003-020	0.0372417	0.0382	0.0419	0.0578	0.0952	0.1814	0.2641	301077	325760	352474	449170	969051	4.01043e+06	1.03739e+07
605 nm	Bio Rep 1	Tech Rep 3	CcaSHL-PΦB	pBL413-020-201 + pBL413-003-020	0.0372417	0.0402	0.0423	0.0626	0.1062	0.1848	0.3036	301077	338264	383089	567598	1.43378e+06	5.44875e+06	1.39735e+07
630 nm	Bio Rep 1	Tech Rep 1	CcaS-PCB	pSR43.6r + pBL413-003-020	0.0378583	0.0558	0.0737	0.1263	0.217	0.2832	0.3881	177623	173285	178075	185474	366654	1372881	2.74223e+06
630 nm	Bio Rep 1	Tech Rep 1	CcaS-PɸB	pBL413-003-005 + pBL413-003-020	0.0378583	0.0417	0.0516	0.0837	0.1503	0.2534	0.3472	177623	242124	313669	653973	1.98152e+06	6.12363e+06	1.18212e+07
630 nm	Bio Rep 1	Tech Rep 1	CcaS(A92V)-PɸB	pBL413-006-058 + pBL413-003-020	0.0378583	0.0416	0.0456	0.0661	0.1191	0.2116	0.3193	177623	195188	205924	260957	614872	3213951	8.00041e+06
630 nm	Bio Rep 1	Tech Rep 1	CcaSHL-PΦB	pBL413-020-201 + pBL413-003-020	0.0378583	0.0413	0.0451	0.0614	0.0961	0.1806	0.2952	177623	193748	210405	279274	588507	2.79062e+06	7.86892e+06
630 nm	Bio Rep 1	Tech Rep 2	CcaS-PCB	pSR43.6r + pBL413-003-020	0.0378583	0.0535	0.0682	0.1237	0.1934	0.2799	0.3405	177623	173197	175399	179829	341899	1287120	2997628
630 nm	Bio Rep 1	Tech Rep 2	CcaS-PɸB	pBL413-003-005 + pBL413-003-020	0.0378583	0.0399	0.0435	0.0571	0.0973	0.187	0.2822	177623	220670	262155	430453	1.07077e+06	3.87217e+06	9.16974e+06
630 nm	Bio Rep 1	Tech Rep 2	CcaS(A92V)-PɸB	pBL413-006-058 + pBL413-003-020	0.0378583	0.0396	0.0469	0.0684	0.1173	0.2037	0.2869	177623	193313	194261	238937	536847	3.00475e+06	7018355
630 nm	Bio Rep 1	Tech Rep 2	CcaSHL-PΦB	pBL413-020-201 + pBL413-003-020	0.0378583	0.0385	0.0425	0.0534	0.0843	0.1437	0.2143	177623	194025	208741	293670	650714	2.99581e+06	7.06852e+06
630 nm	Bio Rep 1	Tech Rep 3	CcaS-PCB	pSR43.6r + pBL413-003-020	0.0378583	0.0448	0.0489	0.0868	0.1423	0.2325	0.2785	177623	175533	174623	172765	242122	1.13583e+06	2.56462e+06
630 nm	Bio Rep 1	Tech Rep 3	CcaS-PɸB	pBL413-003-005 + pBL413-003-020	0.0378583	0.0472	0.057	0.103	0.1635	0.2644	0.3274	177623	276051	390163	913094	2.74574e+06	6.74427e+06	12408250
630 nm	Bio Rep 1	Tech Rep 3	CcaS(A92V)-PɸB	pBL413-006-058 + pBL413-003-020	0.0378583	0.0377	0.0409	0.0513	0.0871	0.1698	0.2633	177623	178083	183629	207188	316934	1.57968e+06	5.1794e+06
630 nm	Bio Rep 1	Tech Rep 3	CcaSHL-PΦB	pBL413-020-201 + pBL413-003-020	0.0378583	0.0379	0.0418	0.0608	0.1014	0.1897	0.3008	177623	191834	206805	265350	582160	2.67673e+06	7.39346e+06
660 nm	Bio Rep 1	Tech Rep 1	CcaS-PCB	pSR43.6r + pBL413-003-020	0.0375417	0.0588	0.0751	0.1261	0.1978	0.2702	0.3586	298727	296506	294708	302911	483627	1.75647e+06	3.93678e+06
660 nm	Bio Rep 1	Tech Rep 1	CcaS-PɸB	pBL413-003-005 + pBL413-003-020	0.0375417	0.0468	0.0552	0.084	0.1424	0.2284	0.3676	298727	351831	422378	678684	1750363	6.33339e+06	1.46992e+07
660 nm	Bio Rep 1	Tech Rep 1	CcaS(A92V)-PɸB	pBL413-006-058 + pBL413-003-020	0.0375417	0.0445	0.0482	0.0701	0.1138	0.1943	0.3091	298727	305303	302718	312118	406968	2.20265e+06	6370107
660 nm	Bio Rep 1	Tech Rep 1	CcaSHL-PΦB	pBL413-020-201 + pBL413-003-020	0.0375417	0.0436	0.0478	0.0602	0.0972	0.1669	0.2697	298727	301944	309005	338219	468174	2.39634e+06	7.69257e+06
660 nm	Bio Rep 1	Tech Rep 2	CcaS-PCB	pSR43.6r + pBL413-003-020	0.0375417	0.0596	0.0737	0.1238	0.1842	0.2774	0.3227	298727	287994	287879	295180	446510	1.5778e+06	3.70203e+06
660 nm	Bio Rep 1	Tech Rep 2	CcaS-PɸB	pBL413-003-005 + pBL413-003-020	0.0375417	0.0412	0.0464	0.0637	0.0984	0.1843	0.3008	298727	335581	377088	514489	953060	3.91218e+06	1.11444e+07
660 nm	Bio Rep 1	Tech Rep 2	CcaS(A92V)-PɸB	pBL413-006-058 + pBL413-003-020	0.0375417	0.0415	0.0481	0.0706	0.1093	0.2056	0.2948	298727	302168	299564	306276	390082	2.13004e+06	5.6675e+06
660 nm	Bio Rep 1	Tech Rep 2	CcaSHL-PΦB	pBL413-020-201 + pBL413-003-020	0.0375417	0.0395	0.0428	0.0587	0.0864	0.1507	0.3079	298727	312197	321460	344403	517534	2.52977e+06	8569542
660 nm	Bio Rep 1	Tech Rep 3	CcaS-PCB	pSR43.6r + pBL413-003-020	0.0375417	0.0464	0.0529	0.094	0.137	0.2356	0.2804	298727	294466	294595	287523	369753	1.28303e+06	3.35051e+06
660 nm	Bio Rep 1	Tech Rep 3	CcaS-PɸB	pBL413-003-005 + pBL413-003-020	0.0375417	0.0483	0.0629	0.1035	0.1631	0.2626	0.3497	298727	378198	494732	815120	2.35809e+06	7008645	1.44408e+07
660 nm	Bio Rep 1	Tech Rep 3	CcaS(A92V)-PɸB	pBL413-006-058 + pBL413-003-020	0.0375417	0.0389	0.045	0.0584	0.0919	0.1673	0.254	298727	294473	301056	302717	327581	1.0845e+06	4.20258e+06
660 nm	Bio Rep 1	Tech Rep 3	CcaSHL-PΦB	pBL413-020-201 + pBL413-003-020	0.0375417	0.0395	0.0448	0.0616	0.0985	0.1808	0.2846	298727	307704	310930	328945	466067	2.35133e+06	7728636
700 nm	Bio Rep 1	Tech Rep 1	CcaS-PCB	pSR43.6r + pBL413-003-020	0.038075	0.0748	0.1101	0.1652	0.259	0.2859	0.3422	172660	169206	174486	230128	793512	2100049	3.39764e+06
700 nm	Bio Rep 1	Tech Rep 1	CcaS-PɸB	pBL413-003-005 + pBL413-003-020	0.038075	0.0593	0.0813	0.1159	0.1969	0.2712	0.3563	172660	238984	335399	655994	2.7506e+06	6.26565e+06	1.0174e+07
700 nm	Bio Rep 1	Tech Rep 1	CcaS(A92V)-PɸB	pBL413-006-058 + pBL413-003-020	0.038075	0.052	0.0646	0.0962	0.1559	0.2366	0.3443	172660	177125	180724	187899	589503	2.75768e+06	4.82706e+06
700 nm	Bio Rep 1	Tech Rep 1	CcaSHL-PΦB	pBL413-020-201 + pBL413-003-020	0.038075	0.0479	0.0586	0.082	0.1258	0.2011	0.2974	172660	171785	184810	207555	517321	2782915	6.54508e+06
700 nm	Bio Rep 1	Tech Rep 2	CcaS-PCB	pSR43.6r + pBL413-003-020	0.038075	0.0788	0.1098	0.1701	0.2395	0.2901	0.3131	172660	165359	167014	241395	820115	1.93978e+06	3.27693e+06
700 nm	Bio Rep 1	Tech Rep 2	CcaS-PɸB	pBL413-003-005 + pBL413-003-020	0.038075	0.0447	0.056	0.085	0.1314	0.2152	0.2694	172660	209646	242500	381533	1.15121e+06	4.23106e+06	8.42571e+06
700 nm	Bio Rep 1	Tech Rep 2	CcaS(A92V)-PɸB	pBL413-006-058 + pBL413-003-020	0.038075	0.0466	0.059	0.0965	0.1526	0.2246	0.3211	172660	176035	175845	181828	538583	2.38065e+06	4.39524e+06
700 nm	Bio Rep 1	Tech Rep 2	CcaSHL-PΦB	pBL413-020-201 + pBL413-003-020	0.038075	0.0441	0.0534	0.0784	0.1153	0.2093	0.1818	172660	177682	190856	224496	631011	3.32831e+06	5.10547e+06
700 nm	Bio Rep 1	Tech Rep 3	CcaS-PCB	pSR43.6r + pBL413-003-020	0.038075	0.0563	0.0705	0.1215	0.1746	0.2842	0.282	172660	169313	163961	185510	533168	1.89457e+06	3.17466e+06
700 nm	Bio Rep 1	Tech Rep 3	CcaS-PɸB	pBL413-003-005 + pBL413-003-020	0.038075	0.0622	0.081	0.1335	0.1979	0.303	0.3368	172660	260872	355049	854892	3263411	6.655e+06	9.5801e+06
700 nm	Bio Rep 1	Tech Rep 3	CcaS(A92V)-PɸB	pBL413-006-058 + pBL413-003-020	0.038075	0.0421	0.0484	0.0729	0.1117	0.1972	0.2564	172660	173884	172089	176207	233070	1375635	3.26257e+06
700 nm	Bio Rep 1	Tech Rep 3	CcaSHL-PΦB	pBL413-020-201 + pBL413-003-020	0.038075	0.0424	0.05	0.0757	0.1195	0.2041	0.3184	172660	173694	177579	190556	390299	2.27025e+06	6.60014e+06
Dark	Bio Rep 1	Tech Rep 1	CcaS-PCB	pSR43.6r + pBL413-003-020	0.0382333	0.06	0.0838	0.1313	0.2216	0.3025	0.3861	291861	312969	347978	449103	979637	3.26642e+06	7.15057e+06
Dark	Bio Rep 1	Tech Rep 1	CcaS-PɸB	pBL413-003-005 + pBL413-003-020	0.0382333	0.0523	0.0699	0.0968	0.1689	0.235	0.3159	291861	384263	487277	786776	2.36034e+06	7.17082e+06	1.39128e+07
Dark	Bio Rep 1	Tech Rep 1	CcaS(A92V)-PɸB	pBL413-006-058 + pBL413-003-020	0.0382333	0.0479	0.0586	0.0816	0.1372	0.2057	0.3163	291861	295651	297958	302378	414859	1.77779e+06	3.73814e+06
Dark	Bio Rep 1	Tech Rep 1	CcaSHL-PΦB	pBL413-020-201 + pBL413-003-020	0.0382333	0.0446	0.0521	0.0685	0.1064	0.1781	0.2925	291861	292607	302726	311162	391511	2.08003e+06	7.07677e+06
Dark	Bio Rep 1	Tech Rep 2	CcaS-PCB	pSR43.6r + pBL413-003-020	0.0382333	0.0678	0.0853	0.1357	0.1979	0.286	0.3164	291861	341857	375341	485235	1.08874e+06	3.56e+06	8819687
Dark	Bio Rep 1	Tech Rep 2	CcaS-PɸB	pBL413-003-005 + pBL413-003-020	0.0382333	0.0443	0.0502	0.0731	0.1143	0.1826	0.301	291861	342051	390567	531283	1.07592e+06	4474091	1.18841e+07
Dark	Bio Rep 1	Tech Rep 2	CcaS(A92V)-PɸB	pBL413-006-058 + pBL413-003-020	0.0382333	0.0438	0.0532	0.0805	0.1204	0.2349	0.3109	291861	296032	290616	292368	382095	1612826	3380604
Dark	Bio Rep 1	Tech Rep 2	CcaSHL-PΦB	pBL413-020-201 + pBL413-003-020	0.0382333	0.0405	0.0473	0.0645	0.0904	0.1619	0.1887	291861	300323	307784	322442	408698	2.68555e+06	6.89166e+06
Dark	Bio Rep 1	Tech Rep 3	CcaS-PCB	pSR43.6r + pBL413-003-020	0.0382333	0.05	0.0573	0.1003	0.1417	0.2345	0.2784	291861	319642	340754	413697	711107	2.59521e+06	7.11192e+06
Dark	Bio Rep 1	Tech Rep 3	CcaS-PɸB	pBL413-003-005 + pBL413-003-020	0.0382333	0.0569	0.0702	0.1165	0.1756	0.2708	0.3162	291861	442029	564068	1028692	3.35313e+06	8.45626e+06	1.55477e+07
Dark	Bio Rep 1	Tech Rep 3	CcaS(A92V)-PɸB	pBL413-006-058 + pBL413-003-020	0.0382333	0.0404	0.0465	0.0642	0.0983	0.1773	0.2467	291861	292731	291505	292933	311539	826630	2629902
Dark	Bio Rep 1	Tech Rep 3	CcaSHL-PΦB	pBL413-020-201 + pBL413-003-020	0.0382333	0.0415	0.0491	0.0714	0.108	0.1822	0.2962	291861	300032	307134	317803	401145	1.8938e+06	6.5973e+06
400 nm	Bio Rep 2	Tech Rep 1	CcaS-PCB	pSR43.6r + pBL413-003-020	0.0392583	0.0414	0.0444	0.0559	0.1156	0.193	0.2894	255650	259709	291423	394761	808486	3168875	8.43348e+06
400 nm	Bio Rep 2	Tech Rep 1	CcaS-PɸB	pBL413-003-005 + pBL413-003-020	0.0392583	0.041	0.0443	0.057	0.105	0.1737	0.2496	255650	283947	343347	627090	1.69089e+06	5.43775e+06	1.12177e+07
400 nm	Bio Rep 2	Tech Rep 1	CcaS(A92V)-PɸB	pBL413-006-058 + pBL413-003-020	0.0392583	0.0382	0.041	0.0421	0.0683	0.135	0.2218	255650	258929	269115	307036	447956	1.60961e+06	6276110
400 nm	Bio Rep 2	Tech Rep 1	CcaSHL-PΦB	pBL413-020-201 + pBL413-003-020	0.0392583	0.0394	0.042	0.0475	0.0818	0.1593	0.2326	255650	262346	282433	365048	752746	3.17308e+06	8.52097e+06
400 nm	Bio Rep 2	Tech Rep 2	CcaS-PCB	pSR43.6r + pBL413-003-020	0.0392583	0.0387	0.0444	0.0555	0.103	0.1832	0.2414	255650	280105	315999	500214	1.19593e+06	4.64932e+06	1.08071e+07
400 nm	Bio Rep 2	Tech Rep 2	CcaS-PɸB	pBL413-003-005 + pBL413-003-020	0.0392583	0.0368	0.0403	0.0498	0.0903	0.173	0.2387	255650	278572	320816	546653	1454550	4939561	11533795
400 nm	Bio Rep 2	Tech Rep 2	CcaS(A92V)-PɸB	pBL413-006-058 + pBL413-003-020	0.0392583	0.0378	0.0403	0.0552	0.1001	0.1899	0.2448	255650	255347	277542	329075	650906	3.11099e+06	6988477
400 nm	Bio Rep 2	Tech Rep 2	CcaSHL-PΦB	pBL413-020-201 + pBL413-003-020	0.0392583	0.0361	0.0391	0.0448	0.0785	0.1537	0.2379	255650	263124	281669	343144	724447	2.65302e+06	8.57265e+06
400 nm	Bio Rep 2	Tech Rep 3	CcaS-PCB	pSR43.6r + pBL413-003-020	0.0392583	0.0373	0.0412	0.0524	0.1128	0.209	0.2564	255650	289848	323197	501117	1.2741e+06	4557344	1.04459e+07
400 nm	Bio Rep 2	Tech Rep 3	CcaS-PɸB	pBL413-003-005 + pBL413-003-020	0.0392583	0.0354	0.0364	0.0397	0.0567	0.1018	0.1732	255650	267959	277781	391542	1.00731e+06	2.77423e+06	9.28373e+06
400 nm	Bio Rep 2	Tech Rep 3	CcaS(A92V)-PɸB	pBL413-006-058 + pBL413-003-020	0.0392583	0.0358	0.0385	0.058	0.1016	0.1943	0.2732	255650	270354	280880	336631	681869	3.76907e+06	8.5064e+06
400 nm	Bio Rep 2	Tech Rep 3	CcaSHL-PΦB	pBL413-020-201 + pBL413-003-020	0.0392583	0.0364	0.0388	0.0471	0.0841	0.16	0.2568	255650	269597	288453	373281	777095	3.44942e+06	9.87843e+06
455 nm	Bio Rep 2	Tech Rep 1	CcaS-PCB	pSR43.6r + pBL413-003-020	0.0383417	0.0409	0.0411	0.0483	0.0929	0.1781	0.2917	198777	213506	235245	341213	759033	3.21134e+06	9.58261e+06
455 nm	Bio Rep 2	Tech Rep 1	CcaS-PɸB	pBL413-003-005 + pBL413-003-020	0.0383417	0.0402	0.0439	0.0543	0.1006	0.1757	0.2487	198777	207933	235444	363149	987661	4.34923e+06	9.47552e+06
455 nm	Bio Rep 2	Tech Rep 1	CcaS(A92V)-PɸB	pBL413-006-058 + pBL413-003-020	0.0383417	0.0379	0.0404	0.0411	0.0623	0.1335	0.2306	198777	196867	202115	198386	204205	250399	768793
455 nm	Bio Rep 2	Tech Rep 1	CcaSHL-PΦB	pBL413-020-201 + pBL413-003-020	0.0383417	0.0386	0.0416	0.0476	0.0872	0.168	0.2396	198777	197013	202162	207905	234845	475408	1797288
455 nm	Bio Rep 2	Tech Rep 2	CcaS-PCB	pSR43.6r + pBL413-003-020	0.0383417	0.0393	0.0434	0.0548	0.1025	0.1856	0.2625	198777	234495	261071	449325	1.29201e+06	5.19655e+06	1.28709e+07
455 nm	Bio Rep 2	Tech Rep 2	CcaS-PɸB	pBL413-003-005 + pBL413-003-020	0.0383417	0.0368	0.0401	0.0488	0.0894	0.1781	0.2461	198777	202846	227466	332823	918182	4.13657e+06	1.02863e+07
455 nm	Bio Rep 2	Tech Rep 2	CcaS(A92V)-PɸB	pBL413-006-058 + pBL413-003-020	0.0383417	0.0364	0.0415	0.0553	0.0969	0.1919	0.2438	198777	192191	193424	202224	204710	329727	744687
455 nm	Bio Rep 2	Tech Rep 2	CcaSHL-PΦB	pBL413-020-201 + pBL413-003-020	0.0383417	0.0361	0.038	0.0445	0.0771	0.157	0.2274	198777	190319	198931	206363	225707	360317	1280377
455 nm	Bio Rep 2	Tech Rep 3	CcaS-PCB	pSR43.6r + pBL413-003-020	0.0383417	0.037	0.0399	0.1556	0.1078	0.207	0.2527	198777	228235	270254	485253	1309926	4.79343e+06	1.14771e+07
455 nm	Bio Rep 2	Tech Rep 3	CcaS-PɸB	pBL413-003-005 + pBL413-003-020	0.0383417	0.035	0.0371	0.0394	0.0562	0.1092	0.1847	198777	204147	222888	312510	779056	2468845	9136013
455 nm	Bio Rep 2	Tech Rep 3	CcaS(A92V)-PɸB	pBL413-006-058 + pBL413-003-020	0.0383417	0.0362	0.0397	0.0577	0.1031	0.1975	0.249	198777	196919	199623	204136	218413	412680	1.06742e+06
455 nm	Bio Rep 2	Tech Rep 3	CcaSHL-PΦB	pBL413-020-201 + pBL413-003-020	0.0383417	0.0353	0.0376	0.0474	0.0881	0.1728	0.2588	198777	196338	204125	210490	234464	459624	1.243e+06
525 nm	Bio Rep 2	Tech Rep 1	CcaS-PCB	pSR43.6r + pBL413-003-020	0.03865	0.0414	0.0457	0.0642	0.126	0.2006	0.3094	132520	156212	191168	325692	814507	2.96645e+06	7.19523e+06
525 nm	Bio Rep 2	Tech Rep 1	CcaS-PɸB	pBL413-003-005 + pBL413-003-020	0.03865	0.0421	0.0485	0.0694	0.1186	0.2059	0.2591	132520	176412	229822	502223	1.41872e+06	4.24697e+06	7991912
525 nm	Bio Rep 2	Tech Rep 1	CcaS(A92V)-PɸB	pBL413-006-058 + pBL413-003-020	0.03865	0.0386	0.0425	0.0475	0.0872	0.1614	0.2468	132520	147056	164155	246801	564496	2227018	5.9854e+06
525 nm	Bio Rep 2	Tech Rep 1	CcaSHL-PΦB	pBL413-020-201 + pBL413-003-020	0.03865	0.0406	0.046	0.0639	0.1082	0.1915	0.2723	132520	160933	190414	352136	931918	3.42696e+06	7.68024e+06
525 nm	Bio Rep 2	Tech Rep 2	CcaS-PCB	pSR43.6r + pBL413-003-020	0.03865	0.0422	0.0489	0.0749	0.1218	0.1968	0.2536	132520	174962	216081	444722	1.34533e+06	4.26925e+06	8.60596e+06
525 nm	Bio Rep 2	Tech Rep 2	CcaS-PɸB	pBL413-003-005 + pBL413-003-020	0.03865	0.0392	0.0437	0.0646	0.1147	0.2045	0.2558	132520	169211	212355	426484	1.19717e+06	4.00339e+06	8171717
525 nm	Bio Rep 2	Tech Rep 2	CcaS(A92V)-PɸB	pBL413-006-058 + pBL413-003-020	0.03865	0.0398	0.045	0.0697	0.1149	0.2141	0.2692	132520	153124	188261	333682	994096	3.53316e+06	7.33355e+06
525 nm	Bio Rep 2	Tech Rep 2	CcaSHL-PΦB	pBL413-020-201 + pBL413-003-020	0.03865	0.0382	0.0425	0.0578	0.1006	0.1794	0.2576	132520	155455	179715	309325	802485	2.8924e+06	7.19824e+06
525 nm	Bio Rep 2	Tech Rep 3	CcaS-PCB	pSR43.6r + pBL413-003-020	0.03865	0.0397	0.0467	0.0742	0.1389	0.2244	0.2603	132520	177512	225158	442524	1.21241e+06	3.79806e+06	7.95359e+06
525 nm	Bio Rep 2	Tech Rep 3	CcaS-PɸB	pBL413-003-005 + pBL413-003-020	0.03865	0.0372	0.0388	0.0463	0.0724	0.1265	0.2042	132520	156281	185505	321631	807078	2.3376e+06	6.90447e+06
525 nm	Bio Rep 2	Tech Rep 3	CcaS(A92V)-PɸB	pBL413-006-058 + pBL413-003-020	0.03865	0.0413	0.0457	0.0767	0.1317	0.2253	0.2728	132520	172409	206093	394961	1.25259e+06	3.96025e+06	7.16704e+06
525 nm	Bio Rep 2	Tech Rep 3	CcaSHL-PΦB	pBL413-020-201 + pBL413-003-020	0.03865	0.0393	0.0432	0.061	0.1096	0.1964	0.2808	132520	160802	193174	337127	926293	3.44811e+06	7924968
590 nm	Bio Rep 2	Tech Rep 1	CcaS-PCB	pSR43.6r + pBL413-003-020	0.0369	0.0422	0.0485	0.0719	0.1301	0.2056	0.3009	245939	286702	323432	509758	1.13472e+06	4.28326e+06	9.82462e+06
590 nm	Bio Rep 2	Tech Rep 1	CcaS-PɸB	pBL413-003-005 + pBL413-003-020	0.0369	0.0447	0.0551	0.0818	0.135	0.2063	0.2768	245939	367986	492758	1043843	2.86152e+06	7.32949e+06	13545459
590 nm	Bio Rep 2	Tech Rep 1	CcaS(A92V)-PɸB	pBL413-006-058 + pBL413-003-020	0.0369	0.0398	0.0437	0.0632	0.1007	0.1848	0.2416	245939	288149	317807	479812	1119699	3.79178e+06	9.18448e+06
590 nm	Bio Rep 2	Tech Rep 1	CcaSHL-PΦB	pBL413-020-201 + pBL413-003-020	0.0369	0.0428	0.0471	0.0702	0.1147	0.1939	0.2551	245939	313593	369214	647962	1.67084e+06	5558399	1.15211e+07
590 nm	Bio Rep 2	Tech Rep 2	CcaS-PCB	pSR43.6r + pBL413-003-020	0.0369	0.0473	0.0514	0.0842	0.125	0.2067	0.2587	245939	338800	382827	725600	1.77175e+06	6.3175e+06	1.29195e+07
590 nm	Bio Rep 2	Tech Rep 2	CcaS-PɸB	pBL413-003-005 + pBL413-003-020	0.0369	0.0426	0.0476	0.0789	0.1321	0.2349	0.2616	245939	343724	425716	821263	2.21593e+06	6.6002e+06	1.31339e+07
590 nm	Bio Rep 2	Tech Rep 2	CcaS(A92V)-PɸB	pBL413-006-058 + pBL413-003-020	0.0369	0.0448	0.0484	0.0782	0.1181	0.2228	0.2728	245939	311466	372808	650391	1.77944e+06	5.79112e+06	1.15154e+07
590 nm	Bio Rep 2	Tech Rep 2	CcaSHL-PΦB	pBL413-020-201 + pBL413-003-020	0.0369	0.0405	0.0442	0.0658	0.1057	0.1922	0.2507	245939	304853	354940	599724	1.4967e+06	4.91892e+06	11264738
590 nm	Bio Rep 2	Tech Rep 3	CcaS-PCB	pSR43.6r + pBL413-003-020	0.0369	0.046	0.0506	0.0875	0.1376	0.2256	0.2625	245939	329034	396797	731864	1.84057e+06	5.6603e+06	11640798
590 nm	Bio Rep 2	Tech Rep 3	CcaS-PɸB	pBL413-003-005 + pBL413-003-020	0.0369	0.0383	0.039	0.0512	0.0764	0.1415	0.202	245939	321797	372789	659243	1.5635e+06	4439868	1.11945e+07
590 nm	Bio Rep 2	Tech Rep 3	CcaS(A92V)-PɸB	pBL413-006-058 + pBL413-003-020	0.0369	0.0476	0.0509	0.0826	0.1332	0.2258	0.2866	245939	334362	408105	752340	2.24147e+06	6.36025e+06	12361164
590 nm	Bio Rep 2	Tech Rep 3	CcaSHL-PΦB	pBL413-020-201 + pBL413-003-020	0.0369	0.047	0.0486	0.0732	0.1194	0.214	0.2697	245939	333972	393216	723676	2.01971e+06	6.54781e+06	12999752
605 nm	Bio Rep 2	Tech Rep 1	CcaS-PCB	pSR43.6r + pBL413-003-020	0.0381	0.0423	0.0463	0.0626	0.1191	0.1794	0.2913	135548	144602	147372	178856	294030	1.29716e+06	4.49787e+06
605 nm	Bio Rep 2	Tech Rep 1	CcaS-PɸB	pBL413-003-005 + pBL413-003-020	0.0381	0.0442	0.0503	0.0708	0.1178	0.1792	0.2489	135548	181724	234811	490652	1.38916e+06	4104960	8.16435e+06
605 nm	Bio Rep 2	Tech Rep 1	CcaS(A92V)-PɸB	pBL413-006-058 + pBL413-003-020	0.0381	0.0404	0.043	0.0518	0.0909	0.1535	0.2462	135548	152373	170258	242817	535050	2.12633e+06	6.07597e+06
605 nm	Bio Rep 2	Tech Rep 1	CcaSHL-PΦB	pBL413-020-201 + pBL413-003-020	0.0381	0.042	0.0471	0.0648	0.1048	0.1906	0.2477	135548	164616	196352	339711	884290	3.26088e+06	7.3546e+06
605 nm	Bio Rep 2	Tech Rep 2	CcaS-PCB	pSR43.6r + pBL413-003-020	0.0381	0.0453	0.0527	0.0809	0.1366	0.2156	0.2516	135548	158144	173241	273263	751630	2.96934e+06	6.6214e+06
605 nm	Bio Rep 2	Tech Rep 2	CcaS-PɸB	pBL413-003-005 + pBL413-003-020	0.0381	0.0416	0.0465	0.074	0.1158	0.1963	0.2669	135548	188429	245812	496980	1.38619e+06	4.29823e+06	8.73165e+06
605 nm	Bio Rep 2	Tech Rep 2	CcaS(A92V)-PɸB	pBL413-006-058 + pBL413-003-020	0.0381	0.0428	0.0496	0.0782	0.12	0.2069	0.2534	135548	167417	207940	350176	1.05883e+06	3704982	7.41382e+06
605 nm	Bio Rep 2	Tech Rep 2	CcaSHL-PΦB	pBL413-020-201 + pBL413-003-020	0.0381	0.0402	0.0448	0.0647	0.0981	0.1741	0.2544	135548	164867	198851	326302	816186	2.99085e+06	7.78903e+06
605 nm	Bio Rep 2	Tech Rep 3	CcaS-PCB	pSR43.6r + pBL413-003-020	0.0381	0.0459	0.0518	0.0922	0.1382	0.2442	0.2896	135548	154532	175996	254401	589109	2.50959e+06	6.413e+06
605 nm	Bio Rep 2	Tech Rep 3	CcaS-PɸB	pBL413-003-005 + pBL413-003-020	0.0381	0.0375	0.0385	0.051	0.077	0.1314	0.1938	135548	170252	208906	383468	941555	2.62747e+06	7.22025e+06
605 nm	Bio Rep 2	Tech Rep 3	CcaS(A92V)-PɸB	pBL413-006-058 + pBL413-003-020	0.0381	0.0443	0.0496	0.084	0.1274	0.2185	0.2938	135548	174286	218440	395942	1.22106e+06	3.99468e+06	8401837
605 nm	Bio Rep 2	Tech Rep 3	CcaSHL-PΦB	pBL413-020-201 + pBL413-003-020	0.0381	0.0415	0.0483	0.0694	0.1146	0.2032	0.2871	135548	172030	209359	373060	994753	3.62609e+06	8.58037e+06
630 nm	Bio Rep 2	Tech Rep 1	CcaS-PCB	pSR43.6r + pBL413-003-020	0.0383	0.0426	0.0468	0.062	0.1182	0.1887	0.3025	240255	233788	241404	243933	253863	592438	2.41142e+06
630 nm	Bio Rep 2	Tech Rep 1	CcaS-PɸB	pBL413-003-005 + pBL413-003-020	0.0383	0.0444	0.0519	0.0745	0.1232	0.2016	0.2668	240255	312550	406188	810881	2289072	6896836	1.322e+07
630 nm	Bio Rep 2	Tech Rep 1	CcaS(A92V)-PɸB	pBL413-006-058 + pBL413-003-020	0.0383	0.0397	0.0424	0.0491	0.0898	0.1668	0.2569	240255	255244	264898	313929	481459	2.11915e+06	7.51526e+06
630 nm	Bio Rep 2	Tech Rep 1	CcaSHL-PΦB	pBL413-020-201 + pBL413-003-020	0.0383	0.0422	0.0474	0.0669	0.1094	0.1946	0.2696	240255	281539	318695	482653	1124151	4.49751e+06	1.07143e+07
630 nm	Bio Rep 2	Tech Rep 2	CcaS-PCB	pSR43.6r + pBL413-003-020	0.0383	0.0474	0.0598	0.0903	0.1402	0.2208	0.2889	240255	240461	241778	245714	364446	1.62315e+06	4.01652e+06
630 nm	Bio Rep 2	Tech Rep 2	CcaS-PɸB	pBL413-003-005 + pBL413-003-020	0.0383	0.0414	0.0467	0.0762	0.1307	0.2231	0.281	240255	319580	397989	744544	1.983e+06	6.43403e+06	13239746
630 nm	Bio Rep 2	Tech Rep 2	CcaS(A92V)-PɸB	pBL413-006-058 + pBL413-003-020	0.0383	0.042	0.0474	0.0785	0.1243	0.228	0.2841	240255	262652	290326	389434	967400	4573550	9.52846e+06
630 nm	Bio Rep 2	Tech Rep 2	CcaSHL-PΦB	pBL413-020-201 + pBL413-003-020	0.0383	0.0506	0.0435	0.0632	0.101	0.1919	0.2869	240255	277722	302716	450343	1.00068e+06	3.8337e+06	1.09036e+07
630 nm	Bio Rep 2	Tech Rep 3	CcaS-PCB	pSR43.6r + pBL413-003-020	0.0383	0.042	0.0506	0.0887	0.1513	0.2453	0.286	240255	239158	240581	243044	307758	1.19313e+06	3.32481e+06
630 nm	Bio Rep 2	Tech Rep 3	CcaS-PɸB	pBL413-003-005 + pBL413-003-020	0.0383	0.0368	0.0377	0.0466	0.0708	0.125	0.2064	240255	289633	339961	539846	1.2429e+06	3.40188e+06	1.01545e+07
630 nm	Bio Rep 2	Tech Rep 3	CcaS(A92V)-PɸB	pBL413-006-058 + pBL413-003-020	0.0383	0.0421	0.0475	0.0771	0.1264	0.2266	0.2925	240255	262617	294865	396016	1045428	4.72565e+06	9.86777e+06
630 nm	Bio Rep 2	Tech Rep 3	CcaSHL-PΦB	pBL413-020-201 + pBL413-003-020	0.0383	0.0402	0.0452	0.0687	0.115	0.2172	0.324	240255	276125	316644	468858	1.14013e+06	4.69979e+06	1.15792e+07
660 nm	Bio Rep 2	Tech Rep 1	CcaS-PCB	pSR43.6r + pBL413-003-020	0.0377667	0.0441	0.0491	0.0702	0.1269	0.1901	0.2854	144816	146086	143738	146123	151451	295162	1.16265e+06
660 nm	Bio Rep 2	Tech Rep 1	CcaS-PɸB	pBL413-003-005 + pBL413-003-020	0.0377667	0.0464	0.0551	0.0802	0.1314	0.1974	0.2724	144816	176121	211213	354382	811387	2.85079e+06	5.95274e+06
660 nm	Bio Rep 2	Tech Rep 1	CcaS(A92V)-PɸB	pBL413-006-058 + pBL413-003-020	0.0377667	0.0414	0.0441	0.0554	0.0939	0.1573	0.2499	144816	146535	147302	155127	166900	465438	2.22372e+06
660 nm	Bio Rep 2	Tech Rep 1	CcaSHL-PΦB	pBL413-020-201 + pBL413-003-020	0.0377667	0.0447	0.0498	0.0702	0.1113	0.1912	0.287	144816	160933	171948	207820	338801	1546184	4.5363e+06
660 nm	Bio Rep 2	Tech Rep 2	CcaS-PCB	pSR43.6r + pBL413-003-020	0.0377667	0.0488	0.0557	0.0872	0.1324	0.2069	0.2665	144816	141986	140118	141335	178711	668260	1.93271e+06
660 nm	Bio Rep 2	Tech Rep 2	CcaS-PɸB	pBL413-003-005 + pBL413-003-020	0.0377667	0.042	0.0498	0.0788	0.1235	0.2137	0.2941	144816	176650	206907	321159	687352	2531903	6.2317e+06
660 nm	Bio Rep 2	Tech Rep 2	CcaS(A92V)-PɸB	pBL413-006-058 + pBL413-003-020	0.0377667	0.0431	0.05	0.0803	0.1254	0.2159	0.2719	144816	144047	147774	156789	222617	1.15555e+06	2.84763e+06
660 nm	Bio Rep 2	Tech Rep 2	CcaSHL-PΦB	pBL413-020-201 + pBL413-003-020	0.0377667	0.0394	0.0446	0.0648	0.0991	0.1771	0.2637	144816	151328	162760	194000	293657	1.25583e+06	4.21115e+06
660 nm	Bio Rep 2	Tech Rep 3	CcaS-PCB	pSR43.6r + pBL413-003-020	0.0377667	0.0435	0.0536	0.0924	0.1428	0.2414	0.2902	144816	144465	137545	140154	168691	536812	1.63835e+06
660 nm	Bio Rep 2	Tech Rep 3	CcaS-PɸB	pBL413-003-005 + pBL413-003-020	0.0377667	0.0386	0.0397	0.0525	0.0759	0.1302	0.1999	144816	175005	196794	291272	517356	1.27963e+06	4.53687e+06
660 nm	Bio Rep 2	Tech Rep 3	CcaS(A92V)-PɸB	pBL413-006-058 + pBL413-003-020	0.0377667	0.0453	0.0517	0.0828	0.1264	0.2203	0.2824	144816	147505	150459	158147	262065	1381206	3.10026e+06
660 nm	Bio Rep 2	Tech Rep 3	CcaSHL-PΦB	pBL413-020-201 + pBL413-003-020	0.0377667	0.0404	0.0479	0.0707	0.1141	0.2036	0.2968	144816	156648	168964	200845	353926	1.69189e+06	4.78224e+06
700 nm	Bio Rep 2	Tech Rep 1	CcaS-PCB	pSR43.6r + pBL413-003-020	0.0384333	0.0478	0.0558	0.0889	0.1497	0.2286	0.3417	245265	232301	246048	242840	283568	996750	2.94881e+06
700 nm	Bio Rep 2	Tech Rep 1	CcaS-PɸB	pBL413-003-005 + pBL413-003-020	0.0384333	0.0534	0.068	0.1024	0.1639	0.2228	0.2903	245265	312814	404780	733561	2.37807e+06	6006962	1.03873e+07
700 nm	Bio Rep 2	Tech Rep 1	CcaS(A92V)-PɸB	pBL413-006-058 + pBL413-003-020	0.0384333	0.0444	0.0505	0.076	0.123	0.2095	0.2797	245265	249114	256432	262892	325840	1912526	4.6054e+06
700 nm	Bio Rep 2	Tech Rep 1	CcaSHL-PΦB	pBL413-020-201 + pBL413-003-020	0.0384333	0.0506	0.063	0.0958	0.1468	0.2372	0.2907	245265	264526	284643	351859	965904	4.26907e+06	7.8801e+06
700 nm	Bio Rep 2	Tech Rep 2	CcaS-PCB	pSR43.6r + pBL413-003-020	0.0384333	0.0557	0.0726	0.1214	0.1746	0.2453	0.3095	245265	241924	242308	260028	675101	2.2218e+06	4426209
700 nm	Bio Rep 2	Tech Rep 2	CcaS-PɸB	pBL413-003-005 + pBL413-003-020	0.0384333	0.0476	0.0621	0.1075	0.1607	0.2494	0.2995	245265	305956	373799	672701	2039796	6144790	1.04297e+07
700 nm	Bio Rep 2	Tech Rep 2	CcaS(A92V)-PɸB	pBL413-006-058 + pBL413-003-020	0.0384333	0.0501	0.0628	0.1057	0.1609	0.2505	0.3113	245265	249803	253608	275973	826992	3.18523e+06	5.12854e+06
700 nm	Bio Rep 2	Tech Rep 2	CcaSHL-PΦB	pBL413-020-201 + pBL413-003-020	0.0384333	0.0457	0.0547	0.0856	0.1294	0.2189	0.2851	245265	259780	274448	320381	687236	3.54442e+06	8.1698e+06
700 nm	Bio Rep 2	Tech Rep 3	CcaS-PCB	pSR43.6r + pBL413-003-020	0.0384333	0.0538	0.0708	0.1257	0.1873	0.2795	0.2984	245265	239213	237736	255034	512211	1.73999e+06	3.48851e+06
700 nm	Bio Rep 2	Tech Rep 3	CcaS-PɸB	pBL413-003-005 + pBL413-003-020	0.0384333	0.0415	0.044	0.0674	0.1024	0.1748	0.2442	245265	306488	350249	554054	1.12304e+06	4.11725e+06	10198943
700 nm	Bio Rep 2	Tech Rep 3	CcaS(A92V)-PɸB	pBL413-006-058 + pBL413-003-020	0.0384333	0.0569	0.0664	0.1104	0.1725	0.2565	0.3136	245265	251189	252574	282876	990548	3.41259e+06	5.19343e+06
700 nm	Bio Rep 2	Tech Rep 3	CcaSHL-PΦB	pBL413-020-201 + pBL413-003-020	0.0384333	0.0489	0.0582	0.0862	0.1364	0.2361	0.3175	245265	261562	276673	338492	867624	4.14374e+06	8.96572e+06
Dark	Bio Rep 2	Tech Rep 1	CcaS-PCB	pSR43.6r + pBL413-003-020	0.0373417	0.0431	0.0488	0.0679	0.1266	0.1943	0.3271	230775	227765	236385	247110	277423	560875	2.0798e+06
Dark	Bio Rep 2	Tech Rep 1	CcaS-PɸB	pBL413-003-005 + pBL413-003-020	0.0373417	0.0495	0.0594	0.0864	0.1324	0.2722	0.4298	230775	292669	351030	543061	1.24621e+06	4.35373e+06	1.08498e+07
Dark	Bio Rep 2	Tech Rep 1	CcaS(A92V)-PɸB	pBL413-006-058 + pBL413-003-020	0.0373417	0.0429	0.0475	0.0636	0.1058	0.1799	0.2674	230775	237217	237379	240894	250563	589431	2.04139e+06
Dark	Bio Rep 2	Tech Rep 1	CcaSHL-PΦB	pBL413-020-201 + pBL413-003-020	0.0373417	0.0449	0.0532	0.0769	0.1209	0.2072	0.281	230775	240775	258460	292464	413935	1.96916e+06	5.35096e+06
Dark	Bio Rep 2	Tech Rep 2	CcaS-PCB	pSR43.6r + pBL413-003-020	0.0373417	0.0486	0.0587	0.0975	0.1506	0.2481	0.2723	230775	241557	247816	307149	483066	1.77315e+06	4836033
Dark	Bio Rep 2	Tech Rep 2	CcaS-PɸB	pBL413-003-005 + pBL413-003-020	0.0373417	0.0463	0.0543	0.0871	0.1376	0.228	0.3132	230775	286245	341769	524324	1.15809e+06	4208939	9.91001e+06
Dark	Bio Rep 2	Tech Rep 2	CcaS(A92V)-PɸB	pBL413-006-058 + pBL413-003-020	0.0373417	0.0451	0.054	0.0869	0.137	0.2389	0.2848	230775	227716	236445	236097	310141	1.17304e+06	2.46212e+06
Dark	Bio Rep 2	Tech Rep 2	CcaSHL-PΦB	pBL413-020-201 + pBL413-003-020	0.0373417	0.0428	0.0503	0.0765	0.1153	0.2106	0.2962	230775	244396	258306	292089	397343	1.81463e+06	5.3868e+06
Dark	Bio Rep 2	Tech Rep 3	CcaS-PCB	pSR43.6r + pBL413-003-020	0.0373417	0.05	0.0612	0.1041	0.1562	0.2676	0.3208	230775	254278	270280	318693	489752	1.5388e+06	4.61881e+06
Dark	Bio Rep 2	Tech Rep 3	CcaS-PɸB	pBL413-003-005 + pBL413-003-020	0.0373417	0.04	0.0419	0.0592	0.0863	0.1496	0.226	230775	292730	341522	514123	948044	2.57526e+06	8465091
Dark	Bio Rep 2	Tech Rep 3	CcaS(A92V)-PɸB	pBL413-006-058 + pBL413-003-020	0.0373417	0.0494	0.0635	0.0951	0.1463	0.2337	0.2858	230775	231664	238795	248316	349729	1.32349e+06	2.509e+06
Dark	Bio Rep 2	Tech Rep 3	CcaSHL-PΦB	pBL413-020-201 + pBL413-003-020	0.0373417	0.0452	0.0577	0.0848	0.1367	0.2291	0.3252	230775	251888	269246	314827	494074	2.27915e+06	6.03201e+06
400 nm	Bio Rep 3	Tech Rep 1	CcaS-PCB	pSR43.6r + pBL413-003-020	0.03535	0.0611	0.0863	0.1344	0.2435	0.295	0.3328	261584	268508	274419	327576	800026	2272128	5.37202e+06
400 nm	Bio Rep 3	Tech Rep 1	CcaS-PɸB	pBL413-003-005 + pBL413-003-020	0.03535	0.0421	0.0519	0.079	0.137	0.2225	0.3254	261584	321605	366990	598901	1346116	4736171	1.17519e+07
400 nm	Bio Rep 3	Tech Rep 1	CcaS(A92V)-PɸB	pBL413-006-058 + pBL413-003-020	0.03535	0.052	0.0672	0.116	0.1914	0.2816	0.3329	261584	265669	264232	272056	559231	1.55466e+06	2.76183e+06
400 nm	Bio Rep 3	Tech Rep 1	CcaSHL-PΦB	pBL413-020-201 + pBL413-003-020	0.03535	0.0402	0.044	0.0622	0.1015	0.1861	0.2742	261584	282969	297234	352750	499826	1.63419e+06	5.62847e+06
400 nm	Bio Rep 3	Tech Rep 2	CcaS-PCB	pSR43.6r + pBL413-003-020	0.03535	0.0501	0.068	0.128	0.1885	0.2823	0.3234	261584	266237	272332	304447	523708	1.70446e+06	4.29473e+06
400 nm	Bio Rep 3	Tech Rep 2	CcaS-PɸB	pBL413-003-005 + pBL413-003-020	0.03535	0.0345	0.0401	0.0507	0.0824	0.1458	0.2174	261584	287037	326859	438445	779393	2.17087e+06	7.41297e+06
400 nm	Bio Rep 3	Tech Rep 2	CcaS(A92V)-PɸB	pBL413-006-058 + pBL413-003-020	0.03535	0.0449	0.0556	0.1001	0.1599	0.2622	0.3061	261584	265866	256789	260968	412466	1.30427e+06	2.42617e+06
400 nm	Bio Rep 3	Tech Rep 2	CcaSHL-PΦB	pBL413-020-201 + pBL413-003-020	0.03535	0.0399	0.05	0.0763	0.122	0.2256	0.2911	261584	274700	290587	318598	471578	1.82376e+06	5047362
400 nm	Bio Rep 3	Tech Rep 3	CcaS-PCB	pSR43.6r + pBL413-003-020	0.03535	0.0532	0.0665	0.1265	0.1837	0.2836	0.3398	261584	270548	273931	296276	556688	1.70451e+06	4.3313e+06
400 nm	Bio Rep 3	Tech Rep 3	CcaS-PɸB	pBL413-003-005 + pBL413-003-020	0.03535	0.0383	0.04	0.0632	0.1014	0.1923	0.2856	261584	304261	342831	512522	1007884	3375790	1.01855e+07
400 nm	Bio Rep 3	Tech Rep 3	CcaS(A92V)-PɸB	pBL413-006-058 + pBL413-003-020	0.03535	0.0448	0.0549	0.1032	0.1662	0.2655	0.3205	261584	271177	269116	275423	431921	1.39167e+06	2.4984e+06
400 nm	Bio Rep 3	Tech Rep 3	CcaSHL-PΦB	pBL413-020-201 + pBL413-003-020	0.03535	0.0441	0.0546	0.0942	0.1562	0.2629	0.3699	261584	282498	291342	330500	669168	2.5986e+06	6.26786e+06
455 nm	Bio Rep 3	Tech Rep 1	CcaS-PCB	pSR43.6r + pBL413-003-020	0.0371333	0.0383	0.047	0.0839	0.1819	0.2803	0.3717	255355	299718	337545	683576	2.73367e+06	8358774	1.66234e+07
455 nm	Bio Rep 3	Tech Rep 1	CcaS-PɸB	pBL413-003-005 + pBL413-003-020	0.0371333	0.0381	0.0399	0.0473	0.1061	0.1932	0.3232	255355	281141	305214	497879	1.60767e+06	6635612	1.7512e+07
455 nm	Bio Rep 3	Tech Rep 1	CcaS(A92V)-PɸB	pBL413-006-058 + pBL413-003-020	0.0371333	0.04	0.0442	0.0743	0.1628	0.2429	0.3077	255355	259066	260733	258234	345464	940274	1.84193e+06
455 nm	Bio Rep 3	Tech Rep 1	CcaSHL-PΦB	pBL413-020-201 + pBL413-003-020	0.0371333	0.0377	0.0463	0.0425	0.0736	0.1551	0.247	255355	254115	252081	287566	364060	679706	2698710
455 nm	Bio Rep 3	Tech Rep 2	CcaS-PCB	pSR43.6r + pBL413-003-020	0.0371333	0.0416	0.0449	0.0738	0.1608	0.2582	0.3234	255355	283748	308096	563326	2.06441e+06	6742474	1.34832e+07
455 nm	Bio Rep 3	Tech Rep 2	CcaS-PɸB	pBL413-003-005 + pBL413-003-020	0.0371333	0.0368	0.0372	0.039	0.0583	0.1234	0.1978	255355	249381	256283	319982	854995	3.0293e+06	1.05804e+07
455 nm	Bio Rep 3	Tech Rep 2	CcaS(A92V)-PɸB	pBL413-006-058 + pBL413-003-020	0.0371333	0.0402	0.0404	0.0759	0.1473	0.2458	0.2733	255355	234277	240028	256115	316034	587669	1.20596e+06
455 nm	Bio Rep 3	Tech Rep 2	CcaSHL-PΦB	pBL413-020-201 + pBL413-003-020	0.0371333	0.0362	0.0391	0.048	0.0959	0.1963	0.2746	255355	246033	256059	283633	340855	680279	2.46938e+06
455 nm	Bio Rep 3	Tech Rep 3	CcaS-PCB	pSR43.6r + pBL413-003-020	0.0371333	0.0398	0.0429	0.0777	0.1559	0.2609	0.295	255355	267492	315931	595952	2105229	6.67942e+06	1.29092e+07
455 nm	Bio Rep 3	Tech Rep 3	CcaS-PɸB	pBL413-003-005 + pBL413-003-020	0.0371333	0.0404	0.0367	0.042	0.0746	0.1619	0.2602	255355	257942	282142	411070	1.17612e+06	4.55923e+06	14341144
455 nm	Bio Rep 3	Tech Rep 3	CcaS(A92V)-PɸB	pBL413-006-058 + pBL413-003-020	0.0371333	0.0375	0.0384	0.0672	0.1455	0.2464	0.3091	255355	254350	261401	270976	336292	783511	1.87098e+06
455 nm	Bio Rep 3	Tech Rep 3	CcaSHL-PΦB	pBL413-020-201 + pBL413-003-020	0.0371333	0.0376	0.0386	0.065	0.1366	0.2389	0.3093	255355	265791	272529	307917	436922	1.16561e+06	3558909
525 nm	Bio Rep 3	Tech Rep 1	CcaS-PCB	pSR43.6r + pBL413-003-020	0.036425	0.0586	0.0752	0.1314	0.2181	0.2942	0.3868	247340	338116	419956	892605	3027897	6.72623e+06	1.10527e+07
525 nm	Bio Rep 3	Tech Rep 1	CcaS-PɸB	pBL413-003-005 + pBL413-003-020	0.036425	0.0369	0.0447	0.0709	0.1281	0.2154	0.3056	247340	315915	385905	761699	1967313	5.84147e+06	1.23453e+07
525 nm	Bio Rep 3	Tech Rep 1	CcaS(A92V)-PɸB	pBL413-006-058 + pBL413-003-020	0.036425	0.0564	0.0656	0.1045	0.1746	0.2451	0.3318	247340	322637	366274	761144	2.38319e+06	5566654	9.02942e+06
525 nm	Bio Rep 3	Tech Rep 1	CcaSHL-PΦB	pBL413-020-201 + pBL413-003-020	0.036425	0.041	0.0447	0.0557	0.094	0.1629	0.2613	247340	278202	306916	480081	1.06597e+06	3391112	8932147
525 nm	Bio Rep 3	Tech Rep 2	CcaS-PCB	pSR43.6r + pBL413-003-020	0.036425	0.058	0.066	0.1212	0.1838	0.2669	0.315	247340	338027	401319	807470	2.42835e+06	5543589	9.17928e+06
525 nm	Bio Rep 3	Tech Rep 2	CcaS-PɸB	pBL413-003-005 + pBL413-003-020	0.036425	0.038	0.0389	0.0476	0.0791	0.1363	0.2232	247340	279722	311114	497942	1115930	3208998	8.74924e+06
525 nm	Bio Rep 3	Tech Rep 2	CcaS(A92V)-PɸB	pBL413-006-058 + pBL413-003-020	0.036425	0.0449	0.0503	0.0945	0.1587	0.2492	0.3041	247340	279313	316113	580764	1856208	4.78129e+06	8.56781e+06
525 nm	Bio Rep 3	Tech Rep 2	CcaSHL-PΦB	pBL413-020-201 + pBL413-003-020	0.036425	0.0395	0.0439	0.0703	0.1205	0.2173	0.3286	247340	276124	309394	481770	1.18738e+06	3.88262e+06	9.33197e+06
525 nm	Bio Rep 3	Tech Rep 3	CcaS-PCB	pSR43.6r + pBL413-003-020	0.036425	0.0564	0.0646	0.1167	0.1803	0.2664	0.2921	247340	331393	402211	796159	2.37745e+06	5613760	9.57374e+06
525 nm	Bio Rep 3	Tech Rep 3	CcaS-PɸB	pBL413-003-005 + pBL413-003-020	0.036425	0.0382	0.0387	0.0556	0.0969	0.1664	0.2731	247340	295249	342453	611092	1.47002e+06	4.43109e+06	1.11997e+07
525 nm	Bio Rep 3	Tech Rep 3	CcaS(A92V)-PɸB	pBL413-006-058 + pBL413-003-020	0.036425	0.0464	0.0499	0.0952	0.1605	0.2522	0.3192	247340	304104	348391	632854	1.97299e+06	5.52221e+06	9.59447e+06
525 nm	Bio Rep 3	Tech Rep 3	CcaSHL-PΦB	pBL413-020-201 + pBL413-003-020	0.036425	0.0426	0.051	0.0881	0.151	0.2481	0.3212	247340	309605	366042	676170	2.01371e+06	5.63797e+06	1.05996e+07
590 nm	Bio Rep 3	Tech Rep 1	CcaS-PCB	pSR43.6r + pBL413-003-020	0.0352583	0.0689	0.0918	0.143	0.2487	0.2889	0.3979	454986	622693	723382	1.48677e+06	4.95212e+06	9.69014e+06	17186614
590 nm	Bio Rep 3	Tech Rep 1	CcaS-PɸB	pBL413-003-005 + pBL413-003-020	0.0352583	0.0405	0.0514	0.0861	0.1486	0.2301	0.3178	454986	616002	747133	1452211	4.00818e+06	1.05503e+07	2.10184e+07
590 nm	Bio Rep 3	Tech Rep 1	CcaS(A92V)-PɸB	pBL413-006-058 + pBL413-003-020	0.0352583	0.0581	0.0718	0.1132	0.1929	0.275	0.334	454986	594793	680498	1.39565e+06	4.38251e+06	9.43029e+06	1.49225e+07
590 nm	Bio Rep 3	Tech Rep 1	CcaSHL-PΦB	pBL413-020-201 + pBL413-003-020	0.0352583	0.0392	0.0458	0.066	0.1097	0.1945	0.2843	454986	529843	580561	907644	2.07504e+06	6.69739e+06	1.56268e+07
590 nm	Bio Rep 3	Tech Rep 2	CcaS-PCB	pSR43.6r + pBL413-003-020	0.0352583	0.0663	0.0784	0.135	0.2038	0.2779	0.3522	454986	594072	674835	1.25614e+06	3785099	8503281	1.58009e+07
590 nm	Bio Rep 3	Tech Rep 2	CcaS-PɸB	pBL413-003-005 + pBL413-003-020	0.0352583	0.0375	0.0415	0.0546	0.09	0.1593	0.2233	454986	546940	594844	915961	2.02196e+06	5.97582e+06	15302390
590 nm	Bio Rep 3	Tech Rep 2	CcaS(A92V)-PɸB	pBL413-006-058 + pBL413-003-020	0.0352583	0.0474	0.0576	0.1024	0.1598	0.2557	0.2821	454986	524193	605923	1.0941e+06	3.44894e+06	8152372	1.32541e+07
590 nm	Bio Rep 3	Tech Rep 2	CcaSHL-PΦB	pBL413-020-201 + pBL413-003-020	0.0352583	0.0463	0.0497	0.0803	0.1343	0.2306	0.3016	454986	535740	589355	951668	2.46391e+06	7.21357e+06	1.48456e+07
590 nm	Bio Rep 3	Tech Rep 3	CcaS-PCB	pSR43.6r + pBL413-003-020	0.0352583	0.0777	0.0764	0.1333	0.1856	0.272	0.3143	454986	594282	689527	1280204	4026228	8828107	14538401
590 nm	Bio Rep 3	Tech Rep 3	CcaS-PɸB	pBL413-003-005 + pBL413-003-020	0.0352583	0.0441	0.0423	0.0671	0.1098	0.1974	0.277	454986	571798	655278	1.13694e+06	2.74311e+06	8.1799e+06	1.85652e+07
590 nm	Bio Rep 3	Tech Rep 3	CcaS(A92V)-PɸB	pBL413-006-058 + pBL413-003-020	0.0352583	0.0727	0.065	0.1154	0.1914	0.2698	0.3216	454986	643270	708062	1.42002e+06	4.67355e+06	9.94826e+06	1.58956e+07
590 nm	Bio Rep 3	Tech Rep 3	CcaSHL-PΦB	pBL413-020-201 + pBL413-003-020	0.0352583	0.0551	0.057	0.0971	0.1654	0.2716	0.3708	454986	585617	673847	1246620	3.78622e+06	9.87935e+06	2.01217e+07
605 nm	Bio Rep 3	Tech Rep 1	CcaS-PCB	pSR43.6r + pBL413-003-020	0.0367167	0.0614	0.0887	0.1406	0.2444	0.3223	0.4198	264579	289425	314785	526427	2.10391e+06	5.1627e+06	8.55275e+06
605 nm	Bio Rep 3	Tech Rep 1	CcaS-PɸB	pBL413-003-005 + pBL413-003-020	0.0367167	0.0417	0.0494	0.0789	0.1452	0.222	0.3315	264579	352743	457690	884995	2.39693e+06	6.62045e+06	14218501
605 nm	Bio Rep 3	Tech Rep 1	CcaS(A92V)-PɸB	pBL413-006-058 + pBL413-003-020	0.0367167	0.0587	0.0751	0.1174	0.1919	0.2839	0.3558	264579	331846	416761	874011	2.8533e+06	6575552	1.07713e+07
605 nm	Bio Rep 3	Tech Rep 1	CcaSHL-PΦB	pBL413-020-201 + pBL413-003-020	0.0367167	0.0406	0.0446	0.0632	0.1032	0.1806	0.2754	264579	305018	349104	537800	1.20696e+06	4.00778e+06	10054288
605 nm	Bio Rep 3	Tech Rep 2	CcaS-PCB	pSR43.6r + pBL413-003-020	0.0367167	0.056	0.0771	0.1391	0.2082	0.2923	0.3517	264579	283835	309992	460384	1661452	4.23703e+06	7.72799e+06
605 nm	Bio Rep 3	Tech Rep 2	CcaS-PɸB	pBL413-003-005 + pBL413-003-020	0.0367167	0.0369	0.0395	0.0526	0.087	0.152	0.2331	264579	313676	359015	572055	1.31918e+06	3.89486e+06	10148099
605 nm	Bio Rep 3	Tech Rep 2	CcaS(A92V)-PɸB	pBL413-006-058 + pBL413-003-020	0.0367167	0.0459	0.0617	0.0973	0.1525	0.2514	0.303	264579	308763	349442	649013	2.23693e+06	5.95192e+06	1.03243e+07
605 nm	Bio Rep 3	Tech Rep 2	CcaSHL-PΦB	pBL413-020-201 + pBL413-003-020	0.0367167	0.0442	0.0473	0.0772	0.1275	0.2172	0.2953	264579	307583	344395	537696	1.44783e+06	4.60808e+06	1.03399e+07
605 nm	Bio Rep 3	Tech Rep 3	CcaS-PCB	pSR43.6r + pBL413-003-020	0.0367167	0.057	0.0731	0.1298	0.2023	0.2943	0.3532	264579	281203	310717	448849	1.69008e+06	4.32546e+06	8.46691e+06
605 nm	Bio Rep 3	Tech Rep 3	CcaS-PɸB	pBL413-003-005 + pBL413-003-020	0.0367167	0.0401	0.0403	0.0624	0.1008	0.1833	0.2687	264579	323737	392900	686467	1.63871e+06	5.08754e+06	1.26406e+07
605 nm	Bio Rep 3	Tech Rep 3	CcaS(A92V)-PɸB	pBL413-006-058 + pBL413-003-020	0.0367167	0.0462	0.0547	0.099	0.1627	0.2552	0.3354	264579	318592	374628	685281	2.25686e+06	6.20483e+06	12080886
605 nm	Bio Rep 3	Tech Rep 3	CcaSHL-PΦB	pBL413-020-201 + pBL413-003-020	0.0367167	0.0444	0.0565	0.0959	0.1648	0.2633	0.3579	264579	334842	403621	755555	2.35164e+06	6.25285e+06	1.38472e+07
630 nm	Bio Rep 3	Tech Rep 1	CcaS-PCB	pSR43.6r + pBL413-003-020	0.0375667	0.0595	0.0801	0.133	0.2357	0.279	0.397	458308	436959	453118	468179	976624	2.70124e+06	3.98422e+06
630 nm	Bio Rep 3	Tech Rep 1	CcaS-PɸB	pBL413-003-005 + pBL413-003-020	0.0375667	0.0415	0.0461	0.0724	0.131	0.2136	0.3179	458308	555428	685220	1.21537e+06	2.92192e+06	8.59927e+06	1.94483e+07
630 nm	Bio Rep 3	Tech Rep 1	CcaS(A92V)-PɸB	pBL413-006-058 + pBL413-003-020	0.0375667	0.0538	0.0669	0.1074	0.1864	0.2649	0.3406	458308	495284	524812	758590	2633663	6.95453e+06	1.24763e+07
630 nm	Bio Rep 3	Tech Rep 1	CcaSHL-PΦB	pBL413-020-201 + pBL413-003-020	0.0375667	0.0418	0.0445	0.0591	0.0987	0.1711	0.2666	458308	504507	545351	722410	1.33808e+06	4299742	12041848
630 nm	Bio Rep 3	Tech Rep 2	CcaS-PCB	pSR43.6r + pBL413-003-020	0.0375667	0.0594	0.0744	0.1275	0.1988	0.2968	0.3254	458308	451892	446373	459719	783674	2.16741e+06	4.31159e+06
630 nm	Bio Rep 3	Tech Rep 2	CcaS-PɸB	pBL413-003-005 + pBL413-003-020	0.0375667	0.0362	0.0393	0.0491	0.0818	0.143	0.2212	458308	519864	574925	863100	1.72967e+06	4787680	1.31534e+07
630 nm	Bio Rep 3	Tech Rep 2	CcaS(A92V)-PɸB	pBL413-006-058 + pBL413-003-020	0.0375667	0.0475	0.0582	0.1023	0.1646	0.2522	0.3074	458308	492899	509547	683285	2.23419e+06	6.42207e+06	1.13984e+07
630 nm	Bio Rep 3	Tech Rep 2	CcaSHL-PΦB	pBL413-020-201 + pBL413-003-020	0.0375667	0.0418	0.047	0.0744	0.1214	0.2054	0.3011	458308	500642	535302	682593	1.4002e+06	4892537	1.15016e+07
630 nm	Bio Rep 3	Tech Rep 3	CcaS-PCB	pSR43.6r + pBL413-003-020	0.0375667	0.0538	0.068	0.1322	0.1912	0.2769	0.3482	458308	445295	450906	456926	782930	2.23207e+06	4.29308e+06
630 nm	Bio Rep 3	Tech Rep 3	CcaS-PɸB	pBL413-003-005 + pBL413-003-020	0.0375667	0.0379	0.0395	0.0574	0.0998	0.1664	0.281	458308	521514	598219	946630	2.07613e+06	6.08336e+06	1.60522e+07
630 nm	Bio Rep 3	Tech Rep 3	CcaS(A92V)-PɸB	pBL413-006-058 + pBL413-003-020	0.0375667	0.0451	0.0545	0.0992	0.1624	0.2499	0.3412	458308	491919	518543	648633	1.8348e+06	6.09066e+06	1.21006e+07
630 nm	Bio Rep 3	Tech Rep 3	CcaSHL-PΦB	pBL413-020-201 + pBL413-003-020	0.0375667	0.0429	0.0514	0.0865	0.1488	0.2455	0.3716	458308	509202	572323	812618	2.03699e+06	6.42489e+06	1.52833e+07
660 nm	Bio Rep 3	Tech Rep 1	CcaS-PCB	pSR43.6r + pBL413-003-020	0.0362667	0.0628	0.0893	0.1414	0.2313	0.2871	0.3929	264124	253776	252550	269767	586898	1.46984e+06	2169728
660 nm	Bio Rep 3	Tech Rep 1	CcaS-PɸB	pBL413-003-005 + pBL413-003-020	0.0362667	0.041	0.0506	0.081	0.1393	0.216	0.3149	264124	314337	363603	533359	1.18157e+06	3.81911e+06	9.23047e+06
660 nm	Bio Rep 3	Tech Rep 1	CcaS(A92V)-PɸB	pBL413-006-058 + pBL413-003-020	0.0362667	0.0579	0.0724	0.1142	0.1885	0.265	0.3432	264124	265663	269204	298849	814044	2.36459e+06	4165900
660 nm	Bio Rep 3	Tech Rep 1	CcaSHL-PΦB	pBL413-020-201 + pBL413-003-020	0.0362667	0.0401	0.0467	0.0643	0.1016	0.1774	0.2618	264124	280953	295305	342868	475296	1.6381e+06	5.30142e+06
660 nm	Bio Rep 3	Tech Rep 2	CcaS-PCB	pSR43.6r + pBL413-003-020	0.0362667	0.0579	0.0785	0.1351	0.1973	0.2759	0.3198	264124	255739	253565	264388	433371	1.1589e+06	2.11554e+06
660 nm	Bio Rep 3	Tech Rep 2	CcaS-PɸB	pBL413-003-005 + pBL413-003-020	0.0362667	0.0371	0.0405	0.054	0.0851	0.1515	0.2268	264124	299248	319501	427149	709553	2.02067e+06	6.7692e+06
660 nm	Bio Rep 3	Tech Rep 2	CcaS(A92V)-PɸB	pBL413-006-058 + pBL413-003-020	0.0362667	0.05	0.0613	0.1068	0.1631	0.2631	0.2773	264124	264136	263527	277308	616848	1.97455e+06	3.35851e+06
660 nm	Bio Rep 3	Tech Rep 2	CcaSHL-PΦB	pBL413-020-201 + pBL413-003-020	0.0362667	0.0432	0.0513	0.0825	0.1295	0.2237	0.3163	264124	281758	286694	324325	561083	2.16853e+06	5.53211e+06
660 nm	Bio Rep 3	Tech Rep 3	CcaS-PCB	pSR43.6r + pBL413-003-020	0.0362667	0.0602	0.0802	0.1356	0.1949	0.2874	0.3141	264124	258016	256025	266481	503049	1247436	2141963
660 nm	Bio Rep 3	Tech Rep 3	CcaS-PɸB	pBL413-003-005 + pBL413-003-020	0.0362667	0.0399	0.0422	0.0662	0.1028	0.1929	0.271	264124	301368	334991	482080	872565	3051180	8251036
660 nm	Bio Rep 3	Tech Rep 3	CcaS(A92V)-PɸB	pBL413-006-058 + pBL413-003-020	0.0362667	0.0521	0.0621	0.1069	0.167	0.2616	0.3577	264124	273953	275362	292672	649132	2.13202e+06	4.16203e+06
660 nm	Bio Rep 3	Tech Rep 3	CcaSHL-PΦB	pBL413-020-201 + pBL413-003-020	0.0362667	0.0483	0.0604	0.1001	0.1582	0.2639	0.3698	264124	285954	300327	366160	935271	3.15057e+06	7.00491e+06
700 nm	Bio Rep 3	Tech Rep 1	CcaS-PCB	pSR43.6r + pBL413-003-020	0.036725	0.0736	0.1068	0.1594	0.2448	0.3275	0.4037	452010	443537	439305	526353	1.50974e+06	3.10365e+06	4439900
700 nm	Bio Rep 3	Tech Rep 1	CcaS-PɸB	pBL413-003-005 + pBL413-003-020	0.036725	0.0512	0.0625	0.1044	0.1731	0.2518	0.3467	452010	545940	645717	991793	2.88505e+06	8.05727e+06	1.59519e+07
700 nm	Bio Rep 3	Tech Rep 1	CcaS(A92V)-PɸB	pBL413-006-058 + pBL413-003-020	0.036725	0.0675	0.0828	0.1335	0.211	0.2814	0.3449	452010	452102	457071	569411	2.10354e+06	4.50834e+06	6.20294e+06
700 nm	Bio Rep 3	Tech Rep 1	CcaSHL-PΦB	pBL413-020-201 + pBL413-003-020	0.036725	0.0457	0.0518	0.0801	0.1278	0.2059	0.2951	452010	479648	505483	583351	966072	3907812	9.59377e+06
700 nm	Bio Rep 3	Tech Rep 2	CcaS-PCB	pSR43.6r + pBL413-003-020	0.036725	0.0662	0.0972	0.1628	0.2355	0.2973	0.3269	452010	435285	431686	492087	1305132	2.54826e+06	3.97686e+06
700 nm	Bio Rep 3	Tech Rep 2	CcaS-PɸB	pBL413-003-005 + pBL413-003-020	0.036725	0.0388	0.0431	0.0667	0.1083	0.1798	0.2567	452010	496898	559079	756228	1.36966e+06	4.85981e+06	12739881
700 nm	Bio Rep 3	Tech Rep 2	CcaS(A92V)-PɸB	pBL413-006-058 + pBL413-003-020	0.036725	0.0575	0.074	0.1229	0.1778	0.2654	0.308	452010	453084	444279	502640	1.67766e+06	3.60157e+06	5.50945e+06
700 nm	Bio Rep 3	Tech Rep 2	CcaSHL-PΦB	pBL413-020-201 + pBL413-003-020	0.036725	0.049	0.0635	0.1042	0.1623	0.2544	0.325	452010	469749	481492	548005	1.33823e+06	4422270	8102555
700 nm	Bio Rep 3	Tech Rep 3	CcaS-PCB	pSR43.6r + pBL413-003-020	0.036725	0.0743	0.1001	0.1564	0.2161	0.2878	0.3156	452010	433017	434459	505036	1.34488e+06	2.61487e+06	4.18438e+06
700 nm	Bio Rep 3	Tech Rep 3	CcaS-PɸB	pBL413-003-005 + pBL413-003-020	0.036725	0.0441	0.0509	0.0861	0.1386	0.2275	0.3085	452010	520475	592754	866208	1.95251e+06	6.35761e+06	1.39774e+07
700 nm	Bio Rep 3	Tech Rep 3	CcaS(A92V)-PɸB	pBL413-006-058 + pBL413-003-020	0.036725	0.0609	0.0754	0.1279	0.2028	0.2982	0.3471	452010	453874	453392	511416	1.57388e+06	4.32469e+06	6.21529e+06
700 nm	Bio Rep 3	Tech Rep 3	CcaSHL-PΦB	pBL413-020-201 + pBL413-003-020	0.036725	0.0567	0.0742	0.1197	0.1784	0.2871	0.3832	452010	479453	492020	625512	1.92515e+06	5569520	1.10981e+07
Dark	Bio Rep 3	Tech Rep 1	CcaS-PCB	pSR43.6r + pBL413-003-020	0.0363833	0.065	0.0966	0.1448	0.2352	0.3109	0.3667	434414	433816	662191	941387	2.29096e+06	5.31125e+06	16164603
Dark	Bio Rep 3	Tech Rep 1	CcaS-PɸB	pBL413-003-005 + pBL413-003-020	0.0363833	0.0479	0.0622	0.0959	0.1582	0.2353	0.3316	434414	432526	425859	491898	826796	2.41549e+06	3.81212e+06
Dark	Bio Rep 3	Tech Rep 1	CcaS(A92V)-PɸB	pBL413-006-058 + pBL413-003-020	0.0363833	0.0622	0.0817	0.1217	0.1969	0.2717	0.3478	434414	544080	492768	1.02288e+06	774015	6.82254e+06	7.36973e+06
Dark	Bio Rep 3	Tech Rep 1	CcaSHL-PΦB	pBL413-020-201 + pBL413-003-020	0.0363833	0.0426	0.052	0.076	0.1193	0.2024	0.3007	434414	427404	439814	458759	819538	2.04227e+06	5260083
Dark	Bio Rep 3	Tech Rep 2	CcaS-PCB	pSR43.6r + pBL413-003-020	0.0363833	0.0594	0.0896	0.1407	0.2076	0.2968	0.3823	434414	471174	532779	560256	1.19991e+06	2417845	1.0383e+07
Dark	Bio Rep 3	Tech Rep 2	CcaS-PɸB	pBL413-003-005 + pBL413-003-020	0.0363833	0.0371	0.0428	0.0608	0.0961	0.1621	0.2454	434414	436359	422150	492177	685945	2.32487e+06	3.37236e+06
Dark	Bio Rep 3	Tech Rep 2	CcaS(A92V)-PɸB	pBL413-006-058 + pBL413-003-020	0.0363833	0.0538	0.0703	0.1115	0.1663	0.2687	0.3043	434414	487656	472958	711478	763928	3.22348e+06	7.05812e+06
Dark	Bio Rep 3	Tech Rep 2	CcaSHL-PΦB	pBL413-020-201 + pBL413-003-020	0.0363833	0.0452	0.0596	0.0925	0.1494	0.2337	0.3431	434414	435259	448385	441020	874436	1.82045e+06	5.73215e+06
Dark	Bio Rep 3	Tech Rep 3	CcaS-PCB	pSR43.6r + pBL413-003-020	0.0363833	0.0625	0.0909	0.1431	0.2039	0.301	0.3627	434414	455826	592040	516270	1.59775e+06	2.61039e+06	1.39562e+07
Dark	Bio Rep 3	Tech Rep 3	CcaS-PɸB	pBL413-003-005 + pBL413-003-020	0.0363833	0.0395	0.0476	0.0768	0.1197	0.2071	0.2997	434414	431977	450015	494903	697972	2.5143e+06	4094073
Dark	Bio Rep 3	Tech Rep 3	CcaS(A92V)-PɸB	pBL413-006-058 + pBL413-003-020	0.0363833	0.0514	0.071	0.114	0.1797	0.2706	0.3415	434414	512917	517752	864126	1.52209e+06	5.13931e+06	9.76138e+06
Dark	Bio Rep 3	Tech Rep 3	CcaSHL-PΦB	pBL413-020-201 + pBL413-003-020	0.0363833	0.0592	0.0774	0.121	0.1872	0.2794	0.3933	434414	445243	638719	463038	4.30783e+06	1.97861e+06	1.53754e+07

## Sheet: Fig 2 Background subtraction
					Background subtracted optical denisty at 600nm (OD600 nm). LB absorbance used for background subtraction						Background subtracted fluorescence counts (absorbance read at 600 nm). LB fluorescence used for background subtraction
Light treatment					Dilution range (Fold) of starter culture						Dilution range (Fold) of starter culture
Wavelength	Biological replicate	Technical replicate	CcaS variant and chromophore	CcaS variant and chromophore	2187	729	243	81	27	9	2187	729	243	81	27	9
400 nm	Bio Rep 1	Tech Rep 1	CcaS-PCB	pSR43.6r + pBL413-003-020	0.011525	0.026925	0.067725	0.156225	0.223025	0.318925	69558	111235	382882	1.80252e+06	5.36946e+06	1.11581e+07
400 nm	Bio Rep 1	Tech Rep 1	CcaS-PɸB	pBL413-003-005 + pBL413-003-020	0.012525	0.007525	0.034125	0.100925	0.194925	0.319525	34762.6	104664	413354	1.6746e+06	5.71762e+06	1.11956e+07
400 nm	Bio Rep 1	Tech Rep 1	CcaS(A92V)-PɸB	pBL413-006-058 + pBL413-003-020	0.007625	0.004325	0.024925	0.064025	0.143625	0.260325	10477	17056.8	57247.6	322368	2.60716e+06	6.27158e+06
400 nm	Bio Rep 1	Tech Rep 1	CcaSHL-PΦB	pBL413-020-201 + pBL413-003-020	0.003825	0.004325	0.009725	0.042625	0.116425	0.240125	2759.78	14656.4	51022.6	244063	2.12428e+06	6.44702e+06
400 nm	Bio Rep 1	Tech Rep 2	CcaS-PCB	pSR43.6r + pBL413-003-020	0.007425	0.009025	0.044825	0.129125	0.209825	0.266225	39850.2	83448.8	331515	1.46038e+06	4.61354e+06	8.89552e+06
400 nm	Bio Rep 1	Tech Rep 2	CcaS-PɸB	pBL413-003-005 + pBL413-003-020	0.002425	0.009825	0.009725	0.048425	0.132725	0.251125	17330.2	52426.2	210822	820301	3.37712e+06	8.96979e+06
400 nm	Bio Rep 1	Tech Rep 2	CcaS(A92V)-PɸB	pBL413-006-058 + pBL413-003-020	0.012925	0.002925	0.015125	0.058725	0.146025	0.240625	5812.18	12587.4	38659.8	285764	2.31026e+06	5.66266e+06
400 nm	Bio Rep 1	Tech Rep 2	CcaSHL-PΦB	pBL413-020-201 + pBL413-003-020	0.001025	0.006025	0.005525	0.037225	0.092925	0.300825	3187.18	4597.78	49584.2	276896	1.89328e+06	4.71435e+06
400 nm	Bio Rep 1	Tech Rep 3	CcaS-PCB	pSR43.6r + pBL413-003-020	0.005725	0.001425	0.018625	0.075225	0.175625	0.235825	18125.2	39457.8	171657	816380	3.96331e+06	8.42e+06
400 nm	Bio Rep 1	Tech Rep 3	CcaS-PɸB	pBL413-003-005 + pBL413-003-020	0.004925	0.007825	0.042925	0.111725	0.211225	0.303125	73806.4	117286	541929	2.32484e+06	6.19558e+06	1.1556e+07
400 nm	Bio Rep 1	Tech Rep 3	CcaS(A92V)-PɸB	pBL413-006-058 + pBL413-003-020	-0.000875	-0.000675	0.008025	0.034625	0.124025	0.236125	164.783	5349.38	22930	100005	1.40445e+06	4.85672e+06
400 nm	Bio Rep 1	Tech Rep 3	CcaSHL-PΦB	pBL413-020-201 + pBL413-003-020	2.5e-05	-0.000175	0.009625	0.044525	0.135025	0.257925	3053.78	10559.6	39298.6	214435	2.09877e+06	6.51942e+06
455 nm	Bio Rep 1	Tech Rep 1	CcaS-PCB	pSR43.6r + pBL413-003-020	0.00468333	0.00948333	0.0499833	0.156483	0.239683	0.327683	60600.1	148502	720394	3.43414e+06	1.06702e+07	2.01398e+07
455 nm	Bio Rep 1	Tech Rep 1	CcaS-PɸB	pBL413-003-005 + pBL413-003-020	0.00268333	0.00508333	0.0180833	0.0929833	0.177883	0.258583	16517.9	38301.7	281269	1.71424e+06	8.33974e+06	1.5279e+07
455 nm	Bio Rep 1	Tech Rep 1	CcaS(A92V)-PɸB	pBL413-006-058 + pBL413-003-020	0.00148333	0.00528333	0.0117833	0.0590833	0.144683	0.244283	109.7	-77.1	-853.7	4638.5	425202	1.37152e+06
455 nm	Bio Rep 1	Tech Rep 1	CcaSHL-PΦB	pBL413-020-201 + pBL413-003-020	0.000983333	0.00408333	0.00778333	0.0420833	0.120683	0.203483	-8711.3	-8111.7	-2535.5	5660.5	390138	2.49887e+06
455 nm	Bio Rep 1	Tech Rep 2	CcaS-PCB	pSR43.6r + pBL413-003-020	0.00388333	0.00748333	0.0404833	0.124083	0.212683	0.254283	63640.7	143041	644542	3.12569e+06	8.92668e+06	1.61928e+07
455 nm	Bio Rep 1	Tech Rep 2	CcaS-PɸB	pBL413-003-005 + pBL413-003-020	-0.000416667	0.00158333	0.00718333	0.0415833	0.128983	0.208683	-614.1	16449.1	130903	790335	5.07844e+06	1.25815e+07
455 nm	Bio Rep 1	Tech Rep 2	CcaS(A92V)-PɸB	pBL413-006-058 + pBL413-003-020	0.000483333	0.00248333	0.0158833	0.0555833	0.142183	0.207783	-16972.7	-8037.3	250.3	478.3	285200	741406
455 nm	Bio Rep 1	Tech Rep 2	CcaSHL-PΦB	pBL413-020-201 + pBL413-003-020	-0.000216667	0.000283333	0.00628333	0.0329833	0.0924833	0.116283	-9590.9	-4758.1	-1745.7	-641.5	284563	1.90884e+06
455 nm	Bio Rep 1	Tech Rep 3	CcaS-PCB	pSR43.6r + pBL413-003-020	0.000483333	0.00168333	0.0178833	0.0713833	0.178983	0.241283	22223.1	65736.5	327096	1.52099e+06	7.41055e+06	1.62936e+07
455 nm	Bio Rep 1	Tech Rep 3	CcaS-PɸB	pBL413-003-005 + pBL413-003-020	0.000283333	0.00568333	0.0475833	0.111683	0.215183	0.267183	28594.1	108278	576408	3.42261e+06	9.47922e+06	1.78273e+07
455 nm	Bio Rep 1	Tech Rep 3	CcaS(A92V)-PɸB	pBL413-006-058 + pBL413-003-020	-0.000716667	-0.000216667	0.00738333	0.0375833	0.131983	0.210983	-5548.1	-629.1	667.3	-5227.7	147392	897305
455 nm	Bio Rep 1	Tech Rep 3	CcaSHL-PΦB	pBL413-020-201 + pBL413-003-020	-0.000816667	-0.000116667	0.00738333	0.0406833	0.124883	0.231083	-46.3	-6379.3	-3209.3	-4801.1	354598	1.26464e+06
525 nm	Bio Rep 1	Tech Rep 1	CcaS-PCB	pSR43.6r + pBL413-003-020	0.0161083	0.0375083	0.0999083	0.192308	0.240508	0.344608	216478	424318	1.38156e+06	5.04187e+06	1.0935e+07	2.15304e+07
525 nm	Bio Rep 1	Tech Rep 1	CcaS-PɸB	pBL413-003-005 + pBL413-003-020	0.00680833	0.0207083	0.0571083	0.132708	0.209808	0.309108	174205	327865	1.18391e+06	4.45636e+06	1.06884e+07	2.04467e+07
525 nm	Bio Rep 1	Tech Rep 1	CcaS(A92V)-PɸB	pBL413-006-058 + pBL413-003-020	0.00470833	0.0134083	0.0385083	0.0879083	0.193208	0.278908	101029	187593	603345	2.46354e+06	8.32902e+06	1.58524e+07
525 nm	Bio Rep 1	Tech Rep 1	CcaSHL-PΦB	pBL413-020-201 + pBL413-003-020	0.00420833	0.0119083	0.0322083	0.0814083	0.163608	0.282508	71679.8	124357	419463	1.72123e+06	6.71439e+06	1.53498e+07
525 nm	Bio Rep 1	Tech Rep 2	CcaS-PCB	pSR43.6r + pBL413-003-020	0.0129083	0.0328083	0.101908	0.179408	0.250508	0.282908	187874	386107	1.31489e+06	4.5807e+06	1.05778e+07	1.82538e+07
525 nm	Bio Rep 1	Tech Rep 2	CcaS-PɸB	pBL413-003-005 + pBL413-003-020	0.00210833	0.00910833	0.0309083	0.0801083	0.162708	0.224608	102374	188226	633826	2.28137e+06	7.66221e+06	1.58318e+07
525 nm	Bio Rep 1	Tech Rep 2	CcaS(A92V)-PɸB	pBL413-006-058 + pBL413-003-020	0.00320833	0.0119083	0.0398083	0.0826083	0.172008	0.222508	64913.2	134807	496603	2.28001e+06	7.32867e+06	1.4788e+07
525 nm	Bio Rep 1	Tech Rep 2	CcaSHL-PΦB	pBL413-020-201 + pBL413-003-020	0.000908333	0.00590833	0.0230083	0.0473083	0.105608	0.178908	56713	116195	408879	1.64592e+06	5.60027e+06	1.21647e+07
525 nm	Bio Rep 1	Tech Rep 3	CcaS-PCB	pSR43.6r + pBL413-003-020	0.00510833	0.0144083	0.0561083	0.100708	0.204708	0.223008	100824	207783	686225	2.81015e+06	8.30939e+06	1.65388e+07
525 nm	Bio Rep 1	Tech Rep 3	CcaS-PɸB	pBL413-003-005 + pBL413-003-020	0.00910833	0.0248083	0.0736083	0.141008	0.238908	0.263008	216912	437659	1.60437e+06	5.74469e+06	1.19601e+07	2.03484e+07
525 nm	Bio Rep 1	Tech Rep 3	CcaS(A92V)-PɸB	pBL413-006-058 + pBL413-003-020	0.00150833	0.00590833	0.0239083	0.0766083	0.166408	0.253008	41575.4	81815.4	291255	1.28966e+06	5.56783e+06	1.16124e+07
525 nm	Bio Rep 1	Tech Rep 3	CcaSHL-PΦB	pBL413-020-201 + pBL413-003-020	0.000808333	0.00650833	0.0247083	0.0682083	0.151808	0.250108	41579	94396.4	341490	1.53748e+06	6.34028e+06	1.52713e+07
590 nm	Bio Rep 1	Tech Rep 1	CcaS-PCB	pSR43.6r + pBL413-003-020	0.01535	0.03495	0.08715	0.16625	0.22755	0.30175	94384.2	183834	629959	2.43005e+06	6.08298e+06	1.21388e+07
590 nm	Bio Rep 1	Tech Rep 1	CcaS-PɸB	pBL413-003-005 + pBL413-003-020	0.00905	0.02105	0.05265	0.12075	0.18315	0.27255	108244	209342	727911	2.56485e+06	6.50496e+06	1.22642e+07
590 nm	Bio Rep 1	Tech Rep 1	CcaS(A92V)-PɸB	pBL413-006-058 + pBL413-003-020	0.00555	0.01325	0.03855	0.08855	0.16635	0.24155	51153	115693	363849	1.50843e+06	5.0829e+06	9.51287e+06
590 nm	Bio Rep 1	Tech Rep 1	CcaSHL-PΦB	pBL413-020-201 + pBL413-003-020	0.00475	0.01105	0.02675	0.06705	0.14155	0.21235	29290.8	78430	251258	1.02582e+06	4.04061e+06	8.14292e+06
590 nm	Bio Rep 1	Tech Rep 2	CcaS-PCB	pSR43.6r + pBL413-003-020	0.01205	0.02695	0.08235	0.13725	0.21145	0.25255	90023	186029	615670	2.22578e+06	5.87679e+06	1.12028e+07
590 nm	Bio Rep 1	Tech Rep 2	CcaS-PɸB	pBL413-003-005 + pBL413-003-020	0.00155	0.00895	0.02855	0.06445	0.14485	0.20415	45632.6	117901	390164	1.34932e+06	4.64427e+06	9.32692e+06
590 nm	Bio Rep 1	Tech Rep 2	CcaS(A92V)-PɸB	pBL413-006-058 + pBL413-003-020	0.00345	0.01235	0.04075	0.08015	0.15475	0.21525	45908.6	90950.6	300063	1.30777e+06	4.33529e+06	8.4742e+06
590 nm	Bio Rep 1	Tech Rep 2	CcaSHL-PΦB	pBL413-020-201 + pBL413-003-020	0.00085	0.00555	0.02215	0.04975	0.10115	0.15255	43605.8	91732	271337	979539	3.86317e+06	7.10912e+06
590 nm	Bio Rep 1	Tech Rep 3	CcaS-PCB	pSR43.6r + pBL413-003-020	0.00655	0.01215	0.05195	0.10675	0.19905	0.20785	56337.6	111082	345570	1.44536e+06	5.11577e+06	9.90902e+06
590 nm	Bio Rep 1	Tech Rep 3	CcaS-PɸB	pBL413-003-005 + pBL413-003-020	0.00945	0.02245	0.07055	0.12415	0.21065	0.25815	140844	291640	987492	3.23155e+06	7.15332e+06	1.30029e+07
590 nm	Bio Rep 1	Tech Rep 3	CcaS(A92V)-PɸB	pBL413-006-058 + pBL413-003-020	0.00155	0.00615	0.02625	0.06565	0.14825	0.22885	24872.6	50635.4	167932	734567	3.18376e+06	7.55711e+06
590 nm	Bio Rep 1	Tech Rep 3	CcaSHL-PΦB	pBL413-020-201 + pBL413-003-020	0.00175	0.00695	0.02735	0.06815	0.14585	0.23695	32379.4	68961	225985	975033	3.84042e+06	8.94885e+06
605 nm	Bio Rep 1	Tech Rep 1	CcaS-PCB	pSR43.6r + pBL413-003-020	0.0187583	0.0336583	0.0864583	0.181558	0.264758	0.354558	39802.8	95946.6	343079	2147371	6.96136e+06	1.45363e+07
605 nm	Bio Rep 1	Tech Rep 1	CcaS-PɸB	pBL413-003-005 + pBL413-003-020	0.00765833	0.0175583	0.0507583	0.117558	0.212058	0.297858	158298	283583	952868	3.59179e+06	10450271	1.93695e+07
605 nm	Bio Rep 1	Tech Rep 1	CcaS(A92V)-PɸB	pBL413-006-058 + pBL413-003-020	0.00555833	0.0103583	0.0355583	0.0842583	0.168958	0.287458	23151.6	124127	377208	1.65662e+06	6.80304e+06	15267520
605 nm	Bio Rep 1	Tech Rep 1	CcaSHL-PΦB	pBL413-020-201 + pBL413-003-020	0.00455833	0.00805833	0.0242583	0.0626583	0.151058	0.268558	28588.2	86248	282329	1.11481e+06	5.43644e+06	1.44254e+07
605 nm	Bio Rep 1	Tech Rep 2	CcaS-PCB	pSR43.6r + pBL413-003-020	0.0142583	0.0292583	0.103258	0.154458	0.237058	0.303658	54808.6	90440.8	339175	1.86366e+06	6.16994e+06	13375232
605 nm	Bio Rep 1	Tech Rep 2	CcaS-PɸB	pBL413-003-005 + pBL413-003-020	0.00125833	0.00695833	0.0258583	0.0671583	0.154958	0.259558	90345	163593	526326	1.89629e+06	6.94779e+06	1.58053e+07
605 nm	Bio Rep 1	Tech Rep 2	CcaS(A92V)-PɸB	pBL413-006-058 + pBL413-003-020	0.00325833	0.0105583	0.0385583	0.0848583	0.176358	0.245958	61812.2	97391	332174	1619516	6.36967e+06	13754615
605 nm	Bio Rep 1	Tech Rep 2	CcaSHL-PΦB	pBL413-020-201 + pBL413-003-020	0.00175833	0.00465833	0.0193583	0.0497583	0.119558	0.237358	52334.2	105696	338446	1.24596e+06	5.67322e+06	1.37942e+07
605 nm	Bio Rep 1	Tech Rep 3	CcaS-PCB	pSR43.6r + pBL413-003-020	0.00775833	0.0125583	0.0559583	0.112258	0.199158	0.250958	24851.8	45343.2	183800	1.02122e+06	4704484	1.05461e+07
605 nm	Bio Rep 1	Tech Rep 3	CcaS-PɸB	pBL413-003-005 + pBL413-003-020	0.00975833	0.0210583	0.0678583	0.134658	0.230858	0.273258	231211	409800	1.3862e+06	4.82811e+06	1.15805e+07	2.03763e+07
605 nm	Bio Rep 1	Tech Rep 3	CcaS(A92V)-PɸB	pBL413-006-058 + pBL413-003-020	0.000958333	0.00465833	0.0205583	0.0579583	0.144158	0.226858	24683	51397.2	148093	667974	3.70935e+06	1.00728e+07
605 nm	Bio Rep 1	Tech Rep 3	CcaSHL-PΦB	pBL413-020-201 + pBL413-003-020	0.00295833	0.00505833	0.0253583	0.0689583	0.147558	0.266358	37187	82012.4	266521	1.1327e+06	5.14768e+06	1.36724e+07
630 nm	Bio Rep 1	Tech Rep 1	CcaS-PCB	pSR43.6r + pBL413-003-020	0.0179417	0.0358417	0.0884417	0.179142	0.245342	0.350242	-4337.53	452.467	7851.27	189031	1.19526e+06	2.56461e+06
630 nm	Bio Rep 1	Tech Rep 1	CcaS-PɸB	pBL413-003-005 + pBL413-003-020	0.00384167	0.0137417	0.0458417	0.112442	0.215542	0.309342	64500.9	136046	476350	1.8039e+06	5.94601e+06	1.16436e+07
630 nm	Bio Rep 1	Tech Rep 1	CcaS(A92V)-PɸB	pBL413-006-058 + pBL413-003-020	0.00374167	0.00774167	0.0282417	0.0812417	0.173742	0.281442	17564.9	28301.1	83334.1	437249	3.03633e+06	7.82278e+06
630 nm	Bio Rep 1	Tech Rep 1	CcaSHL-PΦB	pBL413-020-201 + pBL413-003-020	0.00344167	0.00724167	0.0235417	0.0582417	0.142742	0.257342	16125.1	32781.9	101651	410884	2.613e+06	7.69129e+06
630 nm	Bio Rep 1	Tech Rep 2	CcaS-PCB	pSR43.6r + pBL413-003-020	0.0156417	0.0303417	0.0858417	0.155542	0.242042	0.302642	-4425.53	-2224.33	2206.07	164276	1.1095e+06	2.82001e+06
630 nm	Bio Rep 1	Tech Rep 2	CcaS-PɸB	pBL413-003-005 + pBL413-003-020	0.00204167	0.00564167	0.0192417	0.0594417	0.149142	0.244342	43047.1	84532.3	252830	893151	3.69455e+06	8.99211e+06
630 nm	Bio Rep 1	Tech Rep 2	CcaS(A92V)-PɸB	pBL413-006-058 + pBL413-003-020	0.00174167	0.00904167	0.0305417	0.0794417	0.165842	0.249042	15690.1	16638.5	61313.7	359224	2.82713e+06	6.84073e+06
630 nm	Bio Rep 1	Tech Rep 2	CcaSHL-PΦB	pBL413-020-201 + pBL413-003-020	0.000641667	0.00464167	0.0155417	0.0464417	0.105842	0.176442	16401.7	31117.9	116047	473091	2.81818e+06	6.89089e+06
630 nm	Bio Rep 1	Tech Rep 3	CcaS-PCB	pSR43.6r + pBL413-003-020	0.00694167	0.0110417	0.0489417	0.104442	0.194642	0.240642	-2090.13	-3000.33	-4857.73	64499.5	958206	2.387e+06
630 nm	Bio Rep 1	Tech Rep 3	CcaS-PɸB	pBL413-003-005 + pBL413-003-020	0.00934167	0.0191417	0.0651417	0.125642	0.226542	0.289542	98427.9	212540	735471	2.56812e+06	6.56665e+06	1.22306e+07
630 nm	Bio Rep 1	Tech Rep 3	CcaS(A92V)-PɸB	pBL413-006-058 + pBL413-003-020	-0.000158333	0.00304167	0.0134417	0.0492417	0.131942	0.225442	460.467	6005.67	29564.9	139311	1.40206e+06	5.00178e+06
630 nm	Bio Rep 1	Tech Rep 3	CcaSHL-PΦB	pBL413-020-201 + pBL413-003-020	4.16667e-05	0.00394167	0.0229417	0.0635417	0.151842	0.262942	14211.1	29181.7	87726.9	404537	2.49911e+06	7.21583e+06
660 nm	Bio Rep 1	Tech Rep 1	CcaS-PCB	pSR43.6r + pBL413-003-020	0.0212583	0.0375583	0.0885583	0.160258	0.232658	0.321058	-2221.63	-4019.03	4183.57	184899	1.45774e+06	3.63805e+06
660 nm	Bio Rep 1	Tech Rep 1	CcaS-PɸB	pBL413-003-005 + pBL413-003-020	0.00925833	0.0176583	0.0464583	0.104858	0.190858	0.330058	53103.6	123651	379957	1.45164e+06	6.03467e+06	1.44004e+07
660 nm	Bio Rep 1	Tech Rep 1	CcaS(A92V)-PɸB	pBL413-006-058 + pBL413-003-020	0.00695833	0.0106583	0.0325583	0.0762583	0.156758	0.271558	6575.97	3990.97	13390.8	108241	1.90392e+06	6.07138e+06
660 nm	Bio Rep 1	Tech Rep 1	CcaSHL-PΦB	pBL413-020-201 + pBL413-003-020	0.00605833	0.0102583	0.0226583	0.0596583	0.129358	0.232158	3216.97	10277.6	39491.4	169447	2.09761e+06	7.39385e+06
660 nm	Bio Rep 1	Tech Rep 2	CcaS-PCB	pSR43.6r + pBL413-003-020	0.0220583	0.0361583	0.0862583	0.146658	0.239858	0.285158	-10733.2	-10848.6	-3546.83	147782	1.27907e+06	3.40331e+06
660 nm	Bio Rep 1	Tech Rep 2	CcaS-PɸB	pBL413-003-005 + pBL413-003-020	0.00365833	0.00885833	0.0261583	0.0608583	0.146758	0.263258	36854	78360.6	215762	654333	3.61345e+06	1.08457e+07
660 nm	Bio Rep 1	Tech Rep 2	CcaS(A92V)-PɸB	pBL413-006-058 + pBL413-003-020	0.00395833	0.0105583	0.0330583	0.0717583	0.168058	0.257258	3440.57	836.367	7548.37	91354.8	1.83132e+06	5.36878e+06
660 nm	Bio Rep 1	Tech Rep 2	CcaSHL-PΦB	pBL413-020-201 + pBL413-003-020	0.00195833	0.00525833	0.0211583	0.0488583	0.113158	0.270358	13470.2	22732.6	45675.6	218806	2.23104e+06	8.27081e+06
660 nm	Bio Rep 1	Tech Rep 3	CcaS-PCB	pSR43.6r + pBL413-003-020	0.00885833	0.0153583	0.0564583	0.0994583	0.198058	0.242858	-4261.43	-4131.83	-11203.8	71025.4	984300	3.05178e+06
660 nm	Bio Rep 1	Tech Rep 3	CcaS-PɸB	pBL413-003-005 + pBL413-003-020	0.0107583	0.0253583	0.0659583	0.125558	0.225058	0.312158	79471	196004	516393	2.05936e+06	6.70992e+06	1.41421e+07
660 nm	Bio Rep 1	Tech Rep 3	CcaS(A92V)-PɸB	pBL413-006-058 + pBL413-003-020	0.00135833	0.00745833	0.0208583	0.0543583	0.129758	0.216458	-4254.63	2328.97	3989.57	28853.8	785777	3.90385e+06
660 nm	Bio Rep 1	Tech Rep 3	CcaSHL-PΦB	pBL413-020-201 + pBL413-003-020	0.00195833	0.00725833	0.0240583	0.0609583	0.143258	0.247058	8976.37	12202.8	30217.4	167339	2.0526e+06	7.42991e+06
700 nm	Bio Rep 1	Tech Rep 1	CcaS-PCB	pSR43.6r + pBL413-003-020	0.036725	0.072025	0.127125	0.220925	0.247825	0.304125	-3454.12	1826.68	57468.5	620852	1.92739e+06	3.22498e+06
700 nm	Bio Rep 1	Tech Rep 1	CcaS-PɸB	pBL413-003-005 + pBL413-003-020	0.021225	0.043225	0.077825	0.158825	0.233125	0.318225	66324.3	162740	483334	2.57794e+06	6.09299e+06	1.00013e+07
700 nm	Bio Rep 1	Tech Rep 1	CcaS(A92V)-PɸB	pBL413-006-058 + pBL413-003-020	0.013925	0.026525	0.058125	0.117825	0.198525	0.306225	4465.48	8064.68	15239.7	416843	2.58502e+06	4.6544e+06
700 nm	Bio Rep 1	Tech Rep 1	CcaSHL-PΦB	pBL413-020-201 + pBL413-003-020	0.009825	0.020525	0.043925	0.087725	0.163025	0.259325	-874.917	12150.7	34895.5	344662	2.61026e+06	6.37243e+06
700 nm	Bio Rep 1	Tech Rep 2	CcaS-PCB	pSR43.6r + pBL413-003-020	0.040725	0.071725	0.132025	0.201425	0.252025	0.275025	-7300.72	-5645.72	68735.7	647455	1.76712e+06	3.10427e+06
700 nm	Bio Rep 1	Tech Rep 2	CcaS-PɸB	pBL413-003-005 + pBL413-003-020	0.006625	0.017925	0.046925	0.093325	0.177125	0.231325	36986.3	69839.9	208873	978549	4.0584e+06	8.25305e+06
700 nm	Bio Rep 1	Tech Rep 2	CcaS(A92V)-PɸB	pBL413-006-058 + pBL413-003-020	0.008525	0.020925	0.058425	0.114525	0.186525	0.283025	3375.48	3185.48	9168.08	365923	2.20799e+06	4.22258e+06
700 nm	Bio Rep 1	Tech Rep 2	CcaSHL-PΦB	pBL413-020-201 + pBL413-003-020	0.006025	0.015325	0.040325	0.077225	0.171225	0.143725	5022.28	18196.5	51836.5	458351	3.15565e+06	4.93281e+06
700 nm	Bio Rep 1	Tech Rep 3	CcaS-PCB	pSR43.6r + pBL413-003-020	0.018225	0.032425	0.083425	0.136525	0.246125	0.243925	-3346.92	-8698.92	12850.5	360508	1.72191e+06	3.002e+06
700 nm	Bio Rep 1	Tech Rep 3	CcaS-PɸB	pBL413-003-005 + pBL413-003-020	0.024125	0.042925	0.095425	0.159825	0.264925	0.298725	88211.9	182389	682232	3.09075e+06	6.48234e+06	9.40744e+06
700 nm	Bio Rep 1	Tech Rep 3	CcaS(A92V)-PɸB	pBL413-006-058 + pBL413-003-020	0.004025	0.010325	0.034825	0.073625	0.159125	0.218325	1224.68	-571.117	3547.08	60410.3	1.20298e+06	3.08991e+06
700 nm	Bio Rep 1	Tech Rep 3	CcaSHL-PΦB	pBL413-020-201 + pBL413-003-020	0.004325	0.011925	0.037625	0.081425	0.166025	0.280325	1034.48	4918.88	17896.1	217639	2.09759e+06	6.42748e+06
Dark	Bio Rep 1	Tech Rep 1	CcaS-PCB	pSR43.6r + pBL413-003-020	0.0217667	0.0455667	0.0930667	0.183367	0.264267	0.347867	21108	56116.4	157242	687775	2.97456e+06	6.85871e+06
Dark	Bio Rep 1	Tech Rep 1	CcaS-PɸB	pBL413-003-005 + pBL413-003-020	0.0140667	0.0316667	0.0585667	0.130667	0.196767	0.277667	92401.2	195416	494914	2.06848e+06	6.87896e+06	1.36209e+07
Dark	Bio Rep 1	Tech Rep 1	CcaS(A92V)-PɸB	pBL413-006-058 + pBL413-003-020	0.00966667	0.0203667	0.0433667	0.0989667	0.167467	0.278067	3789.38	6096.18	10516.2	122997	1.48593e+06	3.44628e+06
Dark	Bio Rep 1	Tech Rep 1	CcaSHL-PΦB	pBL413-020-201 + pBL413-003-020	0.00636667	0.0138667	0.0302667	0.0681667	0.139867	0.254267	745.383	10864.2	19301	99649.6	1.78817e+06	6.78491e+06
Dark	Bio Rep 1	Tech Rep 2	CcaS-PCB	pSR43.6r + pBL413-003-020	0.0295667	0.0470667	0.0974667	0.159667	0.247767	0.278167	49995.4	83480	193374	796882	3.26813e+06	8.52783e+06
Dark	Bio Rep 1	Tech Rep 2	CcaS-PɸB	pBL413-003-005 + pBL413-003-020	0.00606667	0.0119667	0.0348667	0.0760667	0.144367	0.262767	50190	98705.8	239422	784060	4.18223e+06	1.15922e+07
Dark	Bio Rep 1	Tech Rep 2	CcaS(A92V)-PɸB	pBL413-006-058 + pBL413-003-020	0.00556667	0.0149667	0.0422667	0.0821667	0.196667	0.272667	4170.98	-1245.42	506.583	90233.6	1.32096e+06	3.08874e+06
Dark	Bio Rep 1	Tech Rep 2	CcaSHL-PΦB	pBL413-020-201 + pBL413-003-020	0.00226667	0.00906667	0.0262667	0.0521667	0.123667	0.150467	8461.78	15922.6	30580.8	116836	2.39368e+06	6.5998e+06
Dark	Bio Rep 1	Tech Rep 3	CcaS-PCB	pSR43.6r + pBL413-003-020	0.0117667	0.0190667	0.0620667	0.103467	0.196267	0.240167	27780.6	48892.8	121836	419246	2.30335e+06	6.82006e+06
Dark	Bio Rep 1	Tech Rep 3	CcaS-PɸB	pBL413-003-005 + pBL413-003-020	0.0186667	0.0319667	0.0782667	0.137367	0.232567	0.277967	150168	272207	736831	3.06126e+06	8.1644e+06	1.52559e+07
Dark	Bio Rep 1	Tech Rep 3	CcaS(A92V)-PɸB	pBL413-006-058 + pBL413-003-020	0.00216667	0.00826667	0.0259667	0.0600667	0.139067	0.208467	869.383	-356.017	1071.58	19678	534769	2.33804e+06
Dark	Bio Rep 1	Tech Rep 3	CcaSHL-PΦB	pBL413-020-201 + pBL413-003-020	0.00326667	0.0108667	0.0331667	0.0697667	0.143967	0.257967	8170.18	15272.2	25941.6	109284	1.60193e+06	6.30544e+06
400 nm	Bio Rep 2	Tech Rep 1	CcaS-PCB	pSR43.6r + pBL413-003-020	0.00214167	0.00514167	0.0166417	0.0763417	0.153742	0.250142	4058.97	35772.8	139111	552836	2.91322e+06	8.17783e+06
400 nm	Bio Rep 2	Tech Rep 1	CcaS-PɸB	pBL413-003-005 + pBL413-003-020	0.00174167	0.00504167	0.0177417	0.0657417	0.134442	0.210342	28297	87697	371440	1.43524e+06	5.1821e+06	1.0962e+07
400 nm	Bio Rep 2	Tech Rep 1	CcaS(A92V)-PɸB	pBL413-006-058 + pBL413-003-020	-0.00105833	0.00174167	0.00284167	0.0290417	0.0957417	0.182542	3278.57	13465.2	51385.4	192306	1.35396e+06	6.02046e+06
400 nm	Bio Rep 2	Tech Rep 1	CcaSHL-PΦB	pBL413-020-201 + pBL413-003-020	0.000141667	0.00274167	0.00824167	0.0425417	0.120042	0.193342	6695.37	26783	109398	497095	2.91743e+06	8.26532e+06
400 nm	Bio Rep 2	Tech Rep 2	CcaS-PCB	pSR43.6r + pBL413-003-020	-0.000558333	0.00514167	0.0162417	0.0637417	0.143942	0.202142	24454.6	60348.4	244564	940283	4.39367e+06	1.05514e+07
400 nm	Bio Rep 2	Tech Rep 2	CcaS-PɸB	pBL413-003-005 + pBL413-003-020	-0.00245833	0.00104167	0.0105417	0.0510417	0.133742	0.199442	22921.6	65165.8	291003	1.1989e+06	4.68391e+06	1.12781e+07
400 nm	Bio Rep 2	Tech Rep 2	CcaS(A92V)-PɸB	pBL413-006-058 + pBL413-003-020	-0.00145833	0.00104167	0.0159417	0.0608417	0.150642	0.205542	-303.033	21892	73424.4	395255	2.85534e+06	6.73283e+06
400 nm	Bio Rep 2	Tech Rep 2	CcaSHL-PΦB	pBL413-020-201 + pBL413-003-020	-0.00315833	-0.000158333	0.00554167	0.0392417	0.114442	0.198642	7474.17	26018.8	87493.4	468797	2.39737e+06	8.317e+06
400 nm	Bio Rep 2	Tech Rep 3	CcaS-PCB	pSR43.6r + pBL413-003-020	-0.00195833	0.00194167	0.0131417	0.0735417	0.169742	0.217142	34198	67546.6	245467	1.01845e+06	4.30169e+06	1.01902e+07
400 nm	Bio Rep 2	Tech Rep 3	CcaS-PɸB	pBL413-003-005 + pBL413-003-020	-0.00385833	-0.00285833	0.000441667	0.0174417	0.0625417	0.133942	12309.2	22130.8	135891	751663	2.51858e+06	9.02808e+06
400 nm	Bio Rep 2	Tech Rep 3	CcaS(A92V)-PɸB	pBL413-006-058 + pBL413-003-020	-0.00345833	-0.000758333	0.0187417	0.0623417	0.155042	0.233942	14703.6	25229.6	80981.2	426219	3.51342e+06	8.25075e+06
400 nm	Bio Rep 2	Tech Rep 3	CcaSHL-PΦB	pBL413-020-201 + pBL413-003-020	-0.00285833	-0.000458333	0.00784167	0.0448417	0.120742	0.217542	13946.8	32803.2	117630	521445	3.19377e+06	9.62278e+06
455 nm	Bio Rep 2	Tech Rep 1	CcaS-PCB	pSR43.6r + pBL413-003-020	0.00255833	0.00275833	0.00995833	0.0545583	0.139758	0.253358	14729.6	36468.6	142437	560257	3.01257e+06	9383836
455 nm	Bio Rep 2	Tech Rep 1	CcaS-PɸB	pBL413-003-005 + pBL413-003-020	0.00185833	0.00555833	0.0159583	0.0622583	0.137358	0.210358	9156.4	36666.8	164372	788884	4.15045e+06	9.27674e+06
455 nm	Bio Rep 2	Tech Rep 1	CcaS(A92V)-PɸB	pBL413-006-058 + pBL413-003-020	-0.000441667	0.00205833	0.00275833	0.0239583	0.0951583	0.192258	-1909.8	3338.6	-390.6	5428.4	51622	570016
455 nm	Bio Rep 2	Tech Rep 1	CcaSHL-PΦB	pBL413-020-201 + pBL413-003-020	0.000258333	0.00325833	0.00925833	0.0488583	0.129658	0.201258	-1763.4	3385.6	9128.4	36067.8	276632	1.59851e+06
455 nm	Bio Rep 2	Tech Rep 2	CcaS-PCB	pSR43.6r + pBL413-003-020	0.000958333	0.00505833	0.0164583	0.0641583	0.147258	0.224158	35718.4	62293.8	250548	1093233	4.99777e+06	1.26721e+07
455 nm	Bio Rep 2	Tech Rep 2	CcaS-PɸB	pBL413-003-005 + pBL413-003-020	-0.00154167	0.00175833	0.0104583	0.0510583	0.139758	0.207758	4068.8	28689	134046	719405	3.93779e+06	1.00875e+07
455 nm	Bio Rep 2	Tech Rep 2	CcaS(A92V)-PɸB	pBL413-006-058 + pBL413-003-020	-0.00194167	0.00315833	0.0169583	0.0585583	0.153558	0.205458	-6586.2	-5353	3447.6	5932.8	130950	545910
455 nm	Bio Rep 2	Tech Rep 2	CcaSHL-PΦB	pBL413-020-201 + pBL413-003-020	-0.00224167	-0.000341667	0.00615833	0.0387583	0.118658	0.189058	-8458.2	153.8	7586.4	26930	161541	1.0816e+06
455 nm	Bio Rep 2	Tech Rep 3	CcaS-PCB	pSR43.6r + pBL413-003-020	-0.00134167	0.00155833	0.117258	0.0694583	0.168658	0.214358	29458	71477.2	286476	1.11115e+06	4.59465e+06	1.12783e+07
455 nm	Bio Rep 2	Tech Rep 3	CcaS-PɸB	pBL413-003-005 + pBL413-003-020	-0.00334167	-0.00124167	0.00105833	0.0178583	0.0708583	0.146358	5370	24110.8	113733	580279	2.27007e+06	8.93724e+06
455 nm	Bio Rep 2	Tech Rep 3	CcaS(A92V)-PɸB	pBL413-006-058 + pBL413-003-020	-0.00214167	0.00135833	0.0193583	0.0647583	0.159158	0.210658	-1857.6	846.4	5359	19636.4	213903	868646
455 nm	Bio Rep 2	Tech Rep 3	CcaSHL-PΦB	pBL413-020-201 + pBL413-003-020	-0.00304167	-0.000741667	0.00905833	0.0497583	0.134458	0.220458	-2438.8	5348.6	11713	35687.2	260847	1.04422e+06
525 nm	Bio Rep 2	Tech Rep 1	CcaS-PCB	pSR43.6r + pBL413-003-020	0.00275	0.00705	0.02555	0.08735	0.16195	0.27075	23691.7	58648.5	193172	681987	2.83393e+06	7.06271e+06
525 nm	Bio Rep 2	Tech Rep 1	CcaS-PɸB	pBL413-003-005 + pBL413-003-020	0.00345	0.00985	0.03075	0.07995	0.16725	0.22045	43891.7	97302.5	369703	1.2862e+06	4.11445e+06	7.85939e+06
525 nm	Bio Rep 2	Tech Rep 1	CcaS(A92V)-PɸB	pBL413-006-058 + pBL413-003-020	-5e-05	0.00385	0.00885	0.04855	0.12275	0.20815	14536.5	31635.3	114281	431976	2.0945e+06	5.85288e+06
525 nm	Bio Rep 2	Tech Rep 1	CcaSHL-PΦB	pBL413-020-201 + pBL413-003-020	0.00195	0.00735	0.02525	0.06955	0.15285	0.23365	28413.3	57894.3	219616	799398	3.29444e+06	7.54772e+06
525 nm	Bio Rep 2	Tech Rep 2	CcaS-PCB	pSR43.6r + pBL413-003-020	0.00355	0.01025	0.03625	0.08315	0.15815	0.21495	42441.7	83561.3	312202	1.21281e+06	4.13673e+06	8.47344e+06
525 nm	Bio Rep 2	Tech Rep 2	CcaS-PɸB	pBL413-003-005 + pBL413-003-020	0.00055	0.00505	0.02595	0.07605	0.16585	0.21715	36690.7	79835.1	293964	1.06465e+06	3.87087e+06	8.0392e+06
525 nm	Bio Rep 2	Tech Rep 2	CcaS(A92V)-PɸB	pBL413-006-058 + pBL413-003-020	0.00115	0.00635	0.03105	0.07625	0.17545	0.23055	20603.9	55741.5	201162	861576	3.40064e+06	7.20103e+06
525 nm	Bio Rep 2	Tech Rep 2	CcaSHL-PΦB	pBL413-020-201 + pBL413-003-020	-0.00045	0.00385	0.01915	0.06195	0.14075	0.21895	22935.3	47194.7	176805	669965	2.75988e+06	7.06572e+06
525 nm	Bio Rep 2	Tech Rep 3	CcaS-PCB	pSR43.6r + pBL413-003-020	0.00105	0.00805	0.03555	0.10025	0.18575	0.22165	44991.7	92638.5	310004	1.07989e+06	3.66554e+06	7.82107e+06
525 nm	Bio Rep 2	Tech Rep 3	CcaS-PɸB	pBL413-003-005 + pBL413-003-020	-0.00145	0.00015	0.00765	0.03375	0.08785	0.16555	23760.7	52985.3	189111	674558	2.20508e+06	6.77195e+06
525 nm	Bio Rep 2	Tech Rep 3	CcaS(A92V)-PɸB	pBL413-006-058 + pBL413-003-020	0.00265	0.00705	0.03805	0.09305	0.18665	0.23415	39889.3	73572.7	262441	1.12007e+06	3.82773e+06	7.03452e+06
525 nm	Bio Rep 2	Tech Rep 3	CcaSHL-PΦB	pBL413-020-201 + pBL413-003-020	0.00065	0.00455	0.02235	0.07095	0.15775	0.24215	28281.7	60654.3	204607	793773	3.31559e+06	7.79245e+06
590 nm	Bio Rep 2	Tech Rep 1	CcaS-PCB	pSR43.6r + pBL413-003-020	0.0053	0.0116	0.035	0.0932	0.1687	0.264	40763	77493	263819	888782	4.03733e+06	9.57868e+06
590 nm	Bio Rep 2	Tech Rep 1	CcaS-PɸB	pBL413-003-005 + pBL413-003-020	0.0078	0.0182	0.0449	0.0981	0.1694	0.2399	122047	246819	797904	2.61558e+06	7.08355e+06	1.32995e+07
590 nm	Bio Rep 2	Tech Rep 1	CcaS(A92V)-PɸB	pBL413-006-058 + pBL413-003-020	0.0029	0.0068	0.0263	0.0638	0.1479	0.2047	42209.4	71867.4	233872	873760	3.54584e+06	8.93854e+06
590 nm	Bio Rep 2	Tech Rep 1	CcaSHL-PΦB	pBL413-020-201 + pBL413-003-020	0.0059	0.0102	0.0333	0.0778	0.157	0.2182	67653.4	123275	402023	1.4249e+06	5.31246e+06	1.12751e+07
590 nm	Bio Rep 2	Tech Rep 2	CcaS-PCB	pSR43.6r + pBL413-003-020	0.0104	0.0145	0.0473	0.0881	0.1698	0.2218	92860.6	136888	479661	1.52581e+06	6.07156e+06	1.26736e+07
590 nm	Bio Rep 2	Tech Rep 2	CcaS-PɸB	pBL413-003-005 + pBL413-003-020	0.0057	0.0107	0.042	0.0952	0.198	0.2247	97784.6	179777	575324	1.97e+06	6.35426e+06	1.2888e+07
590 nm	Bio Rep 2	Tech Rep 2	CcaS(A92V)-PɸB	pBL413-006-058 + pBL413-003-020	0.0079	0.0115	0.0413	0.0812	0.1859	0.2359	65526.4	126868	404452	1.5335e+06	5.54518e+06	1.12695e+07
590 nm	Bio Rep 2	Tech Rep 2	CcaSHL-PΦB	pBL413-020-201 + pBL413-003-020	0.0036	0.0073	0.0289	0.0688	0.1553	0.2138	58914	109000	353785	1.25076e+06	4.67298e+06	1.10188e+07
590 nm	Bio Rep 2	Tech Rep 3	CcaS-PCB	pSR43.6r + pBL413-003-020	0.0091	0.0137	0.0506	0.1007	0.1887	0.2256	83095.2	150858	485924	1.59463e+06	5.41436e+06	1.13949e+07
590 nm	Bio Rep 2	Tech Rep 3	CcaS-PɸB	pBL413-003-005 + pBL413-003-020	0.0014	0.0021	0.0143	0.0395	0.1046	0.1651	75858.2	126850	413304	1.31756e+06	4.19393e+06	1.09485e+07
590 nm	Bio Rep 2	Tech Rep 3	CcaS(A92V)-PɸB	pBL413-006-058 + pBL413-003-020	0.0107	0.014	0.0457	0.0963	0.1889	0.2497	88423	162166	506401	1.99553e+06	6.11431e+06	1.21152e+07
590 nm	Bio Rep 2	Tech Rep 3	CcaSHL-PΦB	pBL413-020-201 + pBL413-003-020	0.0101	0.0117	0.0363	0.0825	0.1771	0.2328	88032.6	147277	477737	1.77378e+06	6.30187e+06	1.27538e+07
605 nm	Bio Rep 2	Tech Rep 1	CcaS-PCB	pSR43.6r + pBL413-003-020	0.0042	0.0082	0.0245	0.081	0.1413	0.2532	9054.65	11824.6	43308.2	158482	1.16161e+06	4.36233e+06
605 nm	Bio Rep 2	Tech Rep 1	CcaS-PɸB	pBL413-003-005 + pBL413-003-020	0.0061	0.0122	0.0327	0.0797	0.1411	0.2108	46175.8	99263.2	355104	1.25361e+06	3.96941e+06	8.0288e+06
605 nm	Bio Rep 2	Tech Rep 1	CcaS(A92V)-PɸB	pBL413-006-058 + pBL413-003-020	0.0023	0.0049	0.0137	0.0528	0.1154	0.2081	16825.6	34709.8	107269	399502	1.99078e+06	5.94043e+06
605 nm	Bio Rep 2	Tech Rep 1	CcaSHL-PΦB	pBL413-020-201 + pBL413-003-020	0.0039	0.009	0.0267	0.0667	0.1525	0.2096	29068.2	60804.2	204164	748742	3.12533e+06	7.21905e+06
605 nm	Bio Rep 2	Tech Rep 2	CcaS-PCB	pSR43.6r + pBL413-003-020	0.0072	0.0146	0.0428	0.0985	0.1775	0.2135	22595.8	37693.6	137715	616083	2.83379e+06	6.48586e+06
605 nm	Bio Rep 2	Tech Rep 2	CcaS-PɸB	pBL413-003-005 + pBL413-003-020	0.0035	0.0084	0.0359	0.0777	0.1582	0.2288	52881.6	110265	361432	1.25064e+06	4.16269e+06	8.5961e+06
605 nm	Bio Rep 2	Tech Rep 2	CcaS(A92V)-PɸB	pBL413-006-058 + pBL413-003-020	0.0047	0.0115	0.0401	0.0819	0.1688	0.2153	31868.8	72392.4	214628	923283	3.56943e+06	7.27828e+06
605 nm	Bio Rep 2	Tech Rep 2	CcaSHL-PΦB	pBL413-020-201 + pBL413-003-020	0.0021	0.0067	0.0266	0.06	0.136	0.2163	29319.6	63303.4	190754	680638	2.8553e+06	7.65348e+06
605 nm	Bio Rep 2	Tech Rep 3	CcaS-PCB	pSR43.6r + pBL413-003-020	0.0078	0.0137	0.0541	0.1001	0.2061	0.2515	18984.4	40447.8	118853	453562	2.37405e+06	6.27746e+06
605 nm	Bio Rep 2	Tech Rep 3	CcaS-PɸB	pBL413-003-005 + pBL413-003-020	-0.0006	0.0004	0.0129	0.0389	0.0933	0.1557	34704.6	73358.6	247920	806007	2.49192e+06	7.0847e+06
605 nm	Bio Rep 2	Tech Rep 3	CcaS(A92V)-PɸB	pBL413-006-058 + pBL413-003-020	0.0062	0.0115	0.0459	0.0893	0.1804	0.2557	38738.6	82892	260394	1.08551e+06	3.85913e+06	8.26629e+06
605 nm	Bio Rep 2	Tech Rep 3	CcaSHL-PΦB	pBL413-020-201 + pBL413-003-020	0.0034	0.0102	0.0313	0.0765	0.1651	0.249	36482.2	73810.8	237512	859205	3.49054e+06	8.44483e+06
630 nm	Bio Rep 2	Tech Rep 1	CcaS-PCB	pSR43.6r + pBL413-003-020	0.0043	0.0085	0.0237	0.0799	0.1504	0.2642	-6467.4	1149.2	3678	13608	352183	2.17116e+06
630 nm	Bio Rep 2	Tech Rep 1	CcaS-PɸB	pBL413-003-005 + pBL413-003-020	0.0061	0.0136	0.0362	0.0849	0.1633	0.2285	72295	165933	570626	2048817	6656581	1.29798e+07
630 nm	Bio Rep 2	Tech Rep 1	CcaS(A92V)-PɸB	pBL413-006-058 + pBL413-003-020	0.0014	0.0041	0.0108	0.0515	0.1285	0.2186	14989.2	24642.8	73674.4	241204	1.87889e+06	7.27501e+06
630 nm	Bio Rep 2	Tech Rep 1	CcaSHL-PΦB	pBL413-020-201 + pBL413-003-020	0.0039	0.0091	0.0286	0.0711	0.1563	0.2313	41284.4	78439.8	242398	883896	4.25725e+06	1.04741e+07
630 nm	Bio Rep 2	Tech Rep 2	CcaS-PCB	pSR43.6r + pBL413-003-020	0.0091	0.0215	0.052	0.1019	0.1825	0.2506	206.2	1523	5458.8	124191	1.38289e+06	3.77626e+06
630 nm	Bio Rep 2	Tech Rep 2	CcaS-PɸB	pBL413-003-005 + pBL413-003-020	0.0031	0.0084	0.0379	0.0924	0.1848	0.2427	79324.8	157734	504289	1.74274e+06	6.19378e+06	12999491
630 nm	Bio Rep 2	Tech Rep 2	CcaS(A92V)-PɸB	pBL413-006-058 + pBL413-003-020	0.0037	0.0091	0.0402	0.086	0.1897	0.2458	22396.6	50071.4	149179	727145	4333295	9.2882e+06
630 nm	Bio Rep 2	Tech Rep 2	CcaSHL-PΦB	pBL413-020-201 + pBL413-003-020	0.0123	0.0052	0.0249	0.0627	0.1536	0.2486	37466.8	62460.6	210088	760427	3.59345e+06	1.06634e+07
630 nm	Bio Rep 2	Tech Rep 3	CcaS-PCB	pSR43.6r + pBL413-003-020	0.0037	0.0123	0.0504	0.113	0.207	0.2477	-1097.2	325.8	2788.8	67502.8	952875	3.08456e+06
630 nm	Bio Rep 2	Tech Rep 3	CcaS-PɸB	pBL413-003-005 + pBL413-003-020	-0.0015	-0.0006	0.0083	0.0325	0.0867	0.1681	49377.6	99706.4	299591	1.00265e+06	3.16162e+06	9.91425e+06
630 nm	Bio Rep 2	Tech Rep 3	CcaS(A92V)-PɸB	pBL413-006-058 + pBL413-003-020	0.0038	0.0092	0.0388	0.0881	0.1883	0.2542	22362.4	54609.8	155761	805173	4.4854e+06	9.62752e+06
630 nm	Bio Rep 2	Tech Rep 3	CcaSHL-PΦB	pBL413-020-201 + pBL413-003-020	0.0019	0.0069	0.0304	0.0767	0.1789	0.2857	35870.4	76389.4	228603	899880	4.45953e+06	1.1339e+07
660 nm	Bio Rep 2	Tech Rep 1	CcaS-PCB	pSR43.6r + pBL413-003-020	0.00633333	0.0113333	0.0324333	0.0891333	0.152333	0.247633	1270.67	-1077.73	1307.67	6634.87	150346	1.01784e+06
660 nm	Bio Rep 2	Tech Rep 1	CcaS-PɸB	pBL413-003-005 + pBL413-003-020	0.00863333	0.0173333	0.0424333	0.0936333	0.159633	0.234633	31305.3	66397.7	209566	666572	2.70597e+06	5.80793e+06
660 nm	Bio Rep 2	Tech Rep 1	CcaS(A92V)-PɸB	pBL413-006-058 + pBL413-003-020	0.00363333	0.00633333	0.0176333	0.0561333	0.119533	0.212133	1719.27	2486.67	10311.7	22084.7	320623	2.0789e+06
660 nm	Bio Rep 2	Tech Rep 1	CcaSHL-PΦB	pBL413-020-201 + pBL413-003-020	0.00693333	0.0120333	0.0324333	0.0735333	0.153433	0.249233	16117.7	27132.3	63004.1	193985	1.40137e+06	4.39149e+06
660 nm	Bio Rep 2	Tech Rep 2	CcaS-PCB	pSR43.6r + pBL413-003-020	0.0110333	0.0179333	0.0494333	0.0946333	0.169133	0.228733	-2829.33	-4697.33	-3480.33	33894.9	523444	1.78789e+06
660 nm	Bio Rep 2	Tech Rep 2	CcaS-PɸB	pBL413-003-005 + pBL413-003-020	0.00423333	0.0120333	0.0410333	0.0857333	0.175933	0.256333	31833.9	62090.9	176343	542536	2.38709e+06	6.08688e+06
660 nm	Bio Rep 2	Tech Rep 2	CcaS(A92V)-PɸB	pBL413-006-058 + pBL413-003-020	0.00533333	0.0122333	0.0425333	0.0876333	0.178133	0.234133	-769.133	2958.67	11972.9	77801.7	1.01074e+06	2.70281e+06
660 nm	Bio Rep 2	Tech Rep 2	CcaSHL-PΦB	pBL413-020-201 + pBL413-003-020	0.00163333	0.00683333	0.0270333	0.0613333	0.139333	0.225933	6512.47	17944.3	49184.1	148841	1.11102e+06	4.06633e+06
660 nm	Bio Rep 2	Tech Rep 3	CcaS-PCB	pSR43.6r + pBL413-003-020	0.00573333	0.0158333	0.0546333	0.105033	0.203633	0.252433	-350.933	-7270.93	-4662.13	23875.7	391997	1.49354e+06
660 nm	Bio Rep 2	Tech Rep 3	CcaS-PɸB	pBL413-003-005 + pBL413-003-020	0.000833333	0.00193333	0.0147333	0.0381333	0.0924333	0.162133	30189.1	51978.7	146456	372541	1.13482e+06	4.39206e+06
660 nm	Bio Rep 2	Tech Rep 3	CcaS(A92V)-PɸB	pBL413-006-058 + pBL413-003-020	0.00753333	0.0139333	0.0450333	0.0886333	0.182533	0.244633	2689.47	5643.07	13331.5	117249	1.23639e+06	2.95544e+06
660 nm	Bio Rep 2	Tech Rep 3	CcaSHL-PΦB	pBL413-020-201 + pBL413-003-020	0.00263333	0.0101333	0.0329333	0.0763333	0.165833	0.259033	11831.9	24148.5	56029.5	209110	1.54708e+06	4.63742e+06
700 nm	Bio Rep 2	Tech Rep 1	CcaS-PCB	pSR43.6r + pBL413-003-020	0.00936667	0.0173667	0.0504667	0.111267	0.190167	0.303267	-12964.2	783.033	-2425.17	38303	751485	2.70354e+06
700 nm	Bio Rep 2	Tech Rep 1	CcaS-PɸB	pBL413-003-005 + pBL413-003-020	0.0149667	0.0295667	0.0639667	0.125467	0.184367	0.251867	67549.4	159515	488296	2.1328e+06	5.7617e+06	1.01421e+07
700 nm	Bio Rep 2	Tech Rep 1	CcaS(A92V)-PɸB	pBL413-006-058 + pBL413-003-020	0.00596667	0.0120667	0.0375667	0.0845667	0.171067	0.241267	3849.03	11166.6	17626.6	80575.4	1.66726e+06	4.36013e+06
700 nm	Bio Rep 2	Tech Rep 1	CcaSHL-PΦB	pBL413-020-201 + pBL413-003-020	0.0121667	0.0245667	0.0573667	0.108367	0.198767	0.252267	19261.2	39377.6	106594	720639	4.0238e+06	7.63484e+06
700 nm	Bio Rep 2	Tech Rep 2	CcaS-PCB	pSR43.6r + pBL413-003-020	0.0172667	0.0341667	0.0829667	0.136167	0.206867	0.271067	-3341.17	-2957.37	14763.2	429836	1.97654e+06	4.18094e+06
700 nm	Bio Rep 2	Tech Rep 2	CcaS-PɸB	pBL413-003-005 + pBL413-003-020	0.00916667	0.0236667	0.0690667	0.122267	0.210967	0.261067	60691.4	128534	427436	1.79453e+06	5.89953e+06	1.01844e+07
700 nm	Bio Rep 2	Tech Rep 2	CcaS(A92V)-PɸB	pBL413-006-058 + pBL413-003-020	0.0116667	0.0243667	0.0672667	0.122467	0.212067	0.272867	4538.23	8343.23	30708.2	581727	2.93997e+06	4.88327e+06
700 nm	Bio Rep 2	Tech Rep 2	CcaSHL-PΦB	pBL413-020-201 + pBL413-003-020	0.00726667	0.0162667	0.0471667	0.0909667	0.180467	0.246667	14514.8	29183.4	75116.2	441971	3.29916e+06	7.92454e+06
700 nm	Bio Rep 2	Tech Rep 3	CcaS-PCB	pSR43.6r + pBL413-003-020	0.0153667	0.0323667	0.0872667	0.148867	0.241067	0.259967	-6051.97	-7528.57	9769.03	266946	1.49473e+06	3.24325e+06
700 nm	Bio Rep 2	Tech Rep 3	CcaS-PɸB	pBL413-003-005 + pBL413-003-020	0.00306667	0.00556667	0.0289667	0.0639667	0.136367	0.205767	61223.2	104984	308789	877773	3.87199e+06	9.95368e+06
700 nm	Bio Rep 2	Tech Rep 3	CcaS(A92V)-PɸB	pBL413-006-058 + pBL413-003-020	0.0184667	0.0279667	0.0719667	0.134067	0.218067	0.275167	5924.23	7309.43	37611.4	745283	3.16733e+06	4.94817e+06
700 nm	Bio Rep 2	Tech Rep 3	CcaSHL-PΦB	pBL413-020-201 + pBL413-003-020	0.0104667	0.0197667	0.0477667	0.0979667	0.197667	0.279067	16296.6	31407.6	93226.6	622359	3.89847e+06	8.72046e+06
Dark	Bio Rep 2	Tech Rep 1	CcaS-PCB	pSR43.6r + pBL413-003-020	0.00575833	0.0114583	0.0305583	0.0892583	0.156958	0.289758	-3009.48	5610.12	16335.3	46648.1	330101	1.84902e+06
Dark	Bio Rep 2	Tech Rep 1	CcaS-PɸB	pBL413-003-005 + pBL413-003-020	0.0121583	0.0220583	0.0490583	0.0950583	0.234858	0.392458	61894.5	120255	312286	1.01543e+06	4.12296e+06	1.0619e+07
Dark	Bio Rep 2	Tech Rep 1	CcaS(A92V)-PɸB	pBL413-006-058 + pBL413-003-020	0.00555833	0.0101583	0.0262583	0.0684583	0.142558	0.230058	6442.52	6604.12	10119.5	19788.1	358656	1.81061e+06
Dark	Bio Rep 2	Tech Rep 1	CcaSHL-PΦB	pBL413-020-201 + pBL413-003-020	0.00755833	0.0158583	0.0395583	0.0835583	0.169858	0.243658	10000.3	27685.3	61689.7	183160	1.73839e+06	5.12018e+06
Dark	Bio Rep 2	Tech Rep 2	CcaS-PCB	pSR43.6r + pBL413-003-020	0.0112583	0.0213583	0.0601583	0.113258	0.210758	0.234958	10782.7	17040.9	76374.3	252292	1.54237e+06	4.60526e+06
Dark	Bio Rep 2	Tech Rep 2	CcaS-PɸB	pBL413-003-005 + pBL413-003-020	0.00895833	0.0169583	0.0497583	0.100258	0.190658	0.275858	55470.1	110994	293550	927313	3.97816e+06	9.67924e+06
Dark	Bio Rep 2	Tech Rep 2	CcaS(A92V)-PɸB	pBL413-006-058 + pBL413-003-020	0.00775833	0.0166583	0.0495583	0.0996583	0.201558	0.247458	-3059.08	5670.12	5322.72	79366.7	942263	2.23134e+06
Dark	Bio Rep 2	Tech Rep 2	CcaSHL-PΦB	pBL413-020-201 + pBL413-003-020	0.00545833	0.0129583	0.0391583	0.0779583	0.173258	0.258858	13621.5	27531.7	61313.9	166569	1.58385e+06	5.15602e+06
Dark	Bio Rep 2	Tech Rep 3	CcaS-PCB	pSR43.6r + pBL413-003-020	0.0126583	0.0238583	0.0667583	0.118858	0.230258	0.283458	23503.3	39505.7	87917.9	258978	1.30803e+06	4.38803e+06
Dark	Bio Rep 2	Tech Rep 3	CcaS-PɸB	pBL413-003-005 + pBL413-003-020	0.00265833	0.00455833	0.0218583	0.0489583	0.112258	0.188658	61955.7	110747	283348	717270	2.34448e+06	8.23432e+06
Dark	Bio Rep 2	Tech Rep 3	CcaS(A92V)-PɸB	pBL413-006-058 + pBL413-003-020	0.0120583	0.0261583	0.0577583	0.108958	0.196358	0.248458	889.117	8019.92	17541.7	118954	1.09272e+06	2.27823e+06
Dark	Bio Rep 2	Tech Rep 3	CcaSHL-PΦB	pBL413-020-201 + pBL413-003-020	0.00785833	0.0203583	0.0474583	0.0993583	0.191758	0.287858	21113.1	38471.1	84051.9	263300	2.04838e+06	5.80123e+06
400 nm	Bio Rep 3	Tech Rep 1	CcaS-PCB	pSR43.6r + pBL413-003-020	0.02575	0.05095	0.09905	0.20815	0.25965	0.29745	6924.4	12835.6	65992.6	538442	2.01054e+06	5.11044e+06
400 nm	Bio Rep 3	Tech Rep 1	CcaS-PɸB	pBL413-003-005 + pBL413-003-020	0.00675	0.01655	0.04365	0.10165	0.18715	0.29005	60021.2	105407	337317	1.08453e+06	4.47459e+06	1.14903e+07
400 nm	Bio Rep 3	Tech Rep 1	CcaS(A92V)-PɸB	pBL413-006-058 + pBL413-003-020	0.01665	0.03185	0.08065	0.15605	0.24625	0.29755	4085.2	2648.4	10471.8	297647	1.29307e+06	2.50024e+06
400 nm	Bio Rep 3	Tech Rep 1	CcaSHL-PΦB	pBL413-020-201 + pBL413-003-020	0.00485	0.00865	0.02685	0.06615	0.15075	0.23885	21385	35650.2	91166.2	238242	1.3726e+06	5.36688e+06
400 nm	Bio Rep 3	Tech Rep 2	CcaS-PCB	pSR43.6r + pBL413-003-020	0.01475	0.03265	0.09265	0.15315	0.24695	0.28805	4653.2	10747.8	42863.4	262124	1.44288e+06	4.03314e+06
400 nm	Bio Rep 3	Tech Rep 2	CcaS-PɸB	pBL413-003-005 + pBL413-003-020	-0.00085	0.00475	0.01535	0.04705	0.11045	0.18205	25453.4	65274.8	176861	517810	1.90929e+06	7151383
400 nm	Bio Rep 3	Tech Rep 2	CcaS(A92V)-PɸB	pBL413-006-058 + pBL413-003-020	0.00955	0.02025	0.06475	0.12455	0.22685	0.27075	4282.2	-4795.2	-616	150882	1042689	2.16459e+06
400 nm	Bio Rep 3	Tech Rep 2	CcaSHL-PΦB	pBL413-020-201 + pBL413-003-020	0.00455	0.01465	0.04095	0.08665	0.19025	0.25575	13116.4	29003	57014.4	209994	1.56217e+06	4.78578e+06
400 nm	Bio Rep 3	Tech Rep 3	CcaS-PCB	pSR43.6r + pBL413-003-020	0.01785	0.03115	0.09115	0.14835	0.24825	0.30445	8963.8	12347.6	34692	295104	1.44292e+06	4069715
400 nm	Bio Rep 3	Tech Rep 3	CcaS-PɸB	pBL413-003-005 + pBL413-003-020	0.00295	0.00465	0.02785	0.06605	0.15695	0.25025	42677.2	81246.8	250938	746300	3.11421e+06	9.92394e+06
400 nm	Bio Rep 3	Tech Rep 3	CcaS(A92V)-PɸB	pBL413-006-058 + pBL413-003-020	0.00945	0.01955	0.06785	0.13085	0.23015	0.28515	9593	7532.4	13838.8	170337	1.13009e+06	2.23682e+06
400 nm	Bio Rep 3	Tech Rep 3	CcaSHL-PΦB	pBL413-020-201 + pBL413-003-020	0.00875	0.01925	0.05885	0.12085	0.22755	0.33455	20914	29758.6	68916.2	407584	2.33701e+06	6.00627e+06
455 nm	Bio Rep 3	Tech Rep 1	CcaS-PCB	pSR43.6r + pBL413-003-020	0.00116667	0.00986667	0.0467667	0.144767	0.243167	0.334567	44363.3	82190.5	428221	2.47832e+06	8.10342e+06	1.63681e+07
455 nm	Bio Rep 3	Tech Rep 1	CcaS-PɸB	pBL413-003-005 + pBL413-003-020	0.000966667	0.00276667	0.0101667	0.0689667	0.156067	0.286067	25786.1	49859.7	242525	1.35231e+06	6.38026e+06	1.72567e+07
455 nm	Bio Rep 3	Tech Rep 1	CcaS(A92V)-PɸB	pBL413-006-058 + pBL413-003-020	0.00286667	0.00706667	0.0371667	0.125667	0.205767	0.270567	3711.52	5378.12	2878.92	90108.9	684919	1.58657e+06
455 nm	Bio Rep 3	Tech Rep 1	CcaSHL-PΦB	pBL413-020-201 + pBL413-003-020	0.000566667	0.00916667	0.00536667	0.0364667	0.117967	0.209867	-1240.08	-3274.08	32211.5	108705	424352	2.44336e+06
455 nm	Bio Rep 3	Tech Rep 2	CcaS-PCB	pSR43.6r + pBL413-003-020	0.00446667	0.00776667	0.0366667	0.123667	0.221067	0.286267	28393.5	52741.3	307971	1.80905e+06	6.48712e+06	1.32278e+07
455 nm	Bio Rep 3	Tech Rep 2	CcaS-PɸB	pBL413-003-005 + pBL413-003-020	-0.000333333	6.66667e-05	0.00186667	0.0211667	0.0862667	0.160667	-5973.88	928.517	64627.3	599641	2.77394e+06	1.0325e+07
455 nm	Bio Rep 3	Tech Rep 2	CcaS(A92V)-PɸB	pBL413-006-058 + pBL413-003-020	0.00306667	0.00326667	0.0387667	0.110167	0.208667	0.236167	-21077.7	-15326.9	759.917	60679.7	332314	950604
455 nm	Bio Rep 3	Tech Rep 2	CcaSHL-PΦB	pBL413-020-201 + pBL413-003-020	-0.000933333	0.00196667	0.0108667	0.0587667	0.159167	0.237467	-9321.68	704.117	28278.1	85500.3	424924	2.21403e+06
455 nm	Bio Rep 3	Tech Rep 3	CcaS-PCB	pSR43.6r + pBL413-003-020	0.00266667	0.00576667	0.0405667	0.118767	0.223767	0.257867	12137.3	60576.7	340598	1.84987e+06	6.42407e+06	1.26538e+07
455 nm	Bio Rep 3	Tech Rep 3	CcaS-PɸB	pBL413-003-005 + pBL413-003-020	0.00326667	-0.000433333	0.00486667	0.0374667	0.124767	0.223067	2586.92	26787.7	155715	920769	4.30388e+06	1.40858e+07
455 nm	Bio Rep 3	Tech Rep 3	CcaS(A92V)-PɸB	pBL413-006-058 + pBL413-003-020	0.000366667	0.00126667	0.0300667	0.108367	0.209267	0.271967	-1004.88	6046.52	15621.1	80936.9	528156	1.61562e+06
455 nm	Bio Rep 3	Tech Rep 3	CcaSHL-PΦB	pBL413-020-201 + pBL413-003-020	0.000466667	0.00146667	0.0278667	0.0994667	0.201767	0.272167	10435.9	17174.5	52562.5	181567	910258	3.30355e+06
525 nm	Bio Rep 3	Tech Rep 1	CcaS-PCB	pSR43.6r + pBL413-003-020	0.022175	0.038775	0.094975	0.181675	0.257775	0.350375	90776.3	172616	645266	2.78056e+06	6.47889e+06	1.08054e+07
525 nm	Bio Rep 3	Tech Rep 1	CcaS-PɸB	pBL413-003-005 + pBL413-003-020	0.000475	0.008275	0.034475	0.091675	0.178975	0.269175	68575.9	138565	514359	1.71997e+06	5.59413e+06	1.2098e+07
525 nm	Bio Rep 3	Tech Rep 1	CcaS(A92V)-PɸB	pBL413-006-058 + pBL413-003-020	0.019975	0.029175	0.068075	0.138175	0.208675	0.295375	75297.9	118934	513804	2.13585e+06	5.31931e+06	8.78208e+06
525 nm	Bio Rep 3	Tech Rep 1	CcaSHL-PΦB	pBL413-020-201 + pBL413-003-020	0.004575	0.008275	0.019275	0.057575	0.126475	0.224875	30862.7	59576.3	232742	818628	3.14377e+06	8.68481e+06
525 nm	Bio Rep 3	Tech Rep 2	CcaS-PCB	pSR43.6r + pBL413-003-020	0.021575	0.029575	0.084775	0.147375	0.230475	0.278575	90687.1	153979	560131	2.18101e+06	5.29625e+06	8.93195e+06
525 nm	Bio Rep 3	Tech Rep 2	CcaS-PɸB	pBL413-003-005 + pBL413-003-020	0.001575	0.002475	0.011175	0.042675	0.099875	0.186775	32382.5	63774.7	250603	868590	2.96166e+06	8.5019e+06
525 nm	Bio Rep 3	Tech Rep 2	CcaS(A92V)-PɸB	pBL413-006-058 + pBL413-003-020	0.008475	0.013875	0.058075	0.122275	0.212775	0.267675	31973.7	68773.9	333425	1.60887e+06	4.53395e+06	8.32047e+06
525 nm	Bio Rep 3	Tech Rep 2	CcaSHL-PΦB	pBL413-020-201 + pBL413-003-020	0.003075	0.007475	0.033875	0.084075	0.180875	0.292175	28784.7	62054.5	234430	940037	3.63528e+06	9.08463e+06
525 nm	Bio Rep 3	Tech Rep 3	CcaS-PCB	pSR43.6r + pBL413-003-020	0.019975	0.028175	0.080275	0.143875	0.229975	0.255675	84053.5	154871	548819	2.13011e+06	5.36642e+06	9.3264e+06
525 nm	Bio Rep 3	Tech Rep 3	CcaS-PɸB	pBL413-003-005 + pBL413-003-020	0.001775	0.002275	0.019175	0.060475	0.129975	0.236675	47909.5	95113.3	363752	1.22268e+06	4.18375e+06	1.09524e+07
525 nm	Bio Rep 3	Tech Rep 3	CcaS(A92V)-PɸB	pBL413-006-058 + pBL413-003-020	0.009975	0.013475	0.058775	0.124075	0.215775	0.282775	56764.1	101051	385514	1.72565e+06	5.27487e+06	9.34713e+06
525 nm	Bio Rep 3	Tech Rep 3	CcaSHL-PΦB	pBL413-020-201 + pBL413-003-020	0.006175	0.014575	0.051675	0.114575	0.211675	0.284775	62265.9	118702	428830	1.76638e+06	5.39064e+06	1.03523e+07
590 nm	Bio Rep 3	Tech Rep 1	CcaS-PCB	pSR43.6r + pBL413-003-020	0.0336417	0.0565417	0.107742	0.213442	0.253642	0.362642	167708	268397	1.03179e+06	4.49714e+06	9.23515e+06	1.67316e+07
590 nm	Bio Rep 3	Tech Rep 1	CcaS-PɸB	pBL413-003-005 + pBL413-003-020	0.00524167	0.0161417	0.0508417	0.113342	0.194842	0.282542	161016	292148	997225	3.5532e+06	1.00953e+07	2.05634e+07
590 nm	Bio Rep 3	Tech Rep 1	CcaS(A92V)-PɸB	pBL413-006-058 + pBL413-003-020	0.0228417	0.0365417	0.0779417	0.157642	0.239742	0.298742	139807	225512	940664	3.92753e+06	8.9753e+06	1.44676e+07
590 nm	Bio Rep 3	Tech Rep 1	CcaSHL-PΦB	pBL413-020-201 + pBL413-003-020	0.00394167	0.0105417	0.0307417	0.0744417	0.159242	0.249042	74857.4	125576	452658	1.62006e+06	6.2424e+06	1.51718e+07
590 nm	Bio Rep 3	Tech Rep 2	CcaS-PCB	pSR43.6r + pBL413-003-020	0.0310417	0.0431417	0.0997417	0.168542	0.242642	0.316942	139086	219850	801159	3.33011e+06	8.0483e+06	1.53459e+07
590 nm	Bio Rep 3	Tech Rep 2	CcaS-PɸB	pBL413-003-005 + pBL413-003-020	0.00224167	0.00624167	0.0193417	0.0547417	0.124042	0.188042	91954.5	139858	460976	1.56698e+06	5.52084e+06	1.48474e+07
590 nm	Bio Rep 3	Tech Rep 2	CcaS(A92V)-PɸB	pBL413-006-058 + pBL413-003-020	0.0121417	0.0223417	0.0671417	0.124542	0.220442	0.246842	69207.6	150937	639110	2.99396e+06	7.69739e+06	1.27991e+07
590 nm	Bio Rep 3	Tech Rep 2	CcaSHL-PΦB	pBL413-020-201 + pBL413-003-020	0.0110417	0.0144417	0.0450417	0.0990417	0.195342	0.266342	80754.5	134369	496682	2.00893e+06	6.75858e+06	1.43906e+07
590 nm	Bio Rep 3	Tech Rep 3	CcaS-PCB	pSR43.6r + pBL413-003-020	0.0424417	0.0411417	0.0980417	0.150342	0.236742	0.279042	139297	234541	825218	3.57124e+06	8.37312e+06	1.40834e+07
590 nm	Bio Rep 3	Tech Rep 3	CcaS-PɸB	pBL413-003-005 + pBL413-003-020	0.00884167	0.00704167	0.0318417	0.0745417	0.162142	0.241742	116812	200292	681955	2.28813e+06	7.72492e+06	1.81102e+07
590 nm	Bio Rep 3	Tech Rep 3	CcaS(A92V)-PɸB	pBL413-006-058 + pBL413-003-020	0.0374417	0.0297417	0.0801417	0.156142	0.234542	0.286342	188284	253076	965035	4.21856e+06	9.49327e+06	1.54406e+07
590 nm	Bio Rep 3	Tech Rep 3	CcaSHL-PΦB	pBL413-020-201 + pBL413-003-020	0.0198417	0.0217417	0.0618417	0.130142	0.236342	0.335542	130631	218861	791634	3.33124e+06	9.42436e+06	1.96668e+07
605 nm	Bio Rep 3	Tech Rep 1	CcaS-PCB	pSR43.6r + pBL413-003-020	0.0246833	0.0519833	0.103883	0.207683	0.285583	0.383083	24846.4	50206.2	261849	1.83933e+06	4898126	8.28817e+06
605 nm	Bio Rep 3	Tech Rep 1	CcaS-PɸB	pBL413-003-005 + pBL413-003-020	0.00498333	0.0126833	0.0421833	0.108483	0.185283	0.294783	88164.6	193111	620416	2.13235e+06	6.35587e+06	1.39539e+07
605 nm	Bio Rep 3	Tech Rep 1	CcaS(A92V)-PɸB	pBL413-006-058 + pBL413-003-020	0.0219833	0.0383833	0.0806833	0.155183	0.247183	0.319083	67267.4	152183	609432	2.58872e+06	6.31097e+06	1.05067e+07
605 nm	Bio Rep 3	Tech Rep 1	CcaSHL-PΦB	pBL413-020-201 + pBL413-003-020	0.00388333	0.00788333	0.0264833	0.0664833	0.143883	0.238683	40439.4	84525.2	273222	942378	3.7432e+06	9.78971e+06
605 nm	Bio Rep 3	Tech Rep 2	CcaS-PCB	pSR43.6r + pBL413-003-020	0.0192833	0.0403833	0.102383	0.171483	0.255583	0.314983	19256.2	45413.2	195806	1.39687e+06	3.97245e+06	7463409
605 nm	Bio Rep 3	Tech Rep 2	CcaS-PɸB	pBL413-003-005 + pBL413-003-020	0.000183333	0.00278333	0.0158833	0.0502833	0.115283	0.196383	49097.4	94435.8	307476	1.0546e+06	3.63028e+06	9.88352e+06
605 nm	Bio Rep 3	Tech Rep 2	CcaS(A92V)-PɸB	pBL413-006-058 + pBL413-003-020	0.00918333	0.0249833	0.0605833	0.115783	0.214683	0.266283	44184	84862.8	384434	1.97235e+06	5.68734e+06	1.00597e+07
605 nm	Bio Rep 3	Tech Rep 2	CcaSHL-PΦB	pBL413-020-201 + pBL413-003-020	0.00748333	0.0105833	0.0404833	0.0907833	0.180483	0.258583	43004	79816.6	273118	1.18325e+06	4.3435e+06	1.00753e+07
605 nm	Bio Rep 3	Tech Rep 3	CcaS-PCB	pSR43.6r + pBL413-003-020	0.0202833	0.0363833	0.0930833	0.165583	0.257583	0.316483	16624.4	46138.2	184270	1.4255e+06	4060885	8.20233e+06
605 nm	Bio Rep 3	Tech Rep 3	CcaS-PɸB	pBL413-003-005 + pBL413-003-020	0.00338333	0.00358333	0.0256833	0.0640833	0.146583	0.231983	59157.8	128322	421888	1.37413e+06	4.82296e+06	1.2376e+07
605 nm	Bio Rep 3	Tech Rep 3	CcaS(A92V)-PɸB	pBL413-006-058 + pBL413-003-020	0.00948333	0.0179833	0.0622833	0.125983	0.218483	0.298683	54012.8	110049	420702	1.99229e+06	5940247	1.18163e+07
605 nm	Bio Rep 3	Tech Rep 3	CcaSHL-PΦB	pBL413-020-201 + pBL413-003-020	0.00768333	0.0197833	0.0591833	0.128083	0.226583	0.321183	70263.2	139042	490976	2.08706e+06	5.98827e+06	1.35826e+07
630 nm	Bio Rep 3	Tech Rep 1	CcaS-PCB	pSR43.6r + pBL413-003-020	0.0219333	0.0425333	0.0954333	0.198133	0.241433	0.359433	-21349.2	-5190.17	9871.03	518316	2.24293e+06	3.52591e+06
630 nm	Bio Rep 3	Tech Rep 1	CcaS-PɸB	pBL413-003-005 + pBL413-003-020	0.00393333	0.00853333	0.0348333	0.0934333	0.176033	0.280333	97120	226912	757058	2.46361e+06	8.14096e+06	1.899e+07
630 nm	Bio Rep 3	Tech Rep 1	CcaS(A92V)-PɸB	pBL413-006-058 + pBL413-003-020	0.0162333	0.0293333	0.0698333	0.148833	0.227333	0.303033	36976	66503.8	300282	2.17535e+06	6.49622e+06	1.2018e+07
630 nm	Bio Rep 3	Tech Rep 1	CcaSHL-PΦB	pBL413-020-201 + pBL413-003-020	0.00423333	0.00693333	0.0215333	0.0611333	0.133533	0.229033	46198.8	87042.6	264102	879771	3.84143e+06	1.15835e+07
630 nm	Bio Rep 3	Tech Rep 2	CcaS-PCB	pSR43.6r + pBL413-003-020	0.0218333	0.0368333	0.0899333	0.161233	0.259233	0.287833	-6415.77	-11935.6	1410.83	325366	1.7091e+06	3.85328e+06
630 nm	Bio Rep 3	Tech Rep 2	CcaS-PɸB	pBL413-003-005 + pBL413-003-020	-0.00136667	0.00173333	0.0115333	0.0442333	0.105433	0.183633	61555.6	116617	404792	1.27136e+06	4.32937e+06	1.26951e+07
630 nm	Bio Rep 3	Tech Rep 2	CcaS(A92V)-PɸB	pBL413-006-058 + pBL413-003-020	0.00993333	0.0206333	0.0647333	0.127033	0.214633	0.269833	34591	51238.4	224977	1.77588e+06	5.96376e+06	1.09401e+07
630 nm	Bio Rep 3	Tech Rep 2	CcaSHL-PΦB	pBL413-020-201 + pBL413-003-020	0.00423333	0.00943333	0.0368333	0.0838333	0.167833	0.263533	42333.4	76993.6	224285	941895	4.43423e+06	1.10432e+07
630 nm	Bio Rep 3	Tech Rep 3	CcaS-PCB	pSR43.6r + pBL413-003-020	0.0162333	0.0304333	0.0946333	0.153633	0.239333	0.310633	-13013.6	-7402.17	-1381.77	324621	1.77377e+06	3.83477e+06
630 nm	Bio Rep 3	Tech Rep 3	CcaS-PɸB	pBL413-003-005 + pBL413-003-020	0.000333333	0.00193333	0.0198333	0.0622333	0.128833	0.243433	63205.8	139911	488322	1.61782e+06	5.62505e+06	1.55939e+07
630 nm	Bio Rep 3	Tech Rep 3	CcaS(A92V)-PɸB	pBL413-006-058 + pBL413-003-020	0.00753333	0.0169333	0.0616333	0.124833	0.212333	0.303633	33611.2	60234.8	190325	1.37649e+06	5.63235e+06	1.16423e+07
630 nm	Bio Rep 3	Tech Rep 3	CcaSHL-PΦB	pBL413-020-201 + pBL413-003-020	0.00533333	0.0138333	0.0489333	0.111233	0.207933	0.334033	50893.4	114015	354310	1.57868e+06	5.96659e+06	1.4825e+07
660 nm	Bio Rep 3	Tech Rep 1	CcaS-PCB	pSR43.6r + pBL413-003-020	0.0265333	0.0530333	0.105133	0.195033	0.250833	0.356633	-10347.4	-11573.8	5642.82	322774	1.20571e+06	1.9056e+06
660 nm	Bio Rep 3	Tech Rep 1	CcaS-PɸB	pBL413-003-005 + pBL413-003-020	0.00473333	0.0143333	0.0447333	0.103033	0.179733	0.278633	50213.4	99479.2	269235	917446	3.55499e+06	8.96635e+06
660 nm	Bio Rep 3	Tech Rep 1	CcaS(A92V)-PɸB	pBL413-006-058 + pBL413-003-020	0.0216333	0.0361333	0.0779333	0.152233	0.228733	0.306933	1539.02	5080.02	34725	549920	2.10046e+06	3.90178e+06
660 nm	Bio Rep 3	Tech Rep 1	CcaSHL-PΦB	pBL413-020-201 + pBL413-003-020	0.00383333	0.0104333	0.0280333	0.0653333	0.141133	0.225533	16829	31180.8	78744	211172	1.37397e+06	5.0373e+06
660 nm	Bio Rep 3	Tech Rep 2	CcaS-PCB	pSR43.6r + pBL413-003-020	0.0216333	0.0422333	0.0988333	0.161033	0.239633	0.283533	-8385.18	-10559	263.817	169247	894778	1.85142e+06
660 nm	Bio Rep 3	Tech Rep 2	CcaS-PɸB	pBL413-003-005 + pBL413-003-020	0.000833333	0.00423333	0.0177333	0.0488333	0.115233	0.190533	35124.6	55377.6	163025	445429	1.75655e+06	6.50507e+06
660 nm	Bio Rep 3	Tech Rep 2	CcaS(A92V)-PɸB	pBL413-006-058 + pBL413-003-020	0.0137333	0.0250333	0.0705333	0.126833	0.226833	0.241033	12.6167	-596.783	13184	352724	1.71043e+06	3.09439e+06
660 nm	Bio Rep 3	Tech Rep 2	CcaSHL-PΦB	pBL413-020-201 + pBL413-003-020	0.00693333	0.0150333	0.0462333	0.0932333	0.187433	0.280033	17633.8	22569.8	60201.2	296960	1.9044e+06	5.26799e+06
660 nm	Bio Rep 3	Tech Rep 3	CcaS-PCB	pSR43.6r + pBL413-003-020	0.0239333	0.0439333	0.0993333	0.158633	0.251133	0.277833	-6107.98	-8098.58	2357.02	238925	983312	1.87784e+06
660 nm	Bio Rep 3	Tech Rep 3	CcaS-PɸB	pBL413-003-005 + pBL413-003-020	0.00363333	0.00593333	0.0299333	0.0665333	0.156633	0.234733	37244.4	70867.6	217956	608441	2.78706e+06	7.98691e+06
660 nm	Bio Rep 3	Tech Rep 3	CcaS(A92V)-PɸB	pBL413-006-058 + pBL413-003-020	0.0158333	0.0258333	0.0706333	0.130733	0.225333	0.321433	9829.62	11238.4	28548.6	385009	1.8679e+06	3.8979e+06
660 nm	Bio Rep 3	Tech Rep 3	CcaSHL-PΦB	pBL413-020-201 + pBL413-003-020	0.0120333	0.0241333	0.0638333	0.121933	0.227633	0.333533	21829.8	36202.8	102036	671147	2.88645e+06	6.74079e+06
700 nm	Bio Rep 3	Tech Rep 1	CcaS-PCB	pSR43.6r + pBL413-003-020	0.036875	0.070075	0.122675	0.208075	0.290775	0.366975	-8473.03	-12705.2	74343.6	1.05773e+06	2.65164e+06	3.98789e+06
700 nm	Bio Rep 3	Tech Rep 1	CcaS-PɸB	pBL413-003-005 + pBL413-003-020	0.014475	0.025775	0.067675	0.136375	0.215075	0.309975	93929.8	193707	539783	2.43304e+06	7.60526e+06	1.54998e+07
700 nm	Bio Rep 3	Tech Rep 1	CcaS(A92V)-PɸB	pBL413-006-058 + pBL413-003-020	0.030775	0.046075	0.096775	0.174275	0.244675	0.308175	92.5667	5061.37	117401	1.65153e+06	4.05633e+06	5.75093e+06
700 nm	Bio Rep 3	Tech Rep 1	CcaSHL-PΦB	pBL413-020-201 + pBL413-003-020	0.008975	0.015075	0.043375	0.091075	0.169175	0.258375	27638.2	53473.6	131341	514062	3.4558e+06	9.14176e+06
700 nm	Bio Rep 3	Tech Rep 2	CcaS-PCB	pSR43.6r + pBL413-003-020	0.029475	0.060475	0.126075	0.198775	0.260575	0.290175	-16725	-20323.6	40076.8	853122	2.09625e+06	3.52485e+06
700 nm	Bio Rep 3	Tech Rep 2	CcaS-PɸB	pBL413-003-005 + pBL413-003-020	0.002075	0.006375	0.029975	0.071575	0.143075	0.219975	44888.6	107069	304218	917648	4.4078e+06	1.22879e+07
700 nm	Bio Rep 3	Tech Rep 2	CcaS(A92V)-PɸB	pBL413-006-058 + pBL413-003-020	0.020775	0.037275	0.086175	0.141075	0.228675	0.271275	1073.97	-7730.83	50629.8	1.22565e+06	3.14956e+06	5.05744e+06
700 nm	Bio Rep 3	Tech Rep 2	CcaSHL-PΦB	pBL413-020-201 + pBL413-003-020	0.012275	0.026775	0.067475	0.125575	0.217675	0.288275	17739	29482.6	95994.8	886224	3.97026e+06	7.65055e+06
700 nm	Bio Rep 3	Tech Rep 3	CcaS-PCB	pSR43.6r + pBL413-003-020	0.037575	0.063375	0.119675	0.179375	0.251075	0.278875	-18992.4	-17551	53026	892867	2.16286e+06	3.73237e+06
700 nm	Bio Rep 3	Tech Rep 3	CcaS-PɸB	pBL413-003-005 + pBL413-003-020	0.007375	0.014175	0.049375	0.101875	0.190775	0.271775	68464.8	140744	414198	1.5005e+06	5.9056e+06	1.35254e+07
700 nm	Bio Rep 3	Tech Rep 3	CcaS(A92V)-PɸB	pBL413-006-058 + pBL413-003-020	0.024175	0.038675	0.091175	0.166075	0.261475	0.310375	1863.77	1382.17	59406.2	1.12187e+06	3.87268e+06	5.76328e+06
700 nm	Bio Rep 3	Tech Rep 3	CcaSHL-PΦB	pBL413-020-201 + pBL413-003-020	0.019975	0.037475	0.082975	0.141675	0.250375	0.346475	27443.4	40009.8	173502	1.47314e+06	5.11751e+06	1.06461e+07
Dark	Bio Rep 3	Tech Rep 1	CcaS-PCB	pSR43.6r + pBL413-003-020	0.0286167	0.0602167	0.108417	0.198817	0.274517	0.330317	-597.417	227777	506973	1.85654e+06	4.87684e+06	1.57302e+07
Dark	Bio Rep 3	Tech Rep 1	CcaS-PɸB	pBL413-003-005 + pBL413-003-020	0.0115167	0.0258167	0.0595167	0.121817	0.198917	0.295217	-1887.42	-8554.82	57484.2	392382	1.98108e+06	3.37771e+06
Dark	Bio Rep 3	Tech Rep 1	CcaS(A92V)-PɸB	pBL413-006-058 + pBL413-003-020	0.0258167	0.0453167	0.0853167	0.160517	0.235317	0.311417	109666	58354	588467	339601	6.38813e+06	6.93532e+06
Dark	Bio Rep 3	Tech Rep 1	CcaSHL-PΦB	pBL413-020-201 + pBL413-003-020	0.00621667	0.0156167	0.0396167	0.0829167	0.166017	0.264317	-7010.22	5400.38	24345.6	385125	1.60785e+06	4.82567e+06
Dark	Bio Rep 3	Tech Rep 2	CcaS-PCB	pSR43.6r + pBL413-003-020	0.0230167	0.0532167	0.104317	0.171217	0.260417	0.345917	36760.6	98365.6	125842	765499	1.98343e+06	9.94858e+06
Dark	Bio Rep 3	Tech Rep 2	CcaS-PɸB	pBL413-003-005 + pBL413-003-020	0.000716667	0.00641667	0.0244167	0.0597167	0.125717	0.209017	1944.78	-12263.4	57763	251532	1.89046e+06	2.93795e+06
Dark	Bio Rep 3	Tech Rep 2	CcaS(A92V)-PɸB	pBL413-006-058 + pBL413-003-020	0.0174167	0.0339167	0.0751167	0.129917	0.232317	0.267917	53242.4	38543.8	277064	329514	2.78906e+06	6.62371e+06
Dark	Bio Rep 3	Tech Rep 2	CcaSHL-PΦB	pBL413-020-201 + pBL413-003-020	0.00881667	0.0232167	0.0561167	0.113017	0.197317	0.306717	845.183	13971.6	6606.18	440022	1.38604e+06	5.29773e+06
Dark	Bio Rep 3	Tech Rep 3	CcaS-PCB	pSR43.6r + pBL413-003-020	0.0261167	0.0545167	0.106717	0.167517	0.264617	0.326317	21412.6	157626	81856.2	1.16334e+06	2.17598e+06	1.35218e+07
Dark	Bio Rep 3	Tech Rep 3	CcaS-PɸB	pBL413-003-005 + pBL413-003-020	0.00311667	0.0112167	0.0404167	0.0833167	0.170717	0.263317	-2436.42	15601.2	60489	263558	2.07989e+06	3.65966e+06
Dark	Bio Rep 3	Tech Rep 3	CcaS(A92V)-PɸB	pBL413-006-058 + pBL413-003-020	0.0150167	0.0346167	0.0776167	0.143317	0.234217	0.305117	78503.2	83338	429712	1.08768e+06	4.70489e+06	9.32697e+06
Dark	Bio Rep 3	Tech Rep 3	CcaSHL-PΦB	pBL413-020-201 + pBL413-003-020	0.0228167	0.0410167	0.0846167	0.150817	0.243017	0.356917	10829.2	204305	28624	3.87342e+06	1.54419e+06	1.4941e+07

## Sheet: Fig 2 Results Summary
Light treatment					Estimated Fuorescence units at OD600 nm = 0.2 using LB fluorescence and absorbance background subtracted data
Wavelength	Biological replicate	Technical replicate	CcaS variant and chromophore	CcaS variant and chromophore	RFU		Fig 2A CcaS-PCB Data
400 nm	Bio Rep 1	Tech Rep 1	CcaS-PCB	pSR43.6r + pBL413-003-020	3.97878e+06		Light treatment	RFU Bio Rep 1			RFU Bio Rep 2			RFU Bio Rep 3				Tech Rep RFU Means for the Bio Reps				CcaS-PCB Data summary
400 nm	Bio Rep 1	Tech Rep 1	CcaS-PɸB	pBL413-003-005 + pBL413-003-020	5.92562e+06		Wavelength (nm)	Tech Rep 1	Tech Rep 2	Tech Rep 3	Tech Rep 1	Tech Rep 2	Tech Rep 3	Tech Rep 1	Tech Rep 2	Tech Rep 3		Bio Rep 1	Bio Rep 2	Bio Rep 3		Bio Rep RFU Means	SEM	N
400 nm	Bio Rep 1	Tech Rep 1	CcaS(A92V)-PɸB	pBL413-006-058 + pBL413-003-020	4.56971e+06		400	3.97878e+06	4.06428e+06	5.46967e+06	5.0996e+06	1.02499e+07	7.59731e+06	199488	361269	503149		4.50424e+06	7.64893e+06	354635		4.16927e+06	2.11233e+06	3
400 nm	Bio Rep 1	Tech Rep 1	CcaSHL-PΦB	pBL413-020-201 + pBL413-003-020	5.15724e+06		450	6.90239e+06	7.74315e+06	9.81883e+06	5.93559e+06	9.73718e+06	8.53017e+06	5.22551e+06	5.03945e+06	4.43469e+06		8.15479e+06	8.06765e+06	4.89988e+06		7.04077e+06	1.07074e+06	3
400 nm	Bio Rep 1	Tech Rep 2	CcaS-PCB	pSR43.6r + pBL413-003-020	4.06428e+06		525	6.63933e+06	5.34456e+06	8.65579e+06	4.17897e+06	7.12135e+06	5.15532e+06	3.73261e+06	3.85775e+06	3.6428e+06		6.87989e+06	5.48521e+06	3.74438e+06		5.36983e+06	906980	3
400 nm	Bio Rep 1	Tech Rep 2	CcaS-PɸB	pBL413-003-005 + pBL413-003-020	6.30026e+06		590	4.25329e+06	5.17002e+06	7.01131e+06	5.63295e+06	9.48255e+06	7.06858e+06	4.73962e+06	5.03113e+06	5.6513e+06		5.4782e+06	7.39469e+06	5.14069e+06		6.00453e+06	701878	3
400 nm	Bio Rep 1	Tech Rep 2	CcaS(A92V)-PɸB	pBL413-006-058 + pBL413-003-020	4.14864e+06		605	3.15513e+06	3.71839e+06	4.85828e+06	2.61824e+06	4.90157e+06	2.134e+06	1.93715e+06	1.99203e+06	1.97632e+06		3.9106e+06	3.21794e+06	1.9685e+06		3.03235e+06	568264	3
400 nm	Bio Rep 1	Tech Rep 2	CcaSHL-PΦB	pBL413-020-201 + pBL413-003-020	5.70507e+06		630	564119	482565	1.09773e+06	900814	1.8467e+06	836528	1.08252e+06	327584	976024		714806	1.19468e+06	795377		901621	148364	3
400 nm	Bio Rep 1	Tech Rep 3	CcaS-PCB	pSR43.6r + pBL413-003-020	5.46967e+06		660	814109	442461	1.08903e+06	456985	1.05505e+06	372598	567027	411592	358827		781867	628212	445815		618631	97127.8	3
400 nm	Bio Rep 1	Tech Rep 3	CcaS-PɸB	pBL413-003-005 + pBL413-003-020	5.68046e+06		700	640120	531910	1.43149e+06	851546	1.75679e+06	519596	989779	749558	1.0127e+06		867839	1.04264e+06	917345		942609	52019	3
400 nm	Bio Rep 1	Tech Rep 3	CcaS(A92V)-PɸB	pBL413-006-058 + pBL413-003-020	3.54815e+06		Dark	1.13528e+06	747551	2.68306e+06	650874	1.1964e+06	550317	910910	488071	-218234		1.52197e+06	799198	393582		904915	329997	3
400 nm	Bio Rep 1	Tech Rep 3	CcaSHL-PΦB	pBL413-020-201 + pBL413-003-020	4.27287e+06
455 nm	Bio Rep 1	Tech Rep 1	CcaS-PCB	pSR43.6r + pBL413-003-020	6.90239e+06		Fig 2A CcaS-PɸB Data
455 nm	Bio Rep 1	Tech Rep 1	CcaS-PɸB	pBL413-003-005 + pBL413-003-020	1.02312e+07		Light treatment	RFU Bio Rep 1			RFU Bio Rep 2			RFU Bio Rep 3				Tech Rep RFU Means for the Bio Reps				CcaS-PCB Data summary
455 nm	Bio Rep 1	Tech Rep 1	CcaS(A92V)-PɸB	pBL413-006-058 + pBL413-003-020	901355		Wavelength (nm)	Tech Rep 1	Tech Rep 2	Tech Rep 3	Tech Rep 1	Tech Rep 2	Tech Rep 3	Tech Rep 1	Tech Rep 2	Tech Rep 3		Bio Rep 1	Bio Rep 2	Bio Rep 3		Bio Rep RFU Means	SEM	N
455 nm	Bio Rep 1	Tech Rep 1	CcaSHL-PΦB	pBL413-020-201 + pBL413-003-020	2.35561e+06		400	5.92562e+06	6.30026e+06	5.68046e+06	1.00955e+07	1.09592e+07	1.5854e+07	5.12515e+06	8.29052e+06	5.53576e+06		5.96878e+06	1.23029e+07	6.31714e+06		8.19629e+06	2.05579e+06	3
455 nm	Bio Rep 1	Tech Rep 2	CcaS-PCB	pSR43.6r + pBL413-003-020	7.74315e+06		450	1.02312e+07	1.15797e+07	8.1998e+06	8.45535e+06	9.1628e+06	1.43725e+07	9.80025e+06	1.46176e+07	1.09549e+07		1.00036e+07	1.06635e+07	1.17909e+07		1.08194e+07	1.07074e+06	3
455 nm	Bio Rep 1	Tech Rep 2	CcaS-PɸB	pBL413-003-005 + pBL413-003-020	1.15797e+07		525	9.73215e+06	1.20687e+07	8.15493e+06	6.19191e+06	6.37119e+06	8.973e+06	6.85101e+06	9.40925e+06	8.3801e+06		9.98526e+06	7.1787e+06	8.21345e+06		8.45914e+06	906980	3
455 nm	Bio Rep 1	Tech Rep 2	CcaS(A92V)-PɸB	pBL413-006-058 + pBL413-003-020	674762		590	7.42857e+06	8.91892e+06	6.60463e+06	9.54818e+06	7.23947e+06	1.44633e+07	1.05744e+07	1.59024e+07	1.18754e+07		7.65071e+06	1.0417e+07	1.27841e+07		1.02839e+07	701878	3
455 nm	Bio Rep 1	Tech Rep 2	CcaSHL-PΦB	pBL413-020-201 + pBL413-003-020	4.58816e+06		605	9.38205e+06	1.0462e+07	8.39293e+06	7.34302e+06	6.56113e+06	1.021e+07	7.20322e+06	1.00709e+07	8.95531e+06		9.41232e+06	8.03805e+06	8.74313e+06		8.73117e+06	568264	3
455 nm	Bio Rep 1	Tech Rep 3	CcaS-PCB	pSR43.6r + pBL413-003-020	9.81883e+06		630	5.16686e+06	6.19585e+06	5.12811e+06	9.90655e+06	7.64876e+06	1.29679e+07	1.02206e+07	1.4399e+07	1.15015e+07		5.49694e+06	1.01744e+07	1.20404e+07		9.23723e+06	148364	3
455 nm	Bio Rep 1	Tech Rep 3	CcaS-PɸB	pBL413-003-005 + pBL413-003-020	8.1998e+06		660	6.52532e+06	6.48995e+06	5.20866e+06	4.2438e+06	3.25219e+06	6.22284e+06	4.42392e+06	6.97358e+06	5.1712e+06		6.07465e+06	4.57294e+06	5.5229e+06		5.39016e+06	97127.8	3
455 nm	Bio Rep 1	Tech Rep 3	CcaS(A92V)-PɸB	pBL413-006-058 + pBL413-003-020	740194		700	4.45472e+06	5.59677e+06	3.87893e+06	6.61338e+06	5.23531e+06	9.29858e+06	6.4095e+06	9.73256e+06	6.57399e+06		4.64347e+06	7.04909e+06	7.57201e+06		6.42153e+06	52019	3
455 nm	Bio Rep 1	Tech Rep 3	CcaSHL-PΦB	pBL413-020-201 + pBL413-003-020	963338		Dark	6.87547e+06	7.6373e+06	5.55449e+06	3.136e+06	4.44165e+06	8.97218e+06	1.92962e+06	2.96894e+06	2.66844e+06		6.68908e+06	5.51661e+06	2.52233e+06		4.90934e+06	329997	3
525 nm	Bio Rep 1	Tech Rep 1	CcaS-PCB	pSR43.6r + pBL413-003-020	6.63933e+06
525 nm	Bio Rep 1	Tech Rep 1	CcaS-PɸB	pBL413-003-005 + pBL413-003-020	9.73215e+06		Fig 2B CcaS(A92V)-PɸB Data
525 nm	Bio Rep 1	Tech Rep 1	CcaS(A92V)-PɸB	pBL413-006-058 + pBL413-003-020	8.86681e+06		Light treatment	RFU Bio Rep 1			RFU Bio Rep 2			RFU Bio Rep 3				Tech Rep RFU Means for the Bio Reps				CcaS-PCB Data summary
525 nm	Bio Rep 1	Tech Rep 1	CcaSHL-PΦB	pBL413-020-201 + pBL413-003-020	9.35534e+06		Wavelength (nm)	Tech Rep 1	Tech Rep 2	Tech Rep 3	Tech Rep 1	Tech Rep 2	Tech Rep 3	Tech Rep 1	Tech Rep 2	Tech Rep 3		Bio Rep 1	Bio Rep 2	Bio Rep 3		Bio Rep RFU Means	SEM	N
525 nm	Bio Rep 1	Tech Rep 2	CcaS-PCB	pSR43.6r + pBL413-003-020	5.34456e+06		400	4.56971e+06	4.14864e+06	3.54815e+06	6.97918e+06	6.23044e+06	5.97136e+06	642477	647144	716501		4.08883e+06	6.39366e+06	668707		3.71707e+06	1.77086e+06	3
525 nm	Bio Rep 1	Tech Rep 2	CcaS-PɸB	pBL413-003-005 + pBL413-003-020	1.20687e+07		450	901355	674762	740194	659598	484124	685443	611772	296682	445973		772103	609722	451475		611100	92559.9	3
525 nm	Bio Rep 1	Tech Rep 2	CcaS(A92V)-PɸB	pBL413-006-058 + pBL413-003-020	1.10039e+07		525	8.86681e+06	1.10039e+07	7.71446e+06	5.39657e+06	4.83477e+06	4.6164e+06	4.84498e+06	3.99451e+06	4.51402e+06		9.19505e+06	4.94925e+06	4.45117e+06		6.19849e+06	1.50516e+06	3
525 nm	Bio Rep 1	Tech Rep 2	CcaSHL-PΦB	pBL413-020-201 + pBL413-003-020	1.40034e+07		590	6.97953e+06	7.29253e+06	5.74972e+06	8.33163e+06	6.88787e+06	7.03943e+06	6.20822e+06	6.20664e+06	6.76855e+06		6.67393e+06	7.41964e+06	6.39447e+06		6.82935e+06	305974	3
525 nm	Bio Rep 1	Tech Rep 3	CcaS-PCB	pSR43.6r + pBL413-003-020	8.65579e+06		605	9.03227e+06	8.48518e+06	7.56336e+06	5.53657e+06	5.84248e+06	4.82561e+06	4.17621e+06	4.95699e+06	4.95342e+06		8.36027e+06	5.40156e+06	4.69554e+06		6.15245e+06	1.12256e+06	3
525 nm	Bio Rep 1	Tech Rep 3	CcaS-PɸB	pBL413-003-005 + pBL413-003-020	8.15493e+06		630	4.04576e+06	4.27075e+06	3.74711e+06	5.75998e+06	5.06829e+06	5.2196e+06	4.76842e+06	5.05028e+06	4.87351e+06		4.02121e+06	5.34929e+06	4.8974e+06		4.75597e+06	389853	3
525 nm	Bio Rep 1	Tech Rep 3	CcaS(A92V)-PɸB	pBL413-006-058 + pBL413-003-020	7.71446e+06		660	3.29763e+06	2.85719e+06	3.05721e+06	1.72138e+06	1.54258e+06	1.62284e+06	1.44979e+06	1.06381e+06	1.39508e+06		3.07068e+06	1.62893e+06	1.3029e+06		2.00083e+06	543138	3
525 nm	Bio Rep 1	Tech Rep 3	CcaSHL-PΦB	pBL413-020-201 + pBL413-003-020	1.03293e+07		700	2.55268e+06	2.46114e+06	2.3841e+06	2.58555e+06	2.5348e+06	2.55126e+06	2.54077e+06	2.38636e+06	1.93912e+06		2.46597e+06	2.55721e+06	2.28875e+06		2.43731e+06	78811.2	3
590 nm	Bio Rep 1	Tech Rep 1	CcaS-PCB	pSR43.6r + pBL413-003-020	4.25329e+06		Dark	2.10182e+06	1.37888e+06	2.02087e+06	1.13849e+06	926203	1.14773e+06	3.76472e+06	1.13509e+06	3.02976e+06		1.83386e+06	1.07081e+06	2.64319e+06		1.84928e+06	453973	3
590 nm	Bio Rep 1	Tech Rep 1	CcaS-PɸB	pBL413-003-005 + pBL413-003-020	7.42857e+06
590 nm	Bio Rep 1	Tech Rep 1	CcaS(A92V)-PɸB	pBL413-006-058 + pBL413-003-020	6.97953e+06		Fig 2B CcaSHL-PΦB Data
590 nm	Bio Rep 1	Tech Rep 1	CcaSHL-PΦB	pBL413-020-201 + pBL413-003-020	7.36167e+06		Light treatment	RFU Bio Rep 1			RFU Bio Rep 2			RFU Bio Rep 3				Tech Rep RFU Means for the Bio Reps				CcaS-PCB Data summary
590 nm	Bio Rep 1	Tech Rep 2	CcaS-PCB	pSR43.6r + pBL413-003-020	5.17002e+06		Wavelength (nm)	Tech Rep 1	Tech Rep 2	Tech Rep 3	Tech Rep 1	Tech Rep 2	Tech Rep 3	Tech Rep 1	Tech Rep 2	Tech Rep 3		Bio Rep 1	Bio Rep 2	Bio Rep 3		Bio Rep RFU Means	SEM	N
590 nm	Bio Rep 1	Tech Rep 2	CcaS-PɸB	pBL413-003-005 + pBL413-003-020	8.91892e+06		400	5.15724e+06	5.70507e+06	4.27287e+06	8.60972e+06	8.26366e+06	8.21776e+06	3.1242e+06	1.90538e+06	1.67945e+06		5.04506e+06	8.36371e+06	2.23634e+06		5.21504e+06	1.77409e+06	3
590 nm	Bio Rep 1	Tech Rep 2	CcaS(A92V)-PɸB	pBL413-006-058 + pBL413-003-020	7.29253e+06		450	2.35561e+06	4.58816e+06	963338	1.5606e+06	1.15243e+06	785677	2.08224e+06	1.10335e+06	897265		2.6357e+06	1.16624e+06	1.36095e+06		1.72096e+06	460811	3
590 nm	Bio Rep 1	Tech Rep 2	CcaSHL-PΦB	pBL413-020-201 + pBL413-003-020	1.02691e+07		525	9.35534e+06	1.40034e+07	1.03293e+07	5.53427e+06	5.76818e+06	5.27437e+06	7.04451e+06	4.38818e+06	4.82438e+06		1.12293e+07	5.52561e+06	5.41902e+06		7.39132e+06	1.91925e+06	3
590 nm	Bio Rep 1	Tech Rep 3	CcaS-PCB	pSR43.6r + pBL413-003-020	7.01131e+06		590	7.36167e+06	1.02691e+07	6.69461e+06	9.17363e+06	9.12044e+06	8.54111e+06	9.72994e+06	7.17779e+06	6.86534e+06		8.10848e+06	8.94506e+06	7.92436e+06		8.32596e+06	314077	3
590 nm	Bio Rep 1	Tech Rep 3	CcaS-PɸB	pBL413-003-005 + pBL413-003-020	6.60463e+06		605	8.84188e+06	1.16738e+07	8.72922e+06	6.33678e+06	6.43056e+06	5.21387e+06	6.95753e+06	5.49033e+06	4.62601e+06		9.7483e+06	5.99374e+06	5.69129e+06		7.14444e+06	1.30485e+06	3
590 nm	Bio Rep 1	Tech Rep 3	CcaS(A92V)-PɸB	pBL413-006-058 + pBL413-003-020	5.74972e+06		630	4.91645e+06	8.40751e+06	4.28069e+06	7.43382e+06	6.39331e+06	5.54999e+06	8.70527e+06	6.33972e+06	5.49962e+06		5.86821e+06	6.45904e+06	6.8482e+06		6.39182e+06	284888	3
590 nm	Bio Rep 1	Tech Rep 3	CcaSHL-PΦB	pBL413-020-201 + pBL413-003-020	6.69461e+06		660	5.47754e+06	6.01809e+06	4.53962e+06	2.61895e+06	2.91072e+06	2.44426e+06	3.58128e+06	2.24045e+06	2.1519e+06		5.34508e+06	2.65798e+06	2.65787e+06		3.55364e+06	895720	3
605 nm	Bio Rep 1	Tech Rep 1	CcaS-PCB	pSR43.6r + pBL413-003-020	3.15513e+06		700	3.98069e+06	5.34247e+06	3.18053e+06	4.08114e+06	4.39584e+06	3.99759e+06	5.09779e+06	3.20909e+06	3.0844e+06		4.1679e+06	4.15819e+06	3.7971e+06		4.04106e+06	122015	3
605 nm	Bio Rep 1	Tech Rep 1	CcaS-PɸB	pBL413-003-005 + pBL413-003-020	9.38205e+06		Dark	4.10169e+06	9.37857e+06	3.53199e+06	2.82893e+06	2.40586e+06	2.26491e+06	2.48716e+06	1.47756e+06	1.66688e+06		5.67075e+06	2.4999e+06	1.8772e+06		3.34928e+06	1.17457e+06	3
605 nm	Bio Rep 1	Tech Rep 1	CcaS(A92V)-PɸB	pBL413-006-058 + pBL413-003-020	9.03227e+06
605 nm	Bio Rep 1	Tech Rep 1	CcaSHL-PΦB	pBL413-020-201 + pBL413-003-020	8.84188e+06
605 nm	Bio Rep 1	Tech Rep 2	CcaS-PCB	pSR43.6r + pBL413-003-020	3.71839e+06
605 nm	Bio Rep 1	Tech Rep 2	CcaS-PɸB	pBL413-003-005 + pBL413-003-020	1.0462e+07
605 nm	Bio Rep 1	Tech Rep 2	CcaS(A92V)-PɸB	pBL413-006-058 + pBL413-003-020	8.48518e+06
605 nm	Bio Rep 1	Tech Rep 2	CcaSHL-PΦB	pBL413-020-201 + pBL413-003-020	1.16738e+07
605 nm	Bio Rep 1	Tech Rep 3	CcaS-PCB	pSR43.6r + pBL413-003-020	4.85828e+06
605 nm	Bio Rep 1	Tech Rep 3	CcaS-PɸB	pBL413-003-005 + pBL413-003-020	8.39293e+06
605 nm	Bio Rep 1	Tech Rep 3	CcaS(A92V)-PɸB	pBL413-006-058 + pBL413-003-020	7.56336e+06
605 nm	Bio Rep 1	Tech Rep 3	CcaSHL-PΦB	pBL413-020-201 + pBL413-003-020	8.72922e+06
630 nm	Bio Rep 1	Tech Rep 1	CcaS-PCB	pSR43.6r + pBL413-003-020	564119
630 nm	Bio Rep 1	Tech Rep 1	CcaS-PɸB	pBL413-003-005 + pBL413-003-020	5.16686e+06
630 nm	Bio Rep 1	Tech Rep 1	CcaS(A92V)-PɸB	pBL413-006-058 + pBL413-003-020	4.04576e+06
630 nm	Bio Rep 1	Tech Rep 1	CcaSHL-PΦB	pBL413-020-201 + pBL413-003-020	4.91645e+06
630 nm	Bio Rep 1	Tech Rep 2	CcaS-PCB	pSR43.6r + pBL413-003-020	482565
630 nm	Bio Rep 1	Tech Rep 2	CcaS-PɸB	pBL413-003-005 + pBL413-003-020	6.19585e+06
630 nm	Bio Rep 1	Tech Rep 2	CcaS(A92V)-PɸB	pBL413-006-058 + pBL413-003-020	4.27075e+06
630 nm	Bio Rep 1	Tech Rep 2	CcaSHL-PΦB	pBL413-020-201 + pBL413-003-020	8.40751e+06
630 nm	Bio Rep 1	Tech Rep 3	CcaS-PCB	pSR43.6r + pBL413-003-020	1.09773e+06
630 nm	Bio Rep 1	Tech Rep 3	CcaS-PɸB	pBL413-003-005 + pBL413-003-020	5.12811e+06
630 nm	Bio Rep 1	Tech Rep 3	CcaS(A92V)-PɸB	pBL413-006-058 + pBL413-003-020	3.74711e+06
630 nm	Bio Rep 1	Tech Rep 3	CcaSHL-PΦB	pBL413-020-201 + pBL413-003-020	4.28069e+06
660 nm	Bio Rep 1	Tech Rep 1	CcaS-PCB	pSR43.6r + pBL413-003-020	814109
660 nm	Bio Rep 1	Tech Rep 1	CcaS-PɸB	pBL413-003-005 + pBL413-003-020	6.52532e+06
660 nm	Bio Rep 1	Tech Rep 1	CcaS(A92V)-PɸB	pBL413-006-058 + pBL413-003-020	3.29763e+06
660 nm	Bio Rep 1	Tech Rep 1	CcaSHL-PΦB	pBL413-020-201 + pBL413-003-020	5.47754e+06
660 nm	Bio Rep 1	Tech Rep 2	CcaS-PCB	pSR43.6r + pBL413-003-020	442461
660 nm	Bio Rep 1	Tech Rep 2	CcaS-PɸB	pBL413-003-005 + pBL413-003-020	6.48995e+06
660 nm	Bio Rep 1	Tech Rep 2	CcaS(A92V)-PɸB	pBL413-006-058 + pBL413-003-020	2.85719e+06
660 nm	Bio Rep 1	Tech Rep 2	CcaSHL-PΦB	pBL413-020-201 + pBL413-003-020	6.01809e+06
660 nm	Bio Rep 1	Tech Rep 3	CcaS-PCB	pSR43.6r + pBL413-003-020	1.08903e+06
660 nm	Bio Rep 1	Tech Rep 3	CcaS-PɸB	pBL413-003-005 + pBL413-003-020	5.20866e+06
660 nm	Bio Rep 1	Tech Rep 3	CcaS(A92V)-PɸB	pBL413-006-058 + pBL413-003-020	3.05721e+06
660 nm	Bio Rep 1	Tech Rep 3	CcaSHL-PΦB	pBL413-020-201 + pBL413-003-020	4.53962e+06
700 nm	Bio Rep 1	Tech Rep 1	CcaS-PCB	pSR43.6r + pBL413-003-020	640120
700 nm	Bio Rep 1	Tech Rep 1	CcaS-PɸB	pBL413-003-005 + pBL413-003-020	4.45472e+06
700 nm	Bio Rep 1	Tech Rep 1	CcaS(A92V)-PɸB	pBL413-006-058 + pBL413-003-020	2.55268e+06
700 nm	Bio Rep 1	Tech Rep 1	CcaSHL-PΦB	pBL413-020-201 + pBL413-003-020	3.98069e+06
700 nm	Bio Rep 1	Tech Rep 2	CcaS-PCB	pSR43.6r + pBL413-003-020	531910
700 nm	Bio Rep 1	Tech Rep 2	CcaS-PɸB	pBL413-003-005 + pBL413-003-020	5.59677e+06
700 nm	Bio Rep 1	Tech Rep 2	CcaS(A92V)-PɸB	pBL413-006-058 + pBL413-003-020	2.46114e+06
700 nm	Bio Rep 1	Tech Rep 2	CcaSHL-PΦB	pBL413-020-201 + pBL413-003-020	5.34247e+06
700 nm	Bio Rep 1	Tech Rep 3	CcaS-PCB	pSR43.6r + pBL413-003-020	1.43149e+06
700 nm	Bio Rep 1	Tech Rep 3	CcaS-PɸB	pBL413-003-005 + pBL413-003-020	3.87893e+06
700 nm	Bio Rep 1	Tech Rep 3	CcaS(A92V)-PɸB	pBL413-006-058 + pBL413-003-020	2.3841e+06
700 nm	Bio Rep 1	Tech Rep 3	CcaSHL-PΦB	pBL413-020-201 + pBL413-003-020	3.18053e+06
Dark	Bio Rep 1	Tech Rep 1	CcaS-PCB	pSR43.6r + pBL413-003-020	1.13528e+06
Dark	Bio Rep 1	Tech Rep 1	CcaS-PɸB	pBL413-003-005 + pBL413-003-020	6.87547e+06
Dark	Bio Rep 1	Tech Rep 1	CcaS(A92V)-PɸB	pBL413-006-058 + pBL413-003-020	2.10182e+06
Dark	Bio Rep 1	Tech Rep 1	CcaSHL-PΦB	pBL413-020-201 + pBL413-003-020	4.10169e+06
Dark	Bio Rep 1	Tech Rep 2	CcaS-PCB	pSR43.6r + pBL413-003-020	747551
Dark	Bio Rep 1	Tech Rep 2	CcaS-PɸB	pBL413-003-005 + pBL413-003-020	7.6373e+06
Dark	Bio Rep 1	Tech Rep 2	CcaS(A92V)-PɸB	pBL413-006-058 + pBL413-003-020	1.37888e+06
Dark	Bio Rep 1	Tech Rep 2	CcaSHL-PΦB	pBL413-020-201 + pBL413-003-020	9.37857e+06
Dark	Bio Rep 1	Tech Rep 3	CcaS-PCB	pSR43.6r + pBL413-003-020	2.68306e+06
Dark	Bio Rep 1	Tech Rep 3	CcaS-PɸB	pBL413-003-005 + pBL413-003-020	5.55449e+06
Dark	Bio Rep 1	Tech Rep 3	CcaS(A92V)-PɸB	pBL413-006-058 + pBL413-003-020	2.02087e+06
Dark	Bio Rep 1	Tech Rep 3	CcaSHL-PΦB	pBL413-020-201 + pBL413-003-020	3.53199e+06
400 nm	Bio Rep 2	Tech Rep 1	CcaS-PCB	pSR43.6r + pBL413-003-020	5.0996e+06
400 nm	Bio Rep 2	Tech Rep 1	CcaS-PɸB	pBL413-003-005 + pBL413-003-020	1.00955e+07
400 nm	Bio Rep 2	Tech Rep 1	CcaS(A92V)-PɸB	pBL413-006-058 + pBL413-003-020	6.97918e+06
400 nm	Bio Rep 2	Tech Rep 1	CcaSHL-PΦB	pBL413-020-201 + pBL413-003-020	8.60972e+06
400 nm	Bio Rep 2	Tech Rep 2	CcaS-PCB	pSR43.6r + pBL413-003-020	1.02499e+07
400 nm	Bio Rep 2	Tech Rep 2	CcaS-PɸB	pBL413-003-005 + pBL413-003-020	1.09592e+07
400 nm	Bio Rep 2	Tech Rep 2	CcaS(A92V)-PɸB	pBL413-006-058 + pBL413-003-020	6.23044e+06
400 nm	Bio Rep 2	Tech Rep 2	CcaSHL-PΦB	pBL413-020-201 + pBL413-003-020	8.26366e+06
400 nm	Bio Rep 2	Tech Rep 3	CcaS-PCB	pSR43.6r + pBL413-003-020	7.59731e+06
400 nm	Bio Rep 2	Tech Rep 3	CcaS-PɸB	pBL413-003-005 + pBL413-003-020	1.5854e+07
400 nm	Bio Rep 2	Tech Rep 3	CcaS(A92V)-PɸB	pBL413-006-058 + pBL413-003-020	5.97136e+06
400 nm	Bio Rep 2	Tech Rep 3	CcaSHL-PΦB	pBL413-020-201 + pBL413-003-020	8.21776e+06
455 nm	Bio Rep 2	Tech Rep 1	CcaS-PCB	pSR43.6r + pBL413-003-020	5.93559e+06
455 nm	Bio Rep 2	Tech Rep 1	CcaS-PɸB	pBL413-003-005 + pBL413-003-020	8.45535e+06
455 nm	Bio Rep 2	Tech Rep 1	CcaS(A92V)-PɸB	pBL413-006-058 + pBL413-003-020	659598
455 nm	Bio Rep 2	Tech Rep 1	CcaSHL-PΦB	pBL413-020-201 + pBL413-003-020	1.5606e+06
455 nm	Bio Rep 2	Tech Rep 2	CcaS-PCB	pSR43.6r + pBL413-003-020	9.73718e+06
455 nm	Bio Rep 2	Tech Rep 2	CcaS-PɸB	pBL413-003-005 + pBL413-003-020	9.1628e+06
455 nm	Bio Rep 2	Tech Rep 2	CcaS(A92V)-PɸB	pBL413-006-058 + pBL413-003-020	484124
455 nm	Bio Rep 2	Tech Rep 2	CcaSHL-PΦB	pBL413-020-201 + pBL413-003-020	1.15243e+06
455 nm	Bio Rep 2	Tech Rep 3	CcaS-PCB	pSR43.6r + pBL413-003-020	8.53017e+06
455 nm	Bio Rep 2	Tech Rep 3	CcaS-PɸB	pBL413-003-005 + pBL413-003-020	1.43725e+07
455 nm	Bio Rep 2	Tech Rep 3	CcaS(A92V)-PɸB	pBL413-006-058 + pBL413-003-020	685443
455 nm	Bio Rep 2	Tech Rep 3	CcaSHL-PΦB	pBL413-020-201 + pBL413-003-020	785677
525 nm	Bio Rep 2	Tech Rep 1	CcaS-PCB	pSR43.6r + pBL413-003-020	4.17897e+06
525 nm	Bio Rep 2	Tech Rep 1	CcaS-PɸB	pBL413-003-005 + pBL413-003-020	6.19191e+06
525 nm	Bio Rep 2	Tech Rep 1	CcaS(A92V)-PɸB	pBL413-006-058 + pBL413-003-020	5.39657e+06
525 nm	Bio Rep 2	Tech Rep 1	CcaSHL-PΦB	pBL413-020-201 + pBL413-003-020	5.53427e+06
525 nm	Bio Rep 2	Tech Rep 2	CcaS-PCB	pSR43.6r + pBL413-003-020	7.12135e+06
525 nm	Bio Rep 2	Tech Rep 2	CcaS-PɸB	pBL413-003-005 + pBL413-003-020	6.37119e+06
525 nm	Bio Rep 2	Tech Rep 2	CcaS(A92V)-PɸB	pBL413-006-058 + pBL413-003-020	4.83477e+06
525 nm	Bio Rep 2	Tech Rep 2	CcaSHL-PΦB	pBL413-020-201 + pBL413-003-020	5.76818e+06
525 nm	Bio Rep 2	Tech Rep 3	CcaS-PCB	pSR43.6r + pBL413-003-020	5.15532e+06
525 nm	Bio Rep 2	Tech Rep 3	CcaS-PɸB	pBL413-003-005 + pBL413-003-020	8.973e+06
525 nm	Bio Rep 2	Tech Rep 3	CcaS(A92V)-PɸB	pBL413-006-058 + pBL413-003-020	4.6164e+06
525 nm	Bio Rep 2	Tech Rep 3	CcaSHL-PΦB	pBL413-020-201 + pBL413-003-020	5.27437e+06
590 nm	Bio Rep 2	Tech Rep 1	CcaS-PCB	pSR43.6r + pBL413-003-020	5.63295e+06
590 nm	Bio Rep 2	Tech Rep 1	CcaS-PɸB	pBL413-003-005 + pBL413-003-020	9.54818e+06
590 nm	Bio Rep 2	Tech Rep 1	CcaS(A92V)-PɸB	pBL413-006-058 + pBL413-003-020	8.33163e+06
590 nm	Bio Rep 2	Tech Rep 1	CcaSHL-PΦB	pBL413-020-201 + pBL413-003-020	9.17363e+06
590 nm	Bio Rep 2	Tech Rep 2	CcaS-PCB	pSR43.6r + pBL413-003-020	9.48255e+06
590 nm	Bio Rep 2	Tech Rep 2	CcaS-PɸB	pBL413-003-005 + pBL413-003-020	7.23947e+06
590 nm	Bio Rep 2	Tech Rep 2	CcaS(A92V)-PɸB	pBL413-006-058 + pBL413-003-020	6.88787e+06
590 nm	Bio Rep 2	Tech Rep 2	CcaSHL-PΦB	pBL413-020-201 + pBL413-003-020	9.12044e+06
590 nm	Bio Rep 2	Tech Rep 3	CcaS-PCB	pSR43.6r + pBL413-003-020	7.06858e+06
590 nm	Bio Rep 2	Tech Rep 3	CcaS-PɸB	pBL413-003-005 + pBL413-003-020	1.44633e+07
590 nm	Bio Rep 2	Tech Rep 3	CcaS(A92V)-PɸB	pBL413-006-058 + pBL413-003-020	7.03943e+06
590 nm	Bio Rep 2	Tech Rep 3	CcaSHL-PΦB	pBL413-020-201 + pBL413-003-020	8.54111e+06
605 nm	Bio Rep 2	Tech Rep 1	CcaS-PCB	pSR43.6r + pBL413-003-020	2.61824e+06
605 nm	Bio Rep 2	Tech Rep 1	CcaS-PɸB	pBL413-003-005 + pBL413-003-020	7.34302e+06
605 nm	Bio Rep 2	Tech Rep 1	CcaS(A92V)-PɸB	pBL413-006-058 + pBL413-003-020	5.53657e+06
605 nm	Bio Rep 2	Tech Rep 1	CcaSHL-PΦB	pBL413-020-201 + pBL413-003-020	6.33678e+06
605 nm	Bio Rep 2	Tech Rep 2	CcaS-PCB	pSR43.6r + pBL413-003-020	4.90157e+06
605 nm	Bio Rep 2	Tech Rep 2	CcaS-PɸB	pBL413-003-005 + pBL413-003-020	6.56113e+06
605 nm	Bio Rep 2	Tech Rep 2	CcaS(A92V)-PɸB	pBL413-006-058 + pBL413-003-020	5.84248e+06
605 nm	Bio Rep 2	Tech Rep 2	CcaSHL-PΦB	pBL413-020-201 + pBL413-003-020	6.43056e+06
605 nm	Bio Rep 2	Tech Rep 3	CcaS-PCB	pSR43.6r + pBL413-003-020	2.134e+06
605 nm	Bio Rep 2	Tech Rep 3	CcaS-PɸB	pBL413-003-005 + pBL413-003-020	1.021e+07
605 nm	Bio Rep 2	Tech Rep 3	CcaS(A92V)-PɸB	pBL413-006-058 + pBL413-003-020	4.82561e+06
605 nm	Bio Rep 2	Tech Rep 3	CcaSHL-PΦB	pBL413-020-201 + pBL413-003-020	5.21387e+06
630 nm	Bio Rep 2	Tech Rep 1	CcaS-PCB	pSR43.6r + pBL413-003-020	900814
630 nm	Bio Rep 2	Tech Rep 1	CcaS-PɸB	pBL413-003-005 + pBL413-003-020	9.90655e+06
630 nm	Bio Rep 2	Tech Rep 1	CcaS(A92V)-PɸB	pBL413-006-058 + pBL413-003-020	5.75998e+06
630 nm	Bio Rep 2	Tech Rep 1	CcaSHL-PΦB	pBL413-020-201 + pBL413-003-020	7.43382e+06
630 nm	Bio Rep 2	Tech Rep 2	CcaS-PCB	pSR43.6r + pBL413-003-020	1.8467e+06
630 nm	Bio Rep 2	Tech Rep 2	CcaS-PɸB	pBL413-003-005 + pBL413-003-020	7.64876e+06
630 nm	Bio Rep 2	Tech Rep 2	CcaS(A92V)-PɸB	pBL413-006-058 + pBL413-003-020	5.06829e+06
630 nm	Bio Rep 2	Tech Rep 2	CcaSHL-PΦB	pBL413-020-201 + pBL413-003-020	6.39331e+06
630 nm	Bio Rep 2	Tech Rep 3	CcaS-PCB	pSR43.6r + pBL413-003-020	836528
630 nm	Bio Rep 2	Tech Rep 3	CcaS-PɸB	pBL413-003-005 + pBL413-003-020	1.29679e+07
630 nm	Bio Rep 2	Tech Rep 3	CcaS(A92V)-PɸB	pBL413-006-058 + pBL413-003-020	5.2196e+06
630 nm	Bio Rep 2	Tech Rep 3	CcaSHL-PΦB	pBL413-020-201 + pBL413-003-020	5.54999e+06
660 nm	Bio Rep 2	Tech Rep 1	CcaS-PCB	pSR43.6r + pBL413-003-020	456985
660 nm	Bio Rep 2	Tech Rep 1	CcaS-PɸB	pBL413-003-005 + pBL413-003-020	4.2438e+06
660 nm	Bio Rep 2	Tech Rep 1	CcaS(A92V)-PɸB	pBL413-006-058 + pBL413-003-020	1.72138e+06
660 nm	Bio Rep 2	Tech Rep 1	CcaSHL-PΦB	pBL413-020-201 + pBL413-003-020	2.61895e+06
660 nm	Bio Rep 2	Tech Rep 2	CcaS-PCB	pSR43.6r + pBL413-003-020	1.05505e+06
660 nm	Bio Rep 2	Tech Rep 2	CcaS-PɸB	pBL413-003-005 + pBL413-003-020	3.25219e+06
660 nm	Bio Rep 2	Tech Rep 2	CcaS(A92V)-PɸB	pBL413-006-058 + pBL413-003-020	1.54258e+06
660 nm	Bio Rep 2	Tech Rep 2	CcaSHL-PΦB	pBL413-020-201 + pBL413-003-020	2.91072e+06
660 nm	Bio Rep 2	Tech Rep 3	CcaS-PCB	pSR43.6r + pBL413-003-020	372598
660 nm	Bio Rep 2	Tech Rep 3	CcaS-PɸB	pBL413-003-005 + pBL413-003-020	6.22284e+06
660 nm	Bio Rep 2	Tech Rep 3	CcaS(A92V)-PɸB	pBL413-006-058 + pBL413-003-020	1.62284e+06
660 nm	Bio Rep 2	Tech Rep 3	CcaSHL-PΦB	pBL413-020-201 + pBL413-003-020	2.44426e+06
700 nm	Bio Rep 2	Tech Rep 1	CcaS-PCB	pSR43.6r + pBL413-003-020	851546
700 nm	Bio Rep 2	Tech Rep 1	CcaS-PɸB	pBL413-003-005 + pBL413-003-020	6.61338e+06
700 nm	Bio Rep 2	Tech Rep 1	CcaS(A92V)-PɸB	pBL413-006-058 + pBL413-003-020	2.58555e+06
700 nm	Bio Rep 2	Tech Rep 1	CcaSHL-PΦB	pBL413-020-201 + pBL413-003-020	4.08114e+06
700 nm	Bio Rep 2	Tech Rep 2	CcaS-PCB	pSR43.6r + pBL413-003-020	1.75679e+06
700 nm	Bio Rep 2	Tech Rep 2	CcaS-PɸB	pBL413-003-005 + pBL413-003-020	5.23531e+06
700 nm	Bio Rep 2	Tech Rep 2	CcaS(A92V)-PɸB	pBL413-006-058 + pBL413-003-020	2.5348e+06
700 nm	Bio Rep 2	Tech Rep 2	CcaSHL-PΦB	pBL413-020-201 + pBL413-003-020	4.39584e+06
700 nm	Bio Rep 2	Tech Rep 3	CcaS-PCB	pSR43.6r + pBL413-003-020	519596
700 nm	Bio Rep 2	Tech Rep 3	CcaS-PɸB	pBL413-003-005 + pBL413-003-020	9.29858e+06
700 nm	Bio Rep 2	Tech Rep 3	CcaS(A92V)-PɸB	pBL413-006-058 + pBL413-003-020	2.55126e+06
700 nm	Bio Rep 2	Tech Rep 3	CcaSHL-PΦB	pBL413-020-201 + pBL413-003-020	3.99759e+06
Dark	Bio Rep 2	Tech Rep 1	CcaS-PCB	pSR43.6r + pBL413-003-020	650874
Dark	Bio Rep 2	Tech Rep 1	CcaS-PɸB	pBL413-003-005 + pBL413-003-020	3.136e+06
Dark	Bio Rep 2	Tech Rep 1	CcaS(A92V)-PɸB	pBL413-006-058 + pBL413-003-020	1.13849e+06
Dark	Bio Rep 2	Tech Rep 1	CcaSHL-PΦB	pBL413-020-201 + pBL413-003-020	2.82893e+06
Dark	Bio Rep 2	Tech Rep 2	CcaS-PCB	pSR43.6r + pBL413-003-020	1.1964e+06
Dark	Bio Rep 2	Tech Rep 2	CcaS-PɸB	pBL413-003-005 + pBL413-003-020	4.44165e+06
Dark	Bio Rep 2	Tech Rep 2	CcaS(A92V)-PɸB	pBL413-006-058 + pBL413-003-020	926203
Dark	Bio Rep 2	Tech Rep 2	CcaSHL-PΦB	pBL413-020-201 + pBL413-003-020	2.40586e+06
Dark	Bio Rep 2	Tech Rep 3	CcaS-PCB	pSR43.6r + pBL413-003-020	550317
Dark	Bio Rep 2	Tech Rep 3	CcaS-PɸB	pBL413-003-005 + pBL413-003-020	8.97218e+06
Dark	Bio Rep 2	Tech Rep 3	CcaS(A92V)-PɸB	pBL413-006-058 + pBL413-003-020	1.14773e+06
Dark	Bio Rep 2	Tech Rep 3	CcaSHL-PΦB	pBL413-020-201 + pBL413-003-020	2.26491e+06
400 nm	Bio Rep 3	Tech Rep 1	CcaS-PCB	pSR43.6r + pBL413-003-020	199488
400 nm	Bio Rep 3	Tech Rep 1	CcaS-PɸB	pBL413-003-005 + pBL413-003-020	5.12515e+06
400 nm	Bio Rep 3	Tech Rep 1	CcaS(A92V)-PɸB	pBL413-006-058 + pBL413-003-020	642477
400 nm	Bio Rep 3	Tech Rep 1	CcaSHL-PΦB	pBL413-020-201 + pBL413-003-020	3.1242e+06
400 nm	Bio Rep 3	Tech Rep 2	CcaS-PCB	pSR43.6r + pBL413-003-020	361269
400 nm	Bio Rep 3	Tech Rep 2	CcaS-PɸB	pBL413-003-005 + pBL413-003-020	8.29052e+06
400 nm	Bio Rep 3	Tech Rep 2	CcaS(A92V)-PɸB	pBL413-006-058 + pBL413-003-020	647144
400 nm	Bio Rep 3	Tech Rep 2	CcaSHL-PΦB	pBL413-020-201 + pBL413-003-020	1.90538e+06
400 nm	Bio Rep 3	Tech Rep 3	CcaS-PCB	pSR43.6r + pBL413-003-020	503149
400 nm	Bio Rep 3	Tech Rep 3	CcaS-PɸB	pBL413-003-005 + pBL413-003-020	5.53576e+06
400 nm	Bio Rep 3	Tech Rep 3	CcaS(A92V)-PɸB	pBL413-006-058 + pBL413-003-020	716501
400 nm	Bio Rep 3	Tech Rep 3	CcaSHL-PΦB	pBL413-020-201 + pBL413-003-020	1.67945e+06
455 nm	Bio Rep 3	Tech Rep 1	CcaS-PCB	pSR43.6r + pBL413-003-020	5.22551e+06
455 nm	Bio Rep 3	Tech Rep 1	CcaS-PɸB	pBL413-003-005 + pBL413-003-020	9.80025e+06
455 nm	Bio Rep 3	Tech Rep 1	CcaS(A92V)-PɸB	pBL413-006-058 + pBL413-003-020	611772
455 nm	Bio Rep 3	Tech Rep 1	CcaSHL-PΦB	pBL413-020-201 + pBL413-003-020	2.08224e+06
455 nm	Bio Rep 3	Tech Rep 2	CcaS-PCB	pSR43.6r + pBL413-003-020	5.03945e+06
455 nm	Bio Rep 3	Tech Rep 2	CcaS-PɸB	pBL413-003-005 + pBL413-003-020	1.46176e+07
455 nm	Bio Rep 3	Tech Rep 2	CcaS(A92V)-PɸB	pBL413-006-058 + pBL413-003-020	296682
455 nm	Bio Rep 3	Tech Rep 2	CcaSHL-PΦB	pBL413-020-201 + pBL413-003-020	1.10335e+06
455 nm	Bio Rep 3	Tech Rep 3	CcaS-PCB	pSR43.6r + pBL413-003-020	4.43469e+06
455 nm	Bio Rep 3	Tech Rep 3	CcaS-PɸB	pBL413-003-005 + pBL413-003-020	1.09549e+07
455 nm	Bio Rep 3	Tech Rep 3	CcaS(A92V)-PɸB	pBL413-006-058 + pBL413-003-020	445973
455 nm	Bio Rep 3	Tech Rep 3	CcaSHL-PΦB	pBL413-020-201 + pBL413-003-020	897265
525 nm	Bio Rep 3	Tech Rep 1	CcaS-PCB	pSR43.6r + pBL413-003-020	3.73261e+06
525 nm	Bio Rep 3	Tech Rep 1	CcaS-PɸB	pBL413-003-005 + pBL413-003-020	6.85101e+06
525 nm	Bio Rep 3	Tech Rep 1	CcaS(A92V)-PɸB	pBL413-006-058 + pBL413-003-020	4.84498e+06
525 nm	Bio Rep 3	Tech Rep 1	CcaSHL-PΦB	pBL413-020-201 + pBL413-003-020	7.04451e+06
525 nm	Bio Rep 3	Tech Rep 2	CcaS-PCB	pSR43.6r + pBL413-003-020	3.85775e+06
525 nm	Bio Rep 3	Tech Rep 2	CcaS-PɸB	pBL413-003-005 + pBL413-003-020	9.40925e+06
525 nm	Bio Rep 3	Tech Rep 2	CcaS(A92V)-PɸB	pBL413-006-058 + pBL413-003-020	3.99451e+06
525 nm	Bio Rep 3	Tech Rep 2	CcaSHL-PΦB	pBL413-020-201 + pBL413-003-020	4.38818e+06
525 nm	Bio Rep 3	Tech Rep 3	CcaS-PCB	pSR43.6r + pBL413-003-020	3.6428e+06
525 nm	Bio Rep 3	Tech Rep 3	CcaS-PɸB	pBL413-003-005 + pBL413-003-020	8.3801e+06
525 nm	Bio Rep 3	Tech Rep 3	CcaS(A92V)-PɸB	pBL413-006-058 + pBL413-003-020	4.51402e+06
525 nm	Bio Rep 3	Tech Rep 3	CcaSHL-PΦB	pBL413-020-201 + pBL413-003-020	4.82438e+06
590 nm	Bio Rep 3	Tech Rep 1	CcaS-PCB	pSR43.6r + pBL413-003-020	4.73962e+06
590 nm	Bio Rep 3	Tech Rep 1	CcaS-PɸB	pBL413-003-005 + pBL413-003-020	1.05744e+07
590 nm	Bio Rep 3	Tech Rep 1	CcaS(A92V)-PɸB	pBL413-006-058 + pBL413-003-020	6.20822e+06
590 nm	Bio Rep 3	Tech Rep 1	CcaSHL-PΦB	pBL413-020-201 + pBL413-003-020	9.72994e+06
590 nm	Bio Rep 3	Tech Rep 2	CcaS-PCB	pSR43.6r + pBL413-003-020	5.03113e+06
590 nm	Bio Rep 3	Tech Rep 2	CcaS-PɸB	pBL413-003-005 + pBL413-003-020	1.59024e+07
590 nm	Bio Rep 3	Tech Rep 2	CcaS(A92V)-PɸB	pBL413-006-058 + pBL413-003-020	6.20664e+06
590 nm	Bio Rep 3	Tech Rep 2	CcaSHL-PΦB	pBL413-020-201 + pBL413-003-020	7.17779e+06
590 nm	Bio Rep 3	Tech Rep 3	CcaS-PCB	pSR43.6r + pBL413-003-020	5.6513e+06
590 nm	Bio Rep 3	Tech Rep 3	CcaS-PɸB	pBL413-003-005 + pBL413-003-020	1.18754e+07
590 nm	Bio Rep 3	Tech Rep 3	CcaS(A92V)-PɸB	pBL413-006-058 + pBL413-003-020	6.76855e+06
590 nm	Bio Rep 3	Tech Rep 3	CcaSHL-PΦB	pBL413-020-201 + pBL413-003-020	6.86534e+06
605 nm	Bio Rep 3	Tech Rep 1	CcaS-PCB	pSR43.6r + pBL413-003-020	1.93715e+06
605 nm	Bio Rep 3	Tech Rep 1	CcaS-PɸB	pBL413-003-005 + pBL413-003-020	7.20322e+06
605 nm	Bio Rep 3	Tech Rep 1	CcaS(A92V)-PɸB	pBL413-006-058 + pBL413-003-020	4.17621e+06
605 nm	Bio Rep 3	Tech Rep 1	CcaSHL-PΦB	pBL413-020-201 + pBL413-003-020	6.95753e+06
605 nm	Bio Rep 3	Tech Rep 2	CcaS-PCB	pSR43.6r + pBL413-003-020	1.99203e+06
605 nm	Bio Rep 3	Tech Rep 2	CcaS-PɸB	pBL413-003-005 + pBL413-003-020	1.00709e+07
605 nm	Bio Rep 3	Tech Rep 2	CcaS(A92V)-PɸB	pBL413-006-058 + pBL413-003-020	4.95699e+06
605 nm	Bio Rep 3	Tech Rep 2	CcaSHL-PΦB	pBL413-020-201 + pBL413-003-020	5.49033e+06
605 nm	Bio Rep 3	Tech Rep 3	CcaS-PCB	pSR43.6r + pBL413-003-020	1.97632e+06
605 nm	Bio Rep 3	Tech Rep 3	CcaS-PɸB	pBL413-003-005 + pBL413-003-020	8.95531e+06
605 nm	Bio Rep 3	Tech Rep 3	CcaS(A92V)-PɸB	pBL413-006-058 + pBL413-003-020	4.95342e+06
605 nm	Bio Rep 3	Tech Rep 3	CcaSHL-PΦB	pBL413-020-201 + pBL413-003-020	4.62601e+06
630 nm	Bio Rep 3	Tech Rep 1	CcaS-PCB	pSR43.6r + pBL413-003-020	1.08252e+06
630 nm	Bio Rep 3	Tech Rep 1	CcaS-PɸB	pBL413-003-005 + pBL413-003-020	1.02206e+07
630 nm	Bio Rep 3	Tech Rep 1	CcaS(A92V)-PɸB	pBL413-006-058 + pBL413-003-020	4.76842e+06
630 nm	Bio Rep 3	Tech Rep 1	CcaSHL-PΦB	pBL413-020-201 + pBL413-003-020	8.70527e+06
630 nm	Bio Rep 3	Tech Rep 2	CcaS-PCB	pSR43.6r + pBL413-003-020	327584
630 nm	Bio Rep 3	Tech Rep 2	CcaS-PɸB	pBL413-003-005 + pBL413-003-020	1.4399e+07
630 nm	Bio Rep 3	Tech Rep 2	CcaS(A92V)-PɸB	pBL413-006-058 + pBL413-003-020	5.05028e+06
630 nm	Bio Rep 3	Tech Rep 2	CcaSHL-PΦB	pBL413-020-201 + pBL413-003-020	6.33972e+06
630 nm	Bio Rep 3	Tech Rep 3	CcaS-PCB	pSR43.6r + pBL413-003-020	976024
630 nm	Bio Rep 3	Tech Rep 3	CcaS-PɸB	pBL413-003-005 + pBL413-003-020	1.15015e+07
630 nm	Bio Rep 3	Tech Rep 3	CcaS(A92V)-PɸB	pBL413-006-058 + pBL413-003-020	4.87351e+06
630 nm	Bio Rep 3	Tech Rep 3	CcaSHL-PΦB	pBL413-020-201 + pBL413-003-020	5.49962e+06
660 nm	Bio Rep 3	Tech Rep 1	CcaS-PCB	pSR43.6r + pBL413-003-020	567027
660 nm	Bio Rep 3	Tech Rep 1	CcaS-PɸB	pBL413-003-005 + pBL413-003-020	4.42392e+06
660 nm	Bio Rep 3	Tech Rep 1	CcaS(A92V)-PɸB	pBL413-006-058 + pBL413-003-020	1.44979e+06
660 nm	Bio Rep 3	Tech Rep 1	CcaSHL-PΦB	pBL413-020-201 + pBL413-003-020	3.58128e+06
660 nm	Bio Rep 3	Tech Rep 2	CcaS-PCB	pSR43.6r + pBL413-003-020	411592
660 nm	Bio Rep 3	Tech Rep 2	CcaS-PɸB	pBL413-003-005 + pBL413-003-020	6.97358e+06
660 nm	Bio Rep 3	Tech Rep 2	CcaS(A92V)-PɸB	pBL413-006-058 + pBL413-003-020	1.06381e+06
660 nm	Bio Rep 3	Tech Rep 2	CcaSHL-PΦB	pBL413-020-201 + pBL413-003-020	2.24045e+06
660 nm	Bio Rep 3	Tech Rep 3	CcaS-PCB	pSR43.6r + pBL413-003-020	358827
660 nm	Bio Rep 3	Tech Rep 3	CcaS-PɸB	pBL413-003-005 + pBL413-003-020	5.1712e+06
660 nm	Bio Rep 3	Tech Rep 3	CcaS(A92V)-PɸB	pBL413-006-058 + pBL413-003-020	1.39508e+06
660 nm	Bio Rep 3	Tech Rep 3	CcaSHL-PΦB	pBL413-020-201 + pBL413-003-020	2.1519e+06
700 nm	Bio Rep 3	Tech Rep 1	CcaS-PCB	pSR43.6r + pBL413-003-020	989779
700 nm	Bio Rep 3	Tech Rep 1	CcaS-PɸB	pBL413-003-005 + pBL413-003-020	6.4095e+06
700 nm	Bio Rep 3	Tech Rep 1	CcaS(A92V)-PɸB	pBL413-006-058 + pBL413-003-020	2.54077e+06
700 nm	Bio Rep 3	Tech Rep 1	CcaSHL-PΦB	pBL413-020-201 + pBL413-003-020	5.09779e+06
700 nm	Bio Rep 3	Tech Rep 2	CcaS-PCB	pSR43.6r + pBL413-003-020	749558
700 nm	Bio Rep 3	Tech Rep 2	CcaS-PɸB	pBL413-003-005 + pBL413-003-020	9.73256e+06
700 nm	Bio Rep 3	Tech Rep 2	CcaS(A92V)-PɸB	pBL413-006-058 + pBL413-003-020	2.38636e+06
700 nm	Bio Rep 3	Tech Rep 2	CcaSHL-PΦB	pBL413-020-201 + pBL413-003-020	3.20909e+06
700 nm	Bio Rep 3	Tech Rep 3	CcaS-PCB	pSR43.6r + pBL413-003-020	1.0127e+06
700 nm	Bio Rep 3	Tech Rep 3	CcaS-PɸB	pBL413-003-005 + pBL413-003-020	6.57399e+06
700 nm	Bio Rep 3	Tech Rep 3	CcaS(A92V)-PɸB	pBL413-006-058 + pBL413-003-020	1.93912e+06
700 nm	Bio Rep 3	Tech Rep 3	CcaSHL-PΦB	pBL413-020-201 + pBL413-003-020	3.0844e+06
Dark	Bio Rep 3	Tech Rep 1	CcaS-PCB	pSR43.6r + pBL413-003-020	910910
Dark	Bio Rep 3	Tech Rep 1	CcaS-PɸB	pBL413-003-005 + pBL413-003-020	1.92962e+06
Dark	Bio Rep 3	Tech Rep 1	CcaS(A92V)-PɸB	pBL413-006-058 + pBL413-003-020	3.76472e+06
Dark	Bio Rep 3	Tech Rep 1	CcaSHL-PΦB	pBL413-020-201 + pBL413-003-020	2.48716e+06
Dark	Bio Rep 3	Tech Rep 2	CcaS-PCB	pSR43.6r + pBL413-003-020	488071
Dark	Bio Rep 3	Tech Rep 2	CcaS-PɸB	pBL413-003-005 + pBL413-003-020	2.96894e+06
Dark	Bio Rep 3	Tech Rep 2	CcaS(A92V)-PɸB	pBL413-006-058 + pBL413-003-020	1.13509e+06
Dark	Bio Rep 3	Tech Rep 2	CcaSHL-PΦB	pBL413-020-201 + pBL413-003-020	1.47756e+06
Dark	Bio Rep 3	Tech Rep 3	CcaS-PCB	pSR43.6r + pBL413-003-020	-218234
Dark	Bio Rep 3	Tech Rep 3	CcaS-PɸB	pBL413-003-005 + pBL413-003-020	2.66844e+06
Dark	Bio Rep 3	Tech Rep 3	CcaS(A92V)-PɸB	pBL413-006-058 + pBL413-003-020	3.02976e+06
Dark	Bio Rep 3	Tech Rep 3	CcaSHL-PΦB	pBL413-020-201 + pBL413-003-020	1.66688e+06
