# Supplementary material for: Highlighter: An optogenetic system for high-resolution gene expression control in plants
Source: PLoS Biol. 2023 Sep 21;21(9):e3002303. doi: 10.1371/journal.pbio.3002303 (PMC10513317; doi:10.1371/journal.pbio.3002303)
Supplement: S2 Data — (XLSX) [file pbio.3002303.s015.xlsx]

## Sheet: Fig 3B Nuclear YFP RFP Ratio
Biological replicate	Highlighter system variant	Construct used for infiltration	Light treatment of sample	Nuclear YFP/RFP Ratio
Bio Rep 1	Highlighter(YFP)	pBL413-024-257	Dark(ON) → Blue( λ ~ 455 nm light 100 µmol for 3 days)	0.1965
Bio Rep 1	Highlighter(YFP)	pBL413-024-257	Dark(ON) → Blue( λ ~ 455 nm light 100 µmol for 3 days)	0.2944
Bio Rep 1	Highlighter(YFP)	pBL413-024-257	Dark(ON) → Blue( λ ~ 455 nm light 100 µmol for 3 days)	0.8206
Bio Rep 1	Highlighter(YFP)	pBL413-024-257	Dark(ON) → Blue( λ ~ 455 nm light 100 µmol for 3 days)	0.3885
Bio Rep 1	Highlighter(YFP)	pBL413-024-257	Dark(ON) → Blue( λ ~ 455 nm light 100 µmol for 3 days)	0.3054
Bio Rep 1	Highlighter(YFP)	pBL413-024-257	Dark(ON) → Blue( λ ~ 455 nm light 100 µmol for 3 days)	0.2265
Bio Rep 1	Highlighter(YFP)	pBL413-024-257	Dark(ON) → Blue( λ ~ 455 nm light 100 µmol for 3 days)	0.2396
Bio Rep 1	Highlighter(YFP)	pBL413-024-257	Dark(ON) → Blue( λ ~ 455 nm light 100 µmol for 3 days)	0.2768
Bio Rep 1	Highlighter(YFP)	pBL413-024-257	Dark(ON) → Blue( λ ~ 455 nm light 100 µmol for 3 days)	0.2604
Bio Rep 1	Highlighter(YFP)	pBL413-024-257	Dark(ON) → Blue( λ ~ 455 nm light 100 µmol for 3 days)	1.4011
Bio Rep 1	Highlighter(YFP)	pBL413-024-257	Dark(ON) → Blue( λ ~ 455 nm light 100 µmol for 3 days)	0.5373
Bio Rep 1	Highlighter(YFP)	pBL413-024-257	Dark(ON) → Blue( λ ~ 455 nm light 100 µmol for 3 days)	0.2179
Bio Rep 1	Highlighter(YFP)	pBL413-024-257	Dark(ON) → Blue( λ ~ 455 nm light 100 µmol for 3 days)	0.2904
Bio Rep 1	Highlighter(YFP)	pBL413-024-257	Dark(ON) → Blue( λ ~ 455 nm light 100 µmol for 3 days)	0.2027
Bio Rep 1	Highlighter(YFP)	pBL413-024-257	Dark(ON) → Blue( λ ~ 455 nm light 100 µmol for 3 days)	2.4479
Bio Rep 1	Highlighter(YFP)	pBL413-024-257	Dark(ON) → Blue( λ ~ 455 nm light 100 µmol for 3 days)	0.0979
Bio Rep 1	Highlighter(YFP)	pBL413-024-257	Dark(ON) → Blue( λ ~ 455 nm light 100 µmol for 3 days)	0.4788
Bio Rep 1	Highlighter(YFP)	pBL413-024-257	Dark(ON) → Blue( λ ~ 455 nm light 100 µmol for 3 days)	0.3498
Bio Rep 1	Highlighter(YFP)	pBL413-024-257	Dark(ON) → Blue( λ ~ 455 nm light 100 µmol for 3 days)	2.926
Bio Rep 1	Highlighter(YFP)	pBL413-024-257	Dark(ON) → Blue( λ ~ 455 nm light 100 µmol for 3 days)	0.3656
Bio Rep 1	Highlighter(YFP)	pBL413-024-257	Dark(ON) → Blue( λ ~ 455 nm light 100 µmol for 3 days)	0.3391
Bio Rep 1	Highlighter(YFP)	pBL413-024-257	Dark(ON) → Blue( λ ~ 455 nm light 100 µmol for 3 days)	0.3034
Bio Rep 1	Highlighter(YFP)	pBL413-024-257	Dark(ON) → Blue( λ ~ 455 nm light 100 µmol for 3 days)	0.3419
Bio Rep 1	Highlighter(YFP)	pBL413-024-257	Dark(ON) → Blue( λ ~ 455 nm light 100 µmol for 3 days)	0.3447
Bio Rep 1	Highlighter(YFP)	pBL413-024-257	Dark(ON) → Blue( λ ~ 455 nm light 100 µmol for 3 days)	0.367
Bio Rep 1	Highlighter(YFP)	pBL413-024-257	Dark(ON) → Blue( λ ~ 455 nm light 100 µmol for 3 days)	0.3957
Bio Rep 1	Highlighter(YFP)	pBL413-024-257	Dark(ON) → Blue( λ ~ 455 nm light 100 µmol for 3 days)	0.4658
Bio Rep 1	Highlighter(YFP)	pBL413-024-257	Dark(ON) → Blue( λ ~ 455 nm light 100 µmol for 3 days)	0.3377
Bio Rep 1	Highlighter(YFP)	pBL413-024-257	Dark(ON) → Blue( λ ~ 455 nm light 100 µmol for 3 days)	8.2785
Bio Rep 1	Highlighter(YFP)	pBL413-024-257	Dark(ON) → Green( λ ~ 525 nm light 100 µmol for 3 days)	0.1986
Bio Rep 1	Highlighter(YFP)	pBL413-024-257	Dark(ON) → Green( λ ~ 525 nm light 100 µmol for 3 days)	0.3303
Bio Rep 1	Highlighter(YFP)	pBL413-024-257	Dark(ON) → Green( λ ~ 525 nm light 100 µmol for 3 days)	0.3541
Bio Rep 1	Highlighter(YFP)	pBL413-024-257	Dark(ON) → Green( λ ~ 525 nm light 100 µmol for 3 days)	0.162
Bio Rep 1	Highlighter(YFP)	pBL413-024-257	Dark(ON) → Green( λ ~ 525 nm light 100 µmol for 3 days)	0.7154
Bio Rep 1	Highlighter(YFP)	pBL413-024-257	Dark(ON) → Green( λ ~ 525 nm light 100 µmol for 3 days)	0.264
Bio Rep 1	Highlighter(YFP)	pBL413-024-257	Dark(ON) → Green( λ ~ 525 nm light 100 µmol for 3 days)	0.2795
Bio Rep 1	Highlighter(YFP)	pBL413-024-257	Dark(ON) → Green( λ ~ 525 nm light 100 µmol for 3 days)	0.5446
Bio Rep 1	Highlighter(YFP)	pBL413-024-257	Dark(ON) → Green( λ ~ 525 nm light 100 µmol for 3 days)	0.1407
Bio Rep 1	Highlighter(YFP)	pBL413-024-257	Dark(ON) → Green( λ ~ 525 nm light 100 µmol for 3 days)	3.0173
Bio Rep 1	Highlighter(YFP)	pBL413-024-257	Dark(ON) → Green( λ ~ 525 nm light 100 µmol for 3 days)	0.4641
Bio Rep 1	Highlighter(YFP)	pBL413-024-257	Dark(ON) → Green( λ ~ 525 nm light 100 µmol for 3 days)	1.1456
Bio Rep 1	Highlighter(YFP)	pBL413-024-257	Dark(ON) → Green( λ ~ 525 nm light 100 µmol for 3 days)	0.7669
Bio Rep 1	Highlighter(YFP)	pBL413-024-257	Dark(ON) → Green( λ ~ 525 nm light 100 µmol for 3 days)	0.6747
Bio Rep 1	Highlighter(YFP)	pBL413-024-257	Dark(ON) → Green( λ ~ 525 nm light 100 µmol for 3 days)	0.4638
Bio Rep 1	Highlighter(YFP)	pBL413-024-257	Dark(ON) → Green( λ ~ 525 nm light 100 µmol for 3 days)	1.0319
Bio Rep 1	Highlighter(YFP)	pBL413-024-257	Dark(ON) → Green( λ ~ 525 nm light 100 µmol for 3 days)	1.2076
Bio Rep 1	Highlighter(YFP)	pBL413-024-257	Dark(ON) → Green( λ ~ 525 nm light 100 µmol for 3 days)	1.4663
Bio Rep 1	Highlighter(YFP)	pBL413-024-257	Dark(ON) → Green( λ ~ 525 nm light 100 µmol for 3 days)	1.9038
Bio Rep 1	Highlighter(YFP)	pBL413-024-257	Dark(ON) → Green( λ ~ 525 nm light 100 µmol for 3 days)	2.272
Bio Rep 1	Highlighter(YFP)	pBL413-024-257	Dark(ON) → Green( λ ~ 525 nm light 100 µmol for 3 days)	1.0555
Bio Rep 1	Highlighter(YFP)	pBL413-024-257	Dark(ON) → Green( λ ~ 525 nm light 100 µmol for 3 days)	4.3595
Bio Rep 1	Highlighter(YFP)	pBL413-024-257	Dark(ON) → Green( λ ~ 525 nm light 100 µmol for 3 days)	2.555
Bio Rep 1	Highlighter(YFP)	pBL413-024-257	Dark(ON) → Green( λ ~ 525 nm light 100 µmol for 3 days)	6.4729
Bio Rep 1	Highlighter(YFP)	pBL413-024-257	Dark(ON) → Green( λ ~ 525 nm light 100 µmol for 3 days)	3.3992
Bio Rep 1	Highlighter(YFP)	pBL413-024-257	Dark(ON) → Green( λ ~ 525 nm light 100 µmol for 3 days)	7.035
Bio Rep 1	Highlighter(YFP)	pBL413-024-257	Dark(ON) → Green( λ ~ 525 nm light 100 µmol for 3 days)	4.6398
Bio Rep 1	Highlighter(YFP)	pBL413-024-257	Dark(ON) → Green( λ ~ 525 nm light 100 µmol for 3 days)	2.1968
Bio Rep 1	Highlighter(YFP)	pBL413-024-257	Dark(ON) → Green( λ ~ 525 nm light 100 µmol for 3 days)	7.9004
Bio Rep 1	Highlighter(YFP)	pBL413-024-257	Dark(ON) → Green( λ ~ 525 nm light 100 µmol for 3 days)	0.8351
Bio Rep 1	Highlighter(YFP)	pBL413-024-257	Dark(ON) → Green( λ ~ 525 nm light 100 µmol for 3 days)	4.7407
Bio Rep 1	Highlighter(YFP)	pBL413-024-257	Dark(ON) → Green( λ ~ 525 nm light 100 µmol for 3 days)	5.7691
Bio Rep 1	Highlighter(YFP)	pBL413-024-257	Dark(ON) → Green( λ ~ 525 nm light 100 µmol for 3 days)	6.5416
Bio Rep 1	Highlighter(YFP)	pBL413-024-257	Dark(ON) → Green( λ ~ 525 nm light 100 µmol for 3 days)	5.8989
Bio Rep 1	Highlighter(YFP)	pBL413-024-257	Dark(ON) → Red( λ ~ 660 nm light 100 µmol for 3 days)	1.1735
Bio Rep 1	Highlighter(YFP)	pBL413-024-257	Dark(ON) → Red( λ ~ 660 nm light 100 µmol for 3 days)	1.417
Bio Rep 1	Highlighter(YFP)	pBL413-024-257	Dark(ON) → Red( λ ~ 660 nm light 100 µmol for 3 days)	0.6081
Bio Rep 1	Highlighter(YFP)	pBL413-024-257	Dark(ON) → Red( λ ~ 660 nm light 100 µmol for 3 days)	1.1844
Bio Rep 1	Highlighter(YFP)	pBL413-024-257	Dark(ON) → Red( λ ~ 660 nm light 100 µmol for 3 days)	0.7402
Bio Rep 1	Highlighter(YFP)	pBL413-024-257	Dark(ON) → Red( λ ~ 660 nm light 100 µmol for 3 days)	0.9388
Bio Rep 1	Highlighter(YFP)	pBL413-024-257	Dark(ON) → Red( λ ~ 660 nm light 100 µmol for 3 days)	0.5273
Bio Rep 1	Highlighter(YFP)	pBL413-024-257	Dark(ON) → Red( λ ~ 660 nm light 100 µmol for 3 days)	1.9546
Bio Rep 1	Highlighter(YFP)	pBL413-024-257	Dark(ON) → Red( λ ~ 660 nm light 100 µmol for 3 days)	1.4173
Bio Rep 1	Highlighter(YFP)	pBL413-024-257	Dark(ON) → Red( λ ~ 660 nm light 100 µmol for 3 days)	1.2773
Bio Rep 1	Highlighter(YFP)	pBL413-024-257	Dark(ON) → Red( λ ~ 660 nm light 100 µmol for 3 days)	0.7316
Bio Rep 1	Highlighter(YFP)	pBL413-024-257	Dark(ON) → Red( λ ~ 660 nm light 100 µmol for 3 days)	5.9622
Bio Rep 1	Highlighter(YFP)	pBL413-024-257	Dark(ON) → Red( λ ~ 660 nm light 100 µmol for 3 days)	2.7199
Bio Rep 1	Highlighter(YFP)	pBL413-024-257	Dark(ON) → Red( λ ~ 660 nm light 100 µmol for 3 days)	3.0424
Bio Rep 1	Highlighter(YFP)	pBL413-024-257	Dark(ON) → Red( λ ~ 660 nm light 100 µmol for 3 days)	2.7286
Bio Rep 1	Highlighter(YFP)	pBL413-024-257	Dark(ON) → Red( λ ~ 660 nm light 100 µmol for 3 days)	3.5133
Bio Rep 1	Highlighter(YFP)	pBL413-024-257	Dark(ON) → Red( λ ~ 660 nm light 100 µmol for 3 days)	6.9332
Bio Rep 1	Highlighter(YFP)	pBL413-024-257	Dark(ON) → Red( λ ~ 660 nm light 100 µmol for 3 days)	0.3718
Bio Rep 1	Highlighter(YFP)	pBL413-024-257	Dark(ON) → Red( λ ~ 660 nm light 100 µmol for 3 days)	3.6555
Bio Rep 1	Highlighter(YFP)	pBL413-024-257	Dark(ON) → Red( λ ~ 660 nm light 100 µmol for 3 days)	0.2901
Bio Rep 1	Highlighter(YFP)	pBL413-024-257	Dark(ON) → Red( λ ~ 660 nm light 100 µmol for 3 days)	2.0442
Bio Rep 1	Highlighter(YFP)	pBL413-024-257	Dark(ON) → Red( λ ~ 660 nm light 100 µmol for 3 days)	0.3191
Bio Rep 1	Highlighter(YFP)	pBL413-024-257	Dark(ON) → Dark( Darkness for 3 days)	4.178
Bio Rep 1	Highlighter(YFP)	pBL413-024-257	Dark(ON) → Dark( Darkness for 3 days)	4.8044
Bio Rep 1	Highlighter(YFP)	pBL413-024-257	Dark(ON) → Dark( Darkness for 3 days)	2.4594
Bio Rep 1	Highlighter(YFP)	pBL413-024-257	Dark(ON) → Dark( Darkness for 3 days)	4.1464
Bio Rep 1	Highlighter(YFP)	pBL413-024-257	Dark(ON) → Dark( Darkness for 3 days)	1.7926
Bio Rep 1	Highlighter(YFP)	pBL413-024-257	Dark(ON) → Dark( Darkness for 3 days)	3.8888
Bio Rep 1	Highlighter(YFP)	pBL413-024-257	Dark(ON) → Dark( Darkness for 3 days)	2.933
Bio Rep 1	Highlighter(YFP)	pBL413-024-257	Dark(ON) → Dark( Darkness for 3 days)	1.7631
Bio Rep 1	Highlighter(YFP)	pBL413-024-257	Dark(ON) → Dark( Darkness for 3 days)	4.1819
Bio Rep 1	Highlighter(YFP)	pBL413-024-257	Dark(ON) → Dark( Darkness for 3 days)	4.2004
Bio Rep 1	Highlighter(YFP)	pBL413-024-257	Dark(ON) → Dark( Darkness for 3 days)	3.4436
Bio Rep 1	Highlighter(YFP)	pBL413-024-257	Dark(ON) → Dark( Darkness for 3 days)	3.5704
Bio Rep 1	Highlighter(YFP)	pBL413-024-257	Dark(ON) → Dark( Darkness for 3 days)	1.7338
Bio Rep 1	Highlighter(YFP)	pBL413-024-257	Dark(ON) → Dark( Darkness for 3 days)	2.8066
Bio Rep 1	Highlighter(YFP)	pBL413-024-257	Dark(ON) → Dark( Darkness for 3 days)	4.4164
Bio Rep 1	Highlighter(YFP)	pBL413-024-257	Dark(ON) → Dark( Darkness for 3 days)	5.4795
Bio Rep 1	Highlighter(YFP)	pBL413-024-257	Dark(ON) → Dark( Darkness for 3 days)	0.6264
Bio Rep 1	Highlighter(YFP)	pBL413-024-257	Dark(ON) → Dark( Darkness for 3 days)	6.5728
Bio Rep 1	Highlighter(YFP)	pBL413-024-257	Dark(ON) → Dark( Darkness for 3 days)	2.9656
Bio Rep 1	Highlighter(YFP)	pBL413-024-257	Dark(ON) → Dark( Darkness for 3 days)	2.7464
Bio Rep 1	Highlighter(YFP)	pBL413-024-257	Dark(ON) → Dark( Darkness for 3 days)	2.7027
Bio Rep 1	Highlighter(YFP)	pBL413-024-257	Dark(ON) → Dark( Darkness for 3 days)	2.9994
Bio Rep 1	Highlighter(YFP)	pBL413-024-257	Dark(ON) → Dark( Darkness for 3 days)	0.6512
Bio Rep 1	Highlighter(YFP)	pBL413-024-257	Dark(ON) → Dark( Darkness for 3 days)	2.4646
Bio Rep 1	Highlighter(YFP)	pBL413-024-257	Dark(ON) → Dark( Darkness for 3 days)	3.471
Bio Rep 1	Highlighter(YFP)	pBL413-024-257	Dark(ON) → Dark( Darkness for 3 days)	3.5381
Bio Rep 1	Highlighter(YFP)	pBL413-024-257	Dark(ON) → Dark( Darkness for 3 days)	2.4818
Bio Rep 1	Highlighter(YFP)	pBL413-024-257	Dark(ON) → Dark( Darkness for 3 days)	0.4429
Bio Rep 1	Highlighter(YFP)	pBL413-024-257	Dark(ON) → Dark( Darkness for 3 days)	3.5079
Bio Rep 1	Highlighter(YFP)	pBL413-024-257	Dark(ON) → Dark( Darkness for 3 days)	3.7102
Bio Rep 1	Highlighter(YFP)	pBL413-024-257	Dark(ON) → Dark( Darkness for 3 days)	2.0127
Bio Rep 1	Highlighter(YFP)	pBL413-024-257	Dark(ON) → Dark( Darkness for 3 days)	3.9173
Bio Rep 1	Highlighter(YFP)	pBL413-024-257	Dark(ON) → Dark( Darkness for 3 days)	4.148
Bio Rep 1	Highlighter(YFP)	pBL413-024-257	Dark(ON) → Dark( Darkness for 3 days)	2.5232
Bio Rep 1	Highlighter(YFP)	pBL413-024-257	Dark(ON) → Dark( Darkness for 3 days)	1.6429
Bio Rep 1	Highlighter(YFP)	pBL413-024-257	Dark(ON) → Dark( Darkness for 3 days)	2.0668
Bio Rep 1	Highlighter(YFP)	pBL413-024-257	Dark(ON) → Dark( Darkness for 3 days)	1.6823
Bio Rep 1	Highlighter(YFP)	pBL413-024-257	Dark(ON) → Dark( Darkness for 3 days)	3.522
Bio Rep 1	Highlighter(YFP)	pBL413-024-257	Dark(ON) → Dark( Darkness for 3 days)	4.1079
Bio Rep 1	Highlighter(YFP)	pBL413-024-257	Dark(ON) → Dark( Darkness for 3 days)	7.5735
Bio Rep 1	Highlighter(YFP)	pBL413-024-257	Dark(ON) → Dark( Darkness for 3 days)	2.195
Bio Rep 1	Highlighter(YFP)	pBL413-024-257	Dark(ON) → Dark( Darkness for 3 days)	4.0301
Bio Rep 1	Highlighter(YFP)	pBL413-024-257	Dark(ON) → Dark( Darkness for 3 days)	3.2333
Bio Rep 1	Highlighter(YFP)	pBL413-024-257	Dark(ON) → Dark( Darkness for 3 days)	2.9876
Bio Rep 1	Highlighter(YFP)	pBL413-024-257	Dark(ON) → Dark( Darkness for 3 days)	1.7263
Bio Rep 1	Highlighter(YFP)	pBL413-024-257	Dark(ON) → Dark( Darkness for 3 days)	0.3331
Bio Rep 1	Highlighter(YFP)	pBL413-024-257	Dark(ON) → Dark( Darkness for 3 days)	2.3877
Bio Rep 1	Highlighter(YFP)	pBL413-024-257	Dark(ON) → Dark( Darkness for 3 days)	1.5481
Bio Rep 2	Highlighter(YFP)	pBL413-024-257	Dark(ON) → Blue( λ ~ 455 nm light 100 µmol for 3 days)	1.2818
Bio Rep 2	Highlighter(YFP)	pBL413-024-257	Dark(ON) → Blue( λ ~ 455 nm light 100 µmol for 3 days)	1.3383
Bio Rep 2	Highlighter(YFP)	pBL413-024-257	Dark(ON) → Blue( λ ~ 455 nm light 100 µmol for 3 days)	0.8855
Bio Rep 2	Highlighter(YFP)	pBL413-024-257	Dark(ON) → Blue( λ ~ 455 nm light 100 µmol for 3 days)	0.988
Bio Rep 2	Highlighter(YFP)	pBL413-024-257	Dark(ON) → Blue( λ ~ 455 nm light 100 µmol for 3 days)	0.6053
Bio Rep 2	Highlighter(YFP)	pBL413-024-257	Dark(ON) → Blue( λ ~ 455 nm light 100 µmol for 3 days)	0.8038
Bio Rep 2	Highlighter(YFP)	pBL413-024-257	Dark(ON) → Blue( λ ~ 455 nm light 100 µmol for 3 days)	1.1342
Bio Rep 2	Highlighter(YFP)	pBL413-024-257	Dark(ON) → Blue( λ ~ 455 nm light 100 µmol for 3 days)	1.2046
Bio Rep 2	Highlighter(YFP)	pBL413-024-257	Dark(ON) → Blue( λ ~ 455 nm light 100 µmol for 3 days)	1.1838
Bio Rep 2	Highlighter(YFP)	pBL413-024-257	Dark(ON) → Blue( λ ~ 455 nm light 100 µmol for 3 days)	0.865
Bio Rep 2	Highlighter(YFP)	pBL413-024-257	Dark(ON) → Blue( λ ~ 455 nm light 100 µmol for 3 days)	1.178
Bio Rep 2	Highlighter(YFP)	pBL413-024-257	Dark(ON) → Blue( λ ~ 455 nm light 100 µmol for 3 days)	1.1527
Bio Rep 2	Highlighter(YFP)	pBL413-024-257	Dark(ON) → Blue( λ ~ 455 nm light 100 µmol for 3 days)	0.745
Bio Rep 2	Highlighter(YFP)	pBL413-024-257	Dark(ON) → Blue( λ ~ 455 nm light 100 µmol for 3 days)	0.4747
Bio Rep 2	Highlighter(YFP)	pBL413-024-257	Dark(ON) → Blue( λ ~ 455 nm light 100 µmol for 3 days)	0.6796
Bio Rep 2	Highlighter(YFP)	pBL413-024-257	Dark(ON) → Blue( λ ~ 455 nm light 100 µmol for 3 days)	0.7621
Bio Rep 2	Highlighter(YFP)	pBL413-024-257	Dark(ON) → Blue( λ ~ 455 nm light 100 µmol for 3 days)	1.646
Bio Rep 2	Highlighter(YFP)	pBL413-024-257	Dark(ON) → Blue( λ ~ 455 nm light 100 µmol for 3 days)	0.4541
Bio Rep 2	Highlighter(YFP)	pBL413-024-257	Dark(ON) → Blue( λ ~ 455 nm light 100 µmol for 3 days)	0.3608
Bio Rep 2	Highlighter(YFP)	pBL413-024-257	Dark(ON) → Blue( λ ~ 455 nm light 100 µmol for 3 days)	2.032
Bio Rep 2	Highlighter(YFP)	pBL413-024-257	Dark(ON) → Blue( λ ~ 455 nm light 100 µmol for 3 days)	0.8162
Bio Rep 2	Highlighter(YFP)	pBL413-024-257	Dark(ON) → Blue( λ ~ 455 nm light 100 µmol for 3 days)	0.5634
Bio Rep 2	Highlighter(YFP)	pBL413-024-257	Dark(ON) → Blue( λ ~ 455 nm light 100 µmol for 3 days)	1.1016
Bio Rep 2	Highlighter(YFP)	pBL413-024-257	Dark(ON) → Blue( λ ~ 455 nm light 100 µmol for 3 days)	0.5463
Bio Rep 2	Highlighter(YFP)	pBL413-024-257	Dark(ON) → Blue( λ ~ 455 nm light 100 µmol for 3 days)	1.173
Bio Rep 2	Highlighter(YFP)	pBL413-024-257	Dark(ON) → Blue( λ ~ 455 nm light 100 µmol for 3 days)	0.7214
Bio Rep 2	Highlighter(YFP)	pBL413-024-257	Dark(ON) → Blue( λ ~ 455 nm light 100 µmol for 3 days)	0.9597
Bio Rep 2	Highlighter(YFP)	pBL413-024-257	Dark(ON) → Blue( λ ~ 455 nm light 100 µmol for 3 days)	0.2985
Bio Rep 2	Highlighter(YFP)	pBL413-024-257	Dark(ON) → Blue( λ ~ 455 nm light 100 µmol for 3 days)	0.7203
Bio Rep 2	Highlighter(YFP)	pBL413-024-257	Dark(ON) → Blue( λ ~ 455 nm light 100 µmol for 3 days)	0.7614
Bio Rep 2	Highlighter(YFP)	pBL413-024-257	Dark(ON) → Blue( λ ~ 455 nm light 100 µmol for 3 days)	1.0492
Bio Rep 2	Highlighter(YFP)	pBL413-024-257	Dark(ON) → Blue( λ ~ 455 nm light 100 µmol for 3 days)	0.4942
Bio Rep 2	Highlighter(YFP)	pBL413-024-257	Dark(ON) → Blue( λ ~ 455 nm light 100 µmol for 3 days)	0.6353
Bio Rep 2	Highlighter(YFP)	pBL413-024-257	Dark(ON) → Blue( λ ~ 455 nm light 100 µmol for 3 days)	0.4945
Bio Rep 2	Highlighter(YFP)	pBL413-024-257	Dark(ON) → Blue( λ ~ 455 nm light 100 µmol for 3 days)	0.2142
Bio Rep 2	Highlighter(YFP)	pBL413-024-257	Dark(ON) → Blue( λ ~ 455 nm light 100 µmol for 3 days)	0.1713
Bio Rep 2	Highlighter(YFP)	pBL413-024-257	Dark(ON) → Blue( λ ~ 455 nm light 100 µmol for 3 days)	0.4122
Bio Rep 2	Highlighter(YFP)	pBL413-024-257	Dark(ON) → Blue( λ ~ 455 nm light 100 µmol for 3 days)	0.5717
Bio Rep 2	Highlighter(YFP)	pBL413-024-257	Dark(ON) → Blue( λ ~ 455 nm light 100 µmol for 3 days)	1.1561
Bio Rep 2	Highlighter(YFP)	pBL413-024-257	Dark(ON) → Blue( λ ~ 455 nm light 100 µmol for 3 days)	1.1106
Bio Rep 2	Highlighter(YFP)	pBL413-024-257	Dark(ON) → Blue( λ ~ 455 nm light 100 µmol for 3 days)	1.351
Bio Rep 2	Highlighter(YFP)	pBL413-024-257	Dark(ON) → Blue( λ ~ 455 nm light 100 µmol for 3 days)	0.3372
Bio Rep 2	Highlighter(YFP)	pBL413-024-257	Dark(ON) → Blue( λ ~ 455 nm light 100 µmol for 3 days)	0.8983
Bio Rep 2	Highlighter(YFP)	pBL413-024-257	Dark(ON) → Blue( λ ~ 455 nm light 100 µmol for 3 days)	1.3448
Bio Rep 2	Highlighter(YFP)	pBL413-024-257	Dark(ON) → Blue( λ ~ 455 nm light 100 µmol for 3 days)	1.3129
Bio Rep 2	Highlighter(YFP)	pBL413-024-257	Dark(ON) → Blue( λ ~ 455 nm light 100 µmol for 3 days)	1.7385
Bio Rep 2	Highlighter(YFP)	pBL413-024-257	Dark(ON) → Blue( λ ~ 455 nm light 100 µmol for 3 days)	0.7848
Bio Rep 2	Highlighter(YFP)	pBL413-024-257	Dark(ON) → Blue( λ ~ 455 nm light 100 µmol for 3 days)	1.6997
Bio Rep 2	Highlighter(YFP)	pBL413-024-257	Dark(ON) → Blue( λ ~ 455 nm light 100 µmol for 3 days)	0.5419
Bio Rep 2	Highlighter(YFP)	pBL413-024-257	Dark(ON) → Blue( λ ~ 455 nm light 100 µmol for 3 days)	0.8991
Bio Rep 2	Highlighter(YFP)	pBL413-024-257	Dark(ON) → Blue( λ ~ 455 nm light 100 µmol for 3 days)	0.3836
Bio Rep 2	Highlighter(YFP)	pBL413-024-257	Dark(ON) → Blue( λ ~ 455 nm light 100 µmol for 3 days)	0.2083
Bio Rep 2	Highlighter(YFP)	pBL413-024-257	Dark(ON) → Blue( λ ~ 455 nm light 100 µmol for 3 days)	0.5789
Bio Rep 2	Highlighter(YFP)	pBL413-024-257	Dark(ON) → Blue( λ ~ 455 nm light 100 µmol for 3 days)	0.6672
Bio Rep 2	Highlighter(YFP)	pBL413-024-257	Dark(ON) → Blue( λ ~ 455 nm light 100 µmol for 3 days)	1.0539
Bio Rep 2	Highlighter(YFP)	pBL413-024-257	Dark(ON) → Blue( λ ~ 455 nm light 100 µmol for 3 days)	0.3223
Bio Rep 2	Highlighter(YFP)	pBL413-024-257	Dark(ON) → Blue( λ ~ 455 nm light 100 µmol for 3 days)	0.7126
Bio Rep 2	Highlighter(YFP)	pBL413-024-257	Dark(ON) → Blue( λ ~ 455 nm light 100 µmol for 3 days)	0.2556
Bio Rep 2	Highlighter(YFP)	pBL413-024-257	Dark(ON) → Blue( λ ~ 455 nm light 100 µmol for 3 days)	1.9331
Bio Rep 2	Highlighter(YFP)	pBL413-024-257	Dark(ON) → Blue( λ ~ 455 nm light 100 µmol for 3 days)	0.9966
Bio Rep 2	Highlighter(YFP)	pBL413-024-257	Dark(ON) → Blue( λ ~ 455 nm light 100 µmol for 3 days)	0.6717
Bio Rep 2	Highlighter(YFP)	pBL413-024-257	Dark(ON) → Blue( λ ~ 455 nm light 100 µmol for 3 days)	4.6388
Bio Rep 2	Highlighter(YFP)	pBL413-024-257	Dark(ON) → Blue( λ ~ 455 nm light 100 µmol for 3 days)	0.3622
Bio Rep 2	Highlighter(YFP)	pBL413-024-257	Dark(ON) → Blue( λ ~ 455 nm light 100 µmol for 3 days)	0.324
Bio Rep 2	Highlighter(YFP)	pBL413-024-257	Dark(ON) → Blue( λ ~ 455 nm light 100 µmol for 3 days)	0.203
Bio Rep 2	Highlighter(YFP)	pBL413-024-257	Dark(ON) → Blue( λ ~ 455 nm light 100 µmol for 3 days)	0.4662
Bio Rep 2	Highlighter(YFP)	pBL413-024-257	Dark(ON) → Blue( λ ~ 455 nm light 100 µmol for 3 days)	0.2455
Bio Rep 2	Highlighter(YFP)	pBL413-024-257	Dark(ON) → Blue( λ ~ 455 nm light 100 µmol for 3 days)	0.1607
Bio Rep 2	Highlighter(YFP)	pBL413-024-257	Dark(ON) → Blue( λ ~ 455 nm light 100 µmol for 3 days)	0.2921
Bio Rep 2	Highlighter(YFP)	pBL413-024-257	Dark(ON) → Blue( λ ~ 455 nm light 100 µmol for 3 days)	0.2583
Bio Rep 2	Highlighter(YFP)	pBL413-024-257	Dark(ON) → Blue( λ ~ 455 nm light 100 µmol for 3 days)	0.2463
Bio Rep 2	Highlighter(YFP)	pBL413-024-257	Dark(ON) → Blue( λ ~ 455 nm light 100 µmol for 3 days)	0.4564
Bio Rep 2	Highlighter(YFP)	pBL413-024-257	Dark(ON) → Blue( λ ~ 455 nm light 100 µmol for 3 days)	0.1463
Bio Rep 2	Highlighter(YFP)	pBL413-024-257	Dark(ON) → Blue( λ ~ 455 nm light 100 µmol for 3 days)	0.1963
Bio Rep 2	Highlighter(YFP)	pBL413-024-257	Dark(ON) → Blue( λ ~ 455 nm light 100 µmol for 3 days)	2.0151
Bio Rep 2	Highlighter(YFP)	pBL413-024-257	Dark(ON) → Blue( λ ~ 455 nm light 100 µmol for 3 days)	0.0435
Bio Rep 2	Highlighter(YFP)	pBL413-024-257	Dark(ON) → Blue( λ ~ 455 nm light 100 µmol for 3 days)	0.7811
Bio Rep 2	Highlighter(YFP)	pBL413-024-257	Dark(ON) → Blue( λ ~ 455 nm light 100 µmol for 3 days)	0.0535
Bio Rep 2	Highlighter(YFP)	pBL413-024-257	Dark(ON) → Blue( λ ~ 455 nm light 100 µmol for 3 days)	0.052
Bio Rep 2	Highlighter(YFP)	pBL413-024-257	Dark(ON) → Blue( λ ~ 455 nm light 100 µmol for 3 days)	0.3177
Bio Rep 2	Highlighter(YFP)	pBL413-024-257	Dark(ON) → Blue( λ ~ 455 nm light 100 µmol for 3 days)	0.0292
Bio Rep 2	Highlighter(YFP)	pBL413-024-257	Dark(ON) → Blue( λ ~ 455 nm light 100 µmol for 3 days)	1.5294
Bio Rep 2	Highlighter(YFP)	pBL413-024-257	Dark(ON) → Blue( λ ~ 455 nm light 100 µmol for 3 days)	0.7382
Bio Rep 2	Highlighter(YFP)	pBL413-024-257	Dark(ON) → Blue( λ ~ 455 nm light 100 µmol for 3 days)	0.06
Bio Rep 2	Highlighter(YFP)	pBL413-024-257	Dark(ON) → Blue( λ ~ 455 nm light 100 µmol for 3 days)	0.3827
Bio Rep 2	Highlighter(YFP)	pBL413-024-257	Dark(ON) → Blue( λ ~ 455 nm light 100 µmol for 3 days)	0.961
Bio Rep 2	Highlighter(YFP)	pBL413-024-257	Dark(ON) → Blue( λ ~ 455 nm light 100 µmol for 3 days)	0.0514
Bio Rep 2	Highlighter(YFP)	pBL413-024-257	Dark(ON) → Blue( λ ~ 455 nm light 100 µmol for 3 days)	1.944
Bio Rep 2	Highlighter(YFP)	pBL413-024-257	Dark(ON) → Blue( λ ~ 455 nm light 100 µmol for 3 days)	0.1046
Bio Rep 2	Highlighter(YFP)	pBL413-024-257	Dark(ON) → Blue( λ ~ 455 nm light 100 µmol for 3 days)	1.3153
Bio Rep 2	Highlighter(YFP)	pBL413-024-257	Dark(ON) → Blue( λ ~ 455 nm light 100 µmol for 3 days)	0.1618
Bio Rep 2	Highlighter(YFP)	pBL413-024-257	Dark(ON) → Blue( λ ~ 455 nm light 100 µmol for 3 days)	0.1789
Bio Rep 2	Highlighter(YFP)	pBL413-024-257	Dark(ON) → Blue( λ ~ 455 nm light 100 µmol for 3 days)	0.6309
Bio Rep 2	Highlighter(YFP)	pBL413-024-257	Dark(ON) → Blue( λ ~ 455 nm light 100 µmol for 3 days)	0.1935
Bio Rep 2	Highlighter(YFP)	pBL413-024-257	Dark(ON) → Blue( λ ~ 455 nm light 100 µmol for 3 days)	0.8317
Bio Rep 2	Highlighter(YFP)	pBL413-024-257	Dark(ON) → Blue( λ ~ 455 nm light 100 µmol for 3 days)	1.2154
Bio Rep 2	Highlighter(YFP)	pBL413-024-257	Dark(ON) → Blue( λ ~ 455 nm light 100 µmol for 3 days)	0.231
Bio Rep 2	Highlighter(YFP)	pBL413-024-257	Dark(ON) → Blue( λ ~ 455 nm light 100 µmol for 3 days)	0.1754
Bio Rep 2	Highlighter(YFP)	pBL413-024-257	Dark(ON) → Blue( λ ~ 455 nm light 100 µmol for 3 days)	0.2503
Bio Rep 2	Highlighter(YFP)	pBL413-024-257	Dark(ON) → Blue( λ ~ 455 nm light 100 µmol for 3 days)	0.0986
Bio Rep 2	Highlighter(YFP)	pBL413-024-257	Dark(ON) → Blue( λ ~ 455 nm light 100 µmol for 3 days)	0.1026
Bio Rep 2	Highlighter(YFP)	pBL413-024-257	Dark(ON) → Blue( λ ~ 455 nm light 100 µmol for 3 days)	0.8476
Bio Rep 2	Highlighter(YFP)	pBL413-024-257	Dark(ON) → Blue( λ ~ 455 nm light 100 µmol for 3 days)	0.1615
Bio Rep 2	Highlighter(YFP)	pBL413-024-257	Dark(ON) → Blue( λ ~ 455 nm light 100 µmol for 3 days)	0.3527
Bio Rep 2	Highlighter(YFP)	pBL413-024-257	Dark(ON) → Blue( λ ~ 455 nm light 100 µmol for 3 days)	0.1287
Bio Rep 2	Highlighter(YFP)	pBL413-024-257	Dark(ON) → Blue( λ ~ 455 nm light 100 µmol for 3 days)	0.1984
Bio Rep 2	Highlighter(YFP)	pBL413-024-257	Dark(ON) → Blue( λ ~ 455 nm light 100 µmol for 3 days)	0.232
Bio Rep 2	Highlighter(YFP)	pBL413-024-257	Dark(ON) → Blue( λ ~ 455 nm light 100 µmol for 3 days)	0.4369
Bio Rep 2	Highlighter(YFP)	pBL413-024-257	Dark(ON) → Blue( λ ~ 455 nm light 100 µmol for 3 days)	0.2435
Bio Rep 2	Highlighter(YFP)	pBL413-024-257	Dark(ON) → Blue( λ ~ 455 nm light 100 µmol for 3 days)	0.1255
Bio Rep 2	Highlighter(YFP)	pBL413-024-257	Dark(ON) → Blue( λ ~ 455 nm light 100 µmol for 3 days)	0.4289
Bio Rep 2	Highlighter(YFP)	pBL413-024-257	Dark(ON) → Blue( λ ~ 455 nm light 100 µmol for 3 days)	0.1132
Bio Rep 2	Highlighter(YFP)	pBL413-024-257	Dark(ON) → Blue( λ ~ 455 nm light 100 µmol for 3 days)	0.1688
Bio Rep 2	Highlighter(YFP)	pBL413-024-257	Dark(ON) → Blue( λ ~ 455 nm light 100 µmol for 3 days)	0.6081
Bio Rep 2	Highlighter(YFP)	pBL413-024-257	Dark(ON) → Blue( λ ~ 455 nm light 100 µmol for 3 days)	0.6033
Bio Rep 2	Highlighter(YFP)	pBL413-024-257	Dark(ON) → Blue( λ ~ 455 nm light 100 µmol for 3 days)	1.2382
Bio Rep 2	Highlighter(YFP)	pBL413-024-257	Dark(ON) → Blue( λ ~ 455 nm light 100 µmol for 3 days)	0.1606
Bio Rep 2	Highlighter(YFP)	pBL413-024-257	Dark(ON) → Blue( λ ~ 455 nm light 100 µmol for 3 days)	0.1729
Bio Rep 2	Highlighter(YFP)	pBL413-024-257	Dark(ON) → Blue( λ ~ 455 nm light 100 µmol for 3 days)	1.6525
Bio Rep 2	Highlighter(YFP)	pBL413-024-257	Dark(ON) → Blue( λ ~ 455 nm light 100 µmol for 3 days)	0.9678
Bio Rep 2	Highlighter(YFP)	pBL413-024-257	Dark(ON) → Blue( λ ~ 455 nm light 100 µmol for 3 days)	0.722
Bio Rep 2	Highlighter(YFP)	pBL413-024-257	Dark(ON) → Blue( λ ~ 455 nm light 100 µmol for 3 days)	0.4484
Bio Rep 2	Highlighter(YFP)	pBL413-024-257	Dark(ON) → Blue( λ ~ 455 nm light 100 µmol for 3 days)	0.2159
Bio Rep 2	Highlighter(YFP)	pBL413-024-257	Dark(ON) → Blue( λ ~ 455 nm light 100 µmol for 3 days)	0.3022
Bio Rep 2	Highlighter(YFP)	pBL413-024-257	Dark(ON) → Blue( λ ~ 455 nm light 100 µmol for 3 days)	0.2554
Bio Rep 2	Highlighter(YFP)	pBL413-024-257	Dark(ON) → Blue( λ ~ 455 nm light 100 µmol for 3 days)	0.2067
Bio Rep 2	Highlighter(YFP)	pBL413-024-257	Dark(ON) → Blue( λ ~ 455 nm light 100 µmol for 3 days)	0.5674
Bio Rep 2	Highlighter(YFP)	pBL413-024-257	Dark(ON) → Blue( λ ~ 455 nm light 100 µmol for 3 days)	0.2217
Bio Rep 2	Highlighter(YFP)	pBL413-024-257	Dark(ON) → Blue( λ ~ 455 nm light 100 µmol for 3 days)	0.2058
Bio Rep 2	Highlighter(YFP)	pBL413-024-257	Dark(ON) → Blue( λ ~ 455 nm light 100 µmol for 3 days)	0.473
Bio Rep 2	Highlighter(YFP)	pBL413-024-257	Dark(ON) → Blue( λ ~ 455 nm light 100 µmol for 3 days)	0.3416
Bio Rep 2	Highlighter(YFP)	pBL413-024-257	Dark(ON) → Blue( λ ~ 455 nm light 100 µmol for 3 days)	0.9363
Bio Rep 2	Highlighter(YFP)	pBL413-024-257	Dark(ON) → Blue( λ ~ 455 nm light 100 µmol for 3 days)	0.2993
Bio Rep 2	Highlighter(YFP)	pBL413-024-257	Dark(ON) → Blue( λ ~ 455 nm light 100 µmol for 3 days)	0.4183
Bio Rep 2	Highlighter(YFP)	pBL413-024-257	Dark(ON) → Blue( λ ~ 455 nm light 100 µmol for 3 days)	0.3502
Bio Rep 2	Highlighter(YFP)	pBL413-024-257	Dark(ON) → Blue( λ ~ 455 nm light 100 µmol for 3 days)	0.3622
Bio Rep 2	Highlighter(YFP)	pBL413-024-257	Dark(ON) → Blue( λ ~ 455 nm light 100 µmol for 3 days)	0.1408
Bio Rep 2	Highlighter(YFP)	pBL413-024-257	Dark(ON) → Blue( λ ~ 455 nm light 100 µmol for 3 days)	0.2695
Bio Rep 2	Highlighter(YFP)	pBL413-024-257	Dark(ON) → Blue( λ ~ 455 nm light 100 µmol for 3 days)	0.7001
Bio Rep 2	Highlighter(YFP)	pBL413-024-257	Dark(ON) → Blue( λ ~ 455 nm light 100 µmol for 3 days)	0.266
Bio Rep 2	Highlighter(YFP)	pBL413-024-257	Dark(ON) → Blue( λ ~ 455 nm light 100 µmol for 3 days)	0.5594
Bio Rep 2	Highlighter(YFP)	pBL413-024-257	Dark(ON) → Blue( λ ~ 455 nm light 100 µmol for 3 days)	0.1437
Bio Rep 2	Highlighter(YFP)	pBL413-024-257	Dark(ON) → Blue( λ ~ 455 nm light 100 µmol for 3 days)	1.9689
Bio Rep 2	Highlighter(YFP)	pBL413-024-257	Dark(ON) → Blue( λ ~ 455 nm light 100 µmol for 3 days)	0.4
Bio Rep 2	Highlighter(YFP)	pBL413-024-257	Dark(ON) → Blue( λ ~ 455 nm light 100 µmol for 3 days)	0.2629
Bio Rep 2	Highlighter(YFP)	pBL413-024-257	Dark(ON) → Blue( λ ~ 455 nm light 100 µmol for 3 days)	2.8309
Bio Rep 2	Highlighter(YFP)	pBL413-024-257	Dark(ON) → Blue( λ ~ 455 nm light 100 µmol for 3 days)	0.2301
Bio Rep 2	Highlighter(YFP)	pBL413-024-257	Dark(ON) → Blue( λ ~ 455 nm light 100 µmol for 3 days)	0.0253
Bio Rep 2	Highlighter(YFP)	pBL413-024-257	Dark(ON) → Blue( λ ~ 455 nm light 100 µmol for 3 days)	1.1494
Bio Rep 2	Highlighter(YFP)	pBL413-024-257	Dark(ON) → Blue( λ ~ 455 nm light 100 µmol for 3 days)	0.4227
Bio Rep 2	Highlighter(YFP)	pBL413-024-257	Dark(ON) → Blue( λ ~ 455 nm light 100 µmol for 3 days)	1.2219
Bio Rep 2	Highlighter(YFP)	pBL413-024-257	Dark(ON) → Blue( λ ~ 455 nm light 100 µmol for 3 days)	0.4325
Bio Rep 2	Highlighter(YFP)	pBL413-024-257	Dark(ON) → Blue( λ ~ 455 nm light 100 µmol for 3 days)	0.3229
Bio Rep 2	Highlighter(YFP)	pBL413-024-257	Dark(ON) → Blue( λ ~ 455 nm light 100 µmol for 3 days)	0.4181
Bio Rep 2	Highlighter(YFP)	pBL413-024-257	Dark(ON) → Blue( λ ~ 455 nm light 100 µmol for 3 days)	0.2195
Bio Rep 2	Highlighter(YFP)	pBL413-024-257	Dark(ON) → Blue( λ ~ 455 nm light 100 µmol for 3 days)	1.1103
Bio Rep 2	Highlighter(YFP)	pBL413-024-257	Dark(ON) → Blue( λ ~ 455 nm light 100 µmol for 3 days)	0.2733
Bio Rep 2	Highlighter(YFP)	pBL413-024-257	Dark(ON) → Blue( λ ~ 455 nm light 100 µmol for 3 days)	0.0985
Bio Rep 2	Highlighter(YFP)	pBL413-024-257	Dark(ON) → Blue( λ ~ 455 nm light 100 µmol for 3 days)	0.198
Bio Rep 2	Highlighter(YFP)	pBL413-024-257	Dark(ON) → Blue( λ ~ 455 nm light 100 µmol for 3 days)	0.025
Bio Rep 2	Highlighter(YFP)	pBL413-024-257	Dark(ON) → Blue( λ ~ 455 nm light 100 µmol for 3 days)	0.1746
Bio Rep 2	Highlighter(YFP)	pBL413-024-257	Dark(ON) → Blue( λ ~ 455 nm light 100 µmol for 3 days)	0.1746
Bio Rep 2	Highlighter(YFP)	pBL413-024-257	Dark(ON) → Blue( λ ~ 455 nm light 100 µmol for 3 days)	0.1563
Bio Rep 2	Highlighter(YFP)	pBL413-024-257	Dark(ON) → Blue( λ ~ 455 nm light 100 µmol for 3 days)	0.1566
Bio Rep 2	Highlighter(YFP)	pBL413-024-257	Dark(ON) → Blue( λ ~ 455 nm light 100 µmol for 3 days)	0.1275
Bio Rep 2	Highlighter(YFP)	pBL413-024-257	Dark(ON) → Blue( λ ~ 455 nm light 100 µmol for 3 days)	0.6494
Bio Rep 2	Highlighter(YFP)	pBL413-024-257	Dark(ON) → Blue( λ ~ 455 nm light 100 µmol for 3 days)	0.3177
Bio Rep 2	Highlighter(YFP)	pBL413-024-257	Dark(ON) → Blue( λ ~ 455 nm light 100 µmol for 3 days)	0.1139
Bio Rep 2	Highlighter(YFP)	pBL413-024-257	Dark(ON) → Green( λ ~ 525 nm light 100 µmol for 3 days)	1.0925
Bio Rep 2	Highlighter(YFP)	pBL413-024-257	Dark(ON) → Green( λ ~ 525 nm light 100 µmol for 3 days)	1.6494
Bio Rep 2	Highlighter(YFP)	pBL413-024-257	Dark(ON) → Green( λ ~ 525 nm light 100 µmol for 3 days)	1.0405
Bio Rep 2	Highlighter(YFP)	pBL413-024-257	Dark(ON) → Green( λ ~ 525 nm light 100 µmol for 3 days)	0.3916
Bio Rep 2	Highlighter(YFP)	pBL413-024-257	Dark(ON) → Green( λ ~ 525 nm light 100 µmol for 3 days)	0.1555
Bio Rep 2	Highlighter(YFP)	pBL413-024-257	Dark(ON) → Green( λ ~ 525 nm light 100 µmol for 3 days)	0.3167
Bio Rep 2	Highlighter(YFP)	pBL413-024-257	Dark(ON) → Green( λ ~ 525 nm light 100 µmol for 3 days)	0.1856
Bio Rep 2	Highlighter(YFP)	pBL413-024-257	Dark(ON) → Green( λ ~ 525 nm light 100 µmol for 3 days)	0.3049
Bio Rep 2	Highlighter(YFP)	pBL413-024-257	Dark(ON) → Green( λ ~ 525 nm light 100 µmol for 3 days)	0.1632
Bio Rep 2	Highlighter(YFP)	pBL413-024-257	Dark(ON) → Green( λ ~ 525 nm light 100 µmol for 3 days)	0.9207
Bio Rep 2	Highlighter(YFP)	pBL413-024-257	Dark(ON) → Green( λ ~ 525 nm light 100 µmol for 3 days)	0.88
Bio Rep 2	Highlighter(YFP)	pBL413-024-257	Dark(ON) → Green( λ ~ 525 nm light 100 µmol for 3 days)	0.9377
Bio Rep 2	Highlighter(YFP)	pBL413-024-257	Dark(ON) → Green( λ ~ 525 nm light 100 µmol for 3 days)	2.2439
Bio Rep 2	Highlighter(YFP)	pBL413-024-257	Dark(ON) → Green( λ ~ 525 nm light 100 µmol for 3 days)	0.395
Bio Rep 2	Highlighter(YFP)	pBL413-024-257	Dark(ON) → Green( λ ~ 525 nm light 100 µmol for 3 days)	0.1251
Bio Rep 2	Highlighter(YFP)	pBL413-024-257	Dark(ON) → Green( λ ~ 525 nm light 100 µmol for 3 days)	0.386
Bio Rep 2	Highlighter(YFP)	pBL413-024-257	Dark(ON) → Green( λ ~ 525 nm light 100 µmol for 3 days)	2.0716
Bio Rep 2	Highlighter(YFP)	pBL413-024-257	Dark(ON) → Green( λ ~ 525 nm light 100 µmol for 3 days)	0.6139
Bio Rep 2	Highlighter(YFP)	pBL413-024-257	Dark(ON) → Green( λ ~ 525 nm light 100 µmol for 3 days)	0.5124
Bio Rep 2	Highlighter(YFP)	pBL413-024-257	Dark(ON) → Green( λ ~ 525 nm light 100 µmol for 3 days)	0.6698
Bio Rep 2	Highlighter(YFP)	pBL413-024-257	Dark(ON) → Green( λ ~ 525 nm light 100 µmol for 3 days)	0.8866
Bio Rep 2	Highlighter(YFP)	pBL413-024-257	Dark(ON) → Green( λ ~ 525 nm light 100 µmol for 3 days)	0.6579
Bio Rep 2	Highlighter(YFP)	pBL413-024-257	Dark(ON) → Green( λ ~ 525 nm light 100 µmol for 3 days)	1.1146
Bio Rep 2	Highlighter(YFP)	pBL413-024-257	Dark(ON) → Green( λ ~ 525 nm light 100 µmol for 3 days)	0.8382
Bio Rep 2	Highlighter(YFP)	pBL413-024-257	Dark(ON) → Green( λ ~ 525 nm light 100 µmol for 3 days)	0.1517
Bio Rep 2	Highlighter(YFP)	pBL413-024-257	Dark(ON) → Green( λ ~ 525 nm light 100 µmol for 3 days)	0.3167
Bio Rep 2	Highlighter(YFP)	pBL413-024-257	Dark(ON) → Green( λ ~ 525 nm light 100 µmol for 3 days)	0.1704
Bio Rep 2	Highlighter(YFP)	pBL413-024-257	Dark(ON) → Green( λ ~ 525 nm light 100 µmol for 3 days)	0.1877
Bio Rep 2	Highlighter(YFP)	pBL413-024-257	Dark(ON) → Green( λ ~ 525 nm light 100 µmol for 3 days)	0.2467
Bio Rep 2	Highlighter(YFP)	pBL413-024-257	Dark(ON) → Green( λ ~ 525 nm light 100 µmol for 3 days)	0.2348
Bio Rep 2	Highlighter(YFP)	pBL413-024-257	Dark(ON) → Green( λ ~ 525 nm light 100 µmol for 3 days)	0.1937
Bio Rep 2	Highlighter(YFP)	pBL413-024-257	Dark(ON) → Green( λ ~ 525 nm light 100 µmol for 3 days)	0.529
Bio Rep 2	Highlighter(YFP)	pBL413-024-257	Dark(ON) → Green( λ ~ 525 nm light 100 µmol for 3 days)	0.2587
Bio Rep 2	Highlighter(YFP)	pBL413-024-257	Dark(ON) → Green( λ ~ 525 nm light 100 µmol for 3 days)	0.7951
Bio Rep 2	Highlighter(YFP)	pBL413-024-257	Dark(ON) → Green( λ ~ 525 nm light 100 µmol for 3 days)	0.5846
Bio Rep 2	Highlighter(YFP)	pBL413-024-257	Dark(ON) → Green( λ ~ 525 nm light 100 µmol for 3 days)	0.7294
Bio Rep 2	Highlighter(YFP)	pBL413-024-257	Dark(ON) → Green( λ ~ 525 nm light 100 µmol for 3 days)	0.2998
Bio Rep 2	Highlighter(YFP)	pBL413-024-257	Dark(ON) → Green( λ ~ 525 nm light 100 µmol for 3 days)	1.2508
Bio Rep 2	Highlighter(YFP)	pBL413-024-257	Dark(ON) → Green( λ ~ 525 nm light 100 µmol for 3 days)	1.8242
Bio Rep 2	Highlighter(YFP)	pBL413-024-257	Dark(ON) → Green( λ ~ 525 nm light 100 µmol for 3 days)	0.3827
Bio Rep 2	Highlighter(YFP)	pBL413-024-257	Dark(ON) → Green( λ ~ 525 nm light 100 µmol for 3 days)	0.5647
Bio Rep 2	Highlighter(YFP)	pBL413-024-257	Dark(ON) → Green( λ ~ 525 nm light 100 µmol for 3 days)	0.1228
Bio Rep 2	Highlighter(YFP)	pBL413-024-257	Dark(ON) → Green( λ ~ 525 nm light 100 µmol for 3 days)	0.1079
Bio Rep 2	Highlighter(YFP)	pBL413-024-257	Dark(ON) → Green( λ ~ 525 nm light 100 µmol for 3 days)	0.5689
Bio Rep 2	Highlighter(YFP)	pBL413-024-257	Dark(ON) → Green( λ ~ 525 nm light 100 µmol for 3 days)	0.3132
Bio Rep 2	Highlighter(YFP)	pBL413-024-257	Dark(ON) → Green( λ ~ 525 nm light 100 µmol for 3 days)	0.3296
Bio Rep 2	Highlighter(YFP)	pBL413-024-257	Dark(ON) → Green( λ ~ 525 nm light 100 µmol for 3 days)	0.2081
Bio Rep 2	Highlighter(YFP)	pBL413-024-257	Dark(ON) → Green( λ ~ 525 nm light 100 µmol for 3 days)	0.1813
Bio Rep 2	Highlighter(YFP)	pBL413-024-257	Dark(ON) → Green( λ ~ 525 nm light 100 µmol for 3 days)	0.171
Bio Rep 2	Highlighter(YFP)	pBL413-024-257	Dark(ON) → Green( λ ~ 525 nm light 100 µmol for 3 days)	0.5463
Bio Rep 2	Highlighter(YFP)	pBL413-024-257	Dark(ON) → Green( λ ~ 525 nm light 100 µmol for 3 days)	0.1462
Bio Rep 2	Highlighter(YFP)	pBL413-024-257	Dark(ON) → Green( λ ~ 525 nm light 100 µmol for 3 days)	0.4796
Bio Rep 2	Highlighter(YFP)	pBL413-024-257	Dark(ON) → Green( λ ~ 525 nm light 100 µmol for 3 days)	0.6612
Bio Rep 2	Highlighter(YFP)	pBL413-024-257	Dark(ON) → Green( λ ~ 525 nm light 100 µmol for 3 days)	0.3156
Bio Rep 2	Highlighter(YFP)	pBL413-024-257	Dark(ON) → Green( λ ~ 525 nm light 100 µmol for 3 days)	0.8709
Bio Rep 2	Highlighter(YFP)	pBL413-024-257	Dark(ON) → Green( λ ~ 525 nm light 100 µmol for 3 days)	0.1476
Bio Rep 2	Highlighter(YFP)	pBL413-024-257	Dark(ON) → Green( λ ~ 525 nm light 100 µmol for 3 days)	0.4063
Bio Rep 2	Highlighter(YFP)	pBL413-024-257	Dark(ON) → Green( λ ~ 525 nm light 100 µmol for 3 days)	0.8727
Bio Rep 2	Highlighter(YFP)	pBL413-024-257	Dark(ON) → Green( λ ~ 525 nm light 100 µmol for 3 days)	0.2305
Bio Rep 2	Highlighter(YFP)	pBL413-024-257	Dark(ON) → Green( λ ~ 525 nm light 100 µmol for 3 days)	0.8637
Bio Rep 2	Highlighter(YFP)	pBL413-024-257	Dark(ON) → Green( λ ~ 525 nm light 100 µmol for 3 days)	1.0256
Bio Rep 2	Highlighter(YFP)	pBL413-024-257	Dark(ON) → Green( λ ~ 525 nm light 100 µmol for 3 days)	0.7266
Bio Rep 2	Highlighter(YFP)	pBL413-024-257	Dark(ON) → Green( λ ~ 525 nm light 100 µmol for 3 days)	0.9168
Bio Rep 2	Highlighter(YFP)	pBL413-024-257	Dark(ON) → Green( λ ~ 525 nm light 100 µmol for 3 days)	1.4542
Bio Rep 2	Highlighter(YFP)	pBL413-024-257	Dark(ON) → Green( λ ~ 525 nm light 100 µmol for 3 days)	1.2519
Bio Rep 2	Highlighter(YFP)	pBL413-024-257	Dark(ON) → Green( λ ~ 525 nm light 100 µmol for 3 days)	1.7273
Bio Rep 2	Highlighter(YFP)	pBL413-024-257	Dark(ON) → Green( λ ~ 525 nm light 100 µmol for 3 days)	1.1362
Bio Rep 2	Highlighter(YFP)	pBL413-024-257	Dark(ON) → Green( λ ~ 525 nm light 100 µmol for 3 days)	0.647
Bio Rep 2	Highlighter(YFP)	pBL413-024-257	Dark(ON) → Green( λ ~ 525 nm light 100 µmol for 3 days)	1.1523
Bio Rep 2	Highlighter(YFP)	pBL413-024-257	Dark(ON) → Green( λ ~ 525 nm light 100 µmol for 3 days)	0.9686
Bio Rep 2	Highlighter(YFP)	pBL413-024-257	Dark(ON) → Green( λ ~ 525 nm light 100 µmol for 3 days)	1.2619
Bio Rep 2	Highlighter(YFP)	pBL413-024-257	Dark(ON) → Green( λ ~ 525 nm light 100 µmol for 3 days)	2.865
Bio Rep 2	Highlighter(YFP)	pBL413-024-257	Dark(ON) → Green( λ ~ 525 nm light 100 µmol for 3 days)	2.8081
Bio Rep 2	Highlighter(YFP)	pBL413-024-257	Dark(ON) → Green( λ ~ 525 nm light 100 µmol for 3 days)	0.4625
Bio Rep 2	Highlighter(YFP)	pBL413-024-257	Dark(ON) → Green( λ ~ 525 nm light 100 µmol for 3 days)	0.7607
Bio Rep 2	Highlighter(YFP)	pBL413-024-257	Dark(ON) → Green( λ ~ 525 nm light 100 µmol for 3 days)	1.3603
Bio Rep 2	Highlighter(YFP)	pBL413-024-257	Dark(ON) → Green( λ ~ 525 nm light 100 µmol for 3 days)	1.4529
Bio Rep 2	Highlighter(YFP)	pBL413-024-257	Dark(ON) → Green( λ ~ 525 nm light 100 µmol for 3 days)	0.8308
Bio Rep 2	Highlighter(YFP)	pBL413-024-257	Dark(ON) → Green( λ ~ 525 nm light 100 µmol for 3 days)	0.5603
Bio Rep 2	Highlighter(YFP)	pBL413-024-257	Dark(ON) → Green( λ ~ 525 nm light 100 µmol for 3 days)	1.2544
Bio Rep 2	Highlighter(YFP)	pBL413-024-257	Dark(ON) → Green( λ ~ 525 nm light 100 µmol for 3 days)	0.654
Bio Rep 2	Highlighter(YFP)	pBL413-024-257	Dark(ON) → Green( λ ~ 525 nm light 100 µmol for 3 days)	1.3686
Bio Rep 2	Highlighter(YFP)	pBL413-024-257	Dark(ON) → Green( λ ~ 525 nm light 100 µmol for 3 days)	1.4744
Bio Rep 2	Highlighter(YFP)	pBL413-024-257	Dark(ON) → Green( λ ~ 525 nm light 100 µmol for 3 days)	2.5703
Bio Rep 2	Highlighter(YFP)	pBL413-024-257	Dark(ON) → Green( λ ~ 525 nm light 100 µmol for 3 days)	2.8862
Bio Rep 2	Highlighter(YFP)	pBL413-024-257	Dark(ON) → Green( λ ~ 525 nm light 100 µmol for 3 days)	2.0692
Bio Rep 2	Highlighter(YFP)	pBL413-024-257	Dark(ON) → Green( λ ~ 525 nm light 100 µmol for 3 days)	0.899
Bio Rep 2	Highlighter(YFP)	pBL413-024-257	Dark(ON) → Green( λ ~ 525 nm light 100 µmol for 3 days)	0.2635
Bio Rep 2	Highlighter(YFP)	pBL413-024-257	Dark(ON) → Green( λ ~ 525 nm light 100 µmol for 3 days)	0.5463
Bio Rep 2	Highlighter(YFP)	pBL413-024-257	Dark(ON) → Green( λ ~ 525 nm light 100 µmol for 3 days)	1.4474
Bio Rep 2	Highlighter(YFP)	pBL413-024-257	Dark(ON) → Green( λ ~ 525 nm light 100 µmol for 3 days)	1.2931
Bio Rep 2	Highlighter(YFP)	pBL413-024-257	Dark(ON) → Green( λ ~ 525 nm light 100 µmol for 3 days)	1.9552
Bio Rep 2	Highlighter(YFP)	pBL413-024-257	Dark(ON) → Green( λ ~ 525 nm light 100 µmol for 3 days)	7.4119
Bio Rep 2	Highlighter(YFP)	pBL413-024-257	Dark(ON) → Red( λ ~ 660 nm light 100 µmol for 3 days)	0.8069
Bio Rep 2	Highlighter(YFP)	pBL413-024-257	Dark(ON) → Red( λ ~ 660 nm light 100 µmol for 3 days)	0.6071
Bio Rep 2	Highlighter(YFP)	pBL413-024-257	Dark(ON) → Red( λ ~ 660 nm light 100 µmol for 3 days)	0.9009
Bio Rep 2	Highlighter(YFP)	pBL413-024-257	Dark(ON) → Red( λ ~ 660 nm light 100 µmol for 3 days)	0.8277
Bio Rep 2	Highlighter(YFP)	pBL413-024-257	Dark(ON) → Red( λ ~ 660 nm light 100 µmol for 3 days)	0.7926
Bio Rep 2	Highlighter(YFP)	pBL413-024-257	Dark(ON) → Red( λ ~ 660 nm light 100 µmol for 3 days)	1.1005
Bio Rep 2	Highlighter(YFP)	pBL413-024-257	Dark(ON) → Red( λ ~ 660 nm light 100 µmol for 3 days)	0.6345
Bio Rep 2	Highlighter(YFP)	pBL413-024-257	Dark(ON) → Red( λ ~ 660 nm light 100 µmol for 3 days)	3.4394
Bio Rep 2	Highlighter(YFP)	pBL413-024-257	Dark(ON) → Red( λ ~ 660 nm light 100 µmol for 3 days)	0.7971
Bio Rep 2	Highlighter(YFP)	pBL413-024-257	Dark(ON) → Red( λ ~ 660 nm light 100 µmol for 3 days)	1.1438
Bio Rep 2	Highlighter(YFP)	pBL413-024-257	Dark(ON) → Red( λ ~ 660 nm light 100 µmol for 3 days)	3.3365
Bio Rep 2	Highlighter(YFP)	pBL413-024-257	Dark(ON) → Red( λ ~ 660 nm light 100 µmol for 3 days)	1.8477
Bio Rep 2	Highlighter(YFP)	pBL413-024-257	Dark(ON) → Red( λ ~ 660 nm light 100 µmol for 3 days)	1.546
Bio Rep 2	Highlighter(YFP)	pBL413-024-257	Dark(ON) → Red( λ ~ 660 nm light 100 µmol for 3 days)	1.6745
Bio Rep 2	Highlighter(YFP)	pBL413-024-257	Dark(ON) → Red( λ ~ 660 nm light 100 µmol for 3 days)	0.729
Bio Rep 2	Highlighter(YFP)	pBL413-024-257	Dark(ON) → Red( λ ~ 660 nm light 100 µmol for 3 days)	1.8672
Bio Rep 2	Highlighter(YFP)	pBL413-024-257	Dark(ON) → Red( λ ~ 660 nm light 100 µmol for 3 days)	1.7723
Bio Rep 2	Highlighter(YFP)	pBL413-024-257	Dark(ON) → Red( λ ~ 660 nm light 100 µmol for 3 days)	0.6805
Bio Rep 2	Highlighter(YFP)	pBL413-024-257	Dark(ON) → Red( λ ~ 660 nm light 100 µmol for 3 days)	5.0479
Bio Rep 2	Highlighter(YFP)	pBL413-024-257	Dark(ON) → Red( λ ~ 660 nm light 100 µmol for 3 days)	0.9686
Bio Rep 2	Highlighter(YFP)	pBL413-024-257	Dark(ON) → Red( λ ~ 660 nm light 100 µmol for 3 days)	1.0801
Bio Rep 2	Highlighter(YFP)	pBL413-024-257	Dark(ON) → Red( λ ~ 660 nm light 100 µmol for 3 days)	1.3097
Bio Rep 2	Highlighter(YFP)	pBL413-024-257	Dark(ON) → Red( λ ~ 660 nm light 100 µmol for 3 days)	2.1994
Bio Rep 2	Highlighter(YFP)	pBL413-024-257	Dark(ON) → Red( λ ~ 660 nm light 100 µmol for 3 days)	1.5077
Bio Rep 2	Highlighter(YFP)	pBL413-024-257	Dark(ON) → Red( λ ~ 660 nm light 100 µmol for 3 days)	0.4968
Bio Rep 2	Highlighter(YFP)	pBL413-024-257	Dark(ON) → Red( λ ~ 660 nm light 100 µmol for 3 days)	0.5783
Bio Rep 2	Highlighter(YFP)	pBL413-024-257	Dark(ON) → Red( λ ~ 660 nm light 100 µmol for 3 days)	0.9865
Bio Rep 2	Highlighter(YFP)	pBL413-024-257	Dark(ON) → Red( λ ~ 660 nm light 100 µmol for 3 days)	2.2476
Bio Rep 2	Highlighter(YFP)	pBL413-024-257	Dark(ON) → Red( λ ~ 660 nm light 100 µmol for 3 days)	0.301
Bio Rep 2	Highlighter(YFP)	pBL413-024-257	Dark(ON) → Red( λ ~ 660 nm light 100 µmol for 3 days)	1.7975
Bio Rep 2	Highlighter(YFP)	pBL413-024-257	Dark(ON) → Red( λ ~ 660 nm light 100 µmol for 3 days)	0.5373
Bio Rep 2	Highlighter(YFP)	pBL413-024-257	Dark(ON) → Red( λ ~ 660 nm light 100 µmol for 3 days)	2.5092
Bio Rep 2	Highlighter(YFP)	pBL413-024-257	Dark(ON) → Red( λ ~ 660 nm light 100 µmol for 3 days)	0.853
Bio Rep 2	Highlighter(YFP)	pBL413-024-257	Dark(ON) → Red( λ ~ 660 nm light 100 µmol for 3 days)	1.652
Bio Rep 2	Highlighter(YFP)	pBL413-024-257	Dark(ON) → Red( λ ~ 660 nm light 100 µmol for 3 days)	1.5992
Bio Rep 2	Highlighter(YFP)	pBL413-024-257	Dark(ON) → Red( λ ~ 660 nm light 100 µmol for 3 days)	2.4518
Bio Rep 2	Highlighter(YFP)	pBL413-024-257	Dark(ON) → Red( λ ~ 660 nm light 100 µmol for 3 days)	2.3519
Bio Rep 2	Highlighter(YFP)	pBL413-024-257	Dark(ON) → Red( λ ~ 660 nm light 100 µmol for 3 days)	1.0617
Bio Rep 2	Highlighter(YFP)	pBL413-024-257	Dark(ON) → Red( λ ~ 660 nm light 100 µmol for 3 days)	1.8239
Bio Rep 2	Highlighter(YFP)	pBL413-024-257	Dark(ON) → Red( λ ~ 660 nm light 100 µmol for 3 days)	4.1225
Bio Rep 2	Highlighter(YFP)	pBL413-024-257	Dark(ON) → Red( λ ~ 660 nm light 100 µmol for 3 days)	1.9554
Bio Rep 2	Highlighter(YFP)	pBL413-024-257	Dark(ON) → Red( λ ~ 660 nm light 100 µmol for 3 days)	2.3389
Bio Rep 2	Highlighter(YFP)	pBL413-024-257	Dark(ON) → Red( λ ~ 660 nm light 100 µmol for 3 days)	5.7693
Bio Rep 2	Highlighter(YFP)	pBL413-024-257	Dark(ON) → Red( λ ~ 660 nm light 100 µmol for 3 days)	0.4951
Bio Rep 2	Highlighter(YFP)	pBL413-024-257	Dark(ON) → Red( λ ~ 660 nm light 100 µmol for 3 days)	1.3622
Bio Rep 2	Highlighter(YFP)	pBL413-024-257	Dark(ON) → Red( λ ~ 660 nm light 100 µmol for 3 days)	1.4337
Bio Rep 2	Highlighter(YFP)	pBL413-024-257	Dark(ON) → Red( λ ~ 660 nm light 100 µmol for 3 days)	0.763
Bio Rep 2	Highlighter(YFP)	pBL413-024-257	Dark(ON) → Red( λ ~ 660 nm light 100 µmol for 3 days)	1.4134
Bio Rep 2	Highlighter(YFP)	pBL413-024-257	Dark(ON) → Red( λ ~ 660 nm light 100 µmol for 3 days)	2.2936
Bio Rep 2	Highlighter(YFP)	pBL413-024-257	Dark(ON) → Red( λ ~ 660 nm light 100 µmol for 3 days)	2.1625
Bio Rep 2	Highlighter(YFP)	pBL413-024-257	Dark(ON) → Red( λ ~ 660 nm light 100 µmol for 3 days)	1.285
Bio Rep 2	Highlighter(YFP)	pBL413-024-257	Dark(ON) → Red( λ ~ 660 nm light 100 µmol for 3 days)	1.0128
Bio Rep 2	Highlighter(YFP)	pBL413-024-257	Dark(ON) → Red( λ ~ 660 nm light 100 µmol for 3 days)	2.6708
Bio Rep 2	Highlighter(YFP)	pBL413-024-257	Dark(ON) → Red( λ ~ 660 nm light 100 µmol for 3 days)	2.2387
Bio Rep 2	Highlighter(YFP)	pBL413-024-257	Dark(ON) → Red( λ ~ 660 nm light 100 µmol for 3 days)	1.3612
Bio Rep 2	Highlighter(YFP)	pBL413-024-257	Dark(ON) → Red( λ ~ 660 nm light 100 µmol for 3 days)	3.2782
Bio Rep 2	Highlighter(YFP)	pBL413-024-257	Dark(ON) → Red( λ ~ 660 nm light 100 µmol for 3 days)	3.1822
Bio Rep 2	Highlighter(YFP)	pBL413-024-257	Dark(ON) → Red( λ ~ 660 nm light 100 µmol for 3 days)	3.779
Bio Rep 2	Highlighter(YFP)	pBL413-024-257	Dark(ON) → Red( λ ~ 660 nm light 100 µmol for 3 days)	4.6694
Bio Rep 2	Highlighter(YFP)	pBL413-024-257	Dark(ON) → Red( λ ~ 660 nm light 100 µmol for 3 days)	1.8423
Bio Rep 2	Highlighter(YFP)	pBL413-024-257	Dark(ON) → Red( λ ~ 660 nm light 100 µmol for 3 days)	1.8281
Bio Rep 2	Highlighter(YFP)	pBL413-024-257	Dark(ON) → Red( λ ~ 660 nm light 100 µmol for 3 days)	1.4612
Bio Rep 2	Highlighter(YFP)	pBL413-024-257	Dark(ON) → Red( λ ~ 660 nm light 100 µmol for 3 days)	1.5179
Bio Rep 2	Highlighter(YFP)	pBL413-024-257	Dark(ON) → Red( λ ~ 660 nm light 100 µmol for 3 days)	2.6923
Bio Rep 2	Highlighter(YFP)	pBL413-024-257	Dark(ON) → Red( λ ~ 660 nm light 100 µmol for 3 days)	5.6339
Bio Rep 2	Highlighter(YFP)	pBL413-024-257	Dark(ON) → Red( λ ~ 660 nm light 100 µmol for 3 days)	4.9857
Bio Rep 2	Highlighter(YFP)	pBL413-024-257	Dark(ON) → Red( λ ~ 660 nm light 100 µmol for 3 days)	2.0524
Bio Rep 2	Highlighter(YFP)	pBL413-024-257	Dark(ON) → Red( λ ~ 660 nm light 100 µmol for 3 days)	1.2791
Bio Rep 2	Highlighter(YFP)	pBL413-024-257	Dark(ON) → Red( λ ~ 660 nm light 100 µmol for 3 days)	1.6814
Bio Rep 2	Highlighter(YFP)	pBL413-024-257	Dark(ON) → Red( λ ~ 660 nm light 100 µmol for 3 days)	1.7852
Bio Rep 2	Highlighter(YFP)	pBL413-024-257	Dark(ON) → Red( λ ~ 660 nm light 100 µmol for 3 days)	5.304
Bio Rep 2	Highlighter(YFP)	pBL413-024-257	Dark(ON) → Red( λ ~ 660 nm light 100 µmol for 3 days)	2.3841
Bio Rep 2	Highlighter(YFP)	pBL413-024-257	Dark(ON) → Red( λ ~ 660 nm light 100 µmol for 3 days)	3.6541
Bio Rep 2	Highlighter(YFP)	pBL413-024-257	Dark(ON) → Red( λ ~ 660 nm light 100 µmol for 3 days)	9.7135
Bio Rep 2	Highlighter(YFP)	pBL413-024-257	Dark(ON) → Red( λ ~ 660 nm light 100 µmol for 3 days)	2.1807
Bio Rep 2	Highlighter(YFP)	pBL413-024-257	Dark(ON) → Red( λ ~ 660 nm light 100 µmol for 3 days)	3.0871
Bio Rep 2	Highlighter(YFP)	pBL413-024-257	Dark(ON) → Red( λ ~ 660 nm light 100 µmol for 3 days)	1.2529
Bio Rep 2	Highlighter(YFP)	pBL413-024-257	Dark(ON) → Red( λ ~ 660 nm light 100 µmol for 3 days)	2.2513
Bio Rep 2	Highlighter(YFP)	pBL413-024-257	Dark(ON) → Red( λ ~ 660 nm light 100 µmol for 3 days)	4.3411
Bio Rep 2	Highlighter(YFP)	pBL413-024-257	Dark(ON) → Red( λ ~ 660 nm light 100 µmol for 3 days)	10.0853
Bio Rep 2	Highlighter(YFP)	pBL413-024-257	Dark(ON) → Red( λ ~ 660 nm light 100 µmol for 3 days)	3.1821
Bio Rep 2	Highlighter(YFP)	pBL413-024-257	Dark(ON) → Red( λ ~ 660 nm light 100 µmol for 3 days)	1.887
Bio Rep 2	Highlighter(YFP)	pBL413-024-257	Dark(ON) → Red( λ ~ 660 nm light 100 µmol for 3 days)	9.7854
Bio Rep 2	Highlighter(YFP)	pBL413-024-257	Dark(ON) → Red( λ ~ 660 nm light 100 µmol for 3 days)	1.788
Bio Rep 2	Highlighter(YFP)	pBL413-024-257	Dark(ON) → Red( λ ~ 660 nm light 100 µmol for 3 days)	8.8648
Bio Rep 2	Highlighter(YFP)	pBL413-024-257	Dark(ON) → Red( λ ~ 660 nm light 100 µmol for 3 days)	3.0892
Bio Rep 2	Highlighter(YFP)	pBL413-024-257	Dark(ON) → Red( λ ~ 660 nm light 100 µmol for 3 days)	6.0199
Bio Rep 2	Highlighter(YFP)	pBL413-024-257	Dark(ON) → Red( λ ~ 660 nm light 100 µmol for 3 days)	11.0278
Bio Rep 2	Highlighter(YFP)	pBL413-024-257	Dark(ON) → Red( λ ~ 660 nm light 100 µmol for 3 days)	0.861
Bio Rep 2	Highlighter(YFP)	pBL413-024-257	Dark(ON) → Red( λ ~ 660 nm light 100 µmol for 3 days)	6.2674
Bio Rep 2	Highlighter(YFP)	pBL413-024-257	Dark(ON) → Red( λ ~ 660 nm light 100 µmol for 3 days)	3.6204
Bio Rep 2	Highlighter(YFP)	pBL413-024-257	Dark(ON) → Red( λ ~ 660 nm light 100 µmol for 3 days)	7.5917
Bio Rep 2	Highlighter(YFP)	pBL413-024-257	Dark(ON) → Red( λ ~ 660 nm light 100 µmol for 3 days)	7.7109
Bio Rep 2	Highlighter(YFP)	pBL413-024-257	Dark(ON) → Red( λ ~ 660 nm light 100 µmol for 3 days)	10.1815
Bio Rep 2	Highlighter(YFP)	pBL413-024-257	Dark(ON) → Red( λ ~ 660 nm light 100 µmol for 3 days)	6.8589
Bio Rep 2	Highlighter(YFP)	pBL413-024-257	Dark(ON) → Red( λ ~ 660 nm light 100 µmol for 3 days)	8.3611
Bio Rep 2	Highlighter(YFP)	pBL413-024-257	Dark(ON) → Red( λ ~ 660 nm light 100 µmol for 3 days)	2.0691
Bio Rep 2	Highlighter(YFP)	pBL413-024-257	Dark(ON) → Red( λ ~ 660 nm light 100 µmol for 3 days)	8.6429
Bio Rep 2	Highlighter(YFP)	pBL413-024-257	Dark(ON) → Red( λ ~ 660 nm light 100 µmol for 3 days)	5.153
Bio Rep 2	Highlighter(YFP)	pBL413-024-257	Dark(ON) → Red( λ ~ 660 nm light 100 µmol for 3 days)	3.9894
Bio Rep 2	Highlighter(YFP)	pBL413-024-257	Dark(ON) → Red( λ ~ 660 nm light 100 µmol for 3 days)	9.1847
Bio Rep 2	Highlighter(YFP)	pBL413-024-257	Dark(ON) → Red( λ ~ 660 nm light 100 µmol for 3 days)	6.6558
Bio Rep 2	Highlighter(YFP)	pBL413-024-257	Dark(ON) → Red( λ ~ 660 nm light 100 µmol for 3 days)	6.5822
Bio Rep 2	Highlighter(YFP)	pBL413-024-257	Dark(ON) → Red( λ ~ 660 nm light 100 µmol for 3 days)	6.4612
Bio Rep 2	Highlighter(YFP)	pBL413-024-257	Dark(ON) → Red( λ ~ 660 nm light 100 µmol for 3 days)	3.5308
Bio Rep 2	Highlighter(YFP)	pBL413-024-257	Dark(ON) → Red( λ ~ 660 nm light 100 µmol for 3 days)	5.2939
Bio Rep 2	Highlighter(YFP)	pBL413-024-257	Dark(ON) → Red( λ ~ 660 nm light 100 µmol for 3 days)	7.0449
Bio Rep 2	Highlighter(YFP)	pBL413-024-257	Dark(ON) → Red( λ ~ 660 nm light 100 µmol for 3 days)	0.6197
Bio Rep 2	Highlighter(YFP)	pBL413-024-257	Dark(ON) → Red( λ ~ 660 nm light 100 µmol for 3 days)	0.5237
Bio Rep 2	Highlighter(YFP)	pBL413-024-257	Dark(ON) → Red( λ ~ 660 nm light 100 µmol for 3 days)	0.7746
Bio Rep 2	Highlighter(YFP)	pBL413-024-257	Dark(ON) → Red( λ ~ 660 nm light 100 µmol for 3 days)	0.5998
Bio Rep 2	Highlighter(YFP)	pBL413-024-257	Dark(ON) → Red( λ ~ 660 nm light 100 µmol for 3 days)	2.9154
Bio Rep 2	Highlighter(YFP)	pBL413-024-257	Dark(ON) → Red( λ ~ 660 nm light 100 µmol for 3 days)	0.6679
Bio Rep 2	Highlighter(YFP)	pBL413-024-257	Dark(ON) → Red( λ ~ 660 nm light 100 µmol for 3 days)	5.2639
Bio Rep 2	Highlighter(YFP)	pBL413-024-257	Dark(ON) → Red( λ ~ 660 nm light 100 µmol for 3 days)	1.0588
Bio Rep 2	Highlighter(YFP)	pBL413-024-257	Dark(ON) → Red( λ ~ 660 nm light 100 µmol for 3 days)	0.7511
Bio Rep 2	Highlighter(YFP)	pBL413-024-257	Dark(ON) → Red( λ ~ 660 nm light 100 µmol for 3 days)	1.4039
Bio Rep 2	Highlighter(YFP)	pBL413-024-257	Dark(ON) → Red( λ ~ 660 nm light 100 µmol for 3 days)	1.689
Bio Rep 2	Highlighter(YFP)	pBL413-024-257	Dark(ON) → Red( λ ~ 660 nm light 100 µmol for 3 days)	6.0009
Bio Rep 2	Highlighter(YFP)	pBL413-024-257	Dark(ON) → Red( λ ~ 660 nm light 100 µmol for 3 days)	3.8361
Bio Rep 2	Highlighter(YFP)	pBL413-024-257	Dark(ON) → Red( λ ~ 660 nm light 100 µmol for 3 days)	4.2759
Bio Rep 2	Highlighter(YFP)	pBL413-024-257	Dark(ON) → Red( λ ~ 660 nm light 100 µmol for 3 days)	4.853
Bio Rep 2	Highlighter(YFP)	pBL413-024-257	Dark(ON) → Red( λ ~ 660 nm light 100 µmol for 3 days)	3.3632
Bio Rep 2	Highlighter(YFP)	pBL413-024-257	Dark(ON) → Red( λ ~ 660 nm light 100 µmol for 3 days)	4.2594
Bio Rep 2	Highlighter(YFP)	pBL413-024-257	Dark(ON) → Red( λ ~ 660 nm light 100 µmol for 3 days)	2.5825
Bio Rep 2	Highlighter(YFP)	pBL413-024-257	Dark(ON) → Red( λ ~ 660 nm light 100 µmol for 3 days)	3.7499
Bio Rep 2	Highlighter(YFP)	pBL413-024-257	Dark(ON) → Red( λ ~ 660 nm light 100 µmol for 3 days)	4.6403
Bio Rep 2	Highlighter(YFP)	pBL413-024-257	Dark(ON) → Red( λ ~ 660 nm light 100 µmol for 3 days)	7.0263
Bio Rep 2	Highlighter(YFP)	pBL413-024-257	Dark(ON) → Red( λ ~ 660 nm light 100 µmol for 3 days)	5.8914
Bio Rep 2	Highlighter(YFP)	pBL413-024-257	Dark(ON) → Red( λ ~ 660 nm light 100 µmol for 3 days)	3.6129
Bio Rep 2	Highlighter(YFP)	pBL413-024-257	Dark(ON) → Red( λ ~ 660 nm light 100 µmol for 3 days)	1.9406
Bio Rep 2	Highlighter(YFP)	pBL413-024-257	Dark(ON) → Dark( Darkness for 3 days)	3.3535
Bio Rep 2	Highlighter(YFP)	pBL413-024-257	Dark(ON) → Dark( Darkness for 3 days)	2.2443
Bio Rep 2	Highlighter(YFP)	pBL413-024-257	Dark(ON) → Dark( Darkness for 3 days)	6.8319
Bio Rep 2	Highlighter(YFP)	pBL413-024-257	Dark(ON) → Dark( Darkness for 3 days)	6.9897
Bio Rep 2	Highlighter(YFP)	pBL413-024-257	Dark(ON) → Dark( Darkness for 3 days)	4.5113
Bio Rep 2	Highlighter(YFP)	pBL413-024-257	Dark(ON) → Dark( Darkness for 3 days)	5.2456
Bio Rep 2	Highlighter(YFP)	pBL413-024-257	Dark(ON) → Dark( Darkness for 3 days)	5.7676
Bio Rep 2	Highlighter(YFP)	pBL413-024-257	Dark(ON) → Dark( Darkness for 3 days)	0.5573
Bio Rep 2	Highlighter(YFP)	pBL413-024-257	Dark(ON) → Dark( Darkness for 3 days)	0.3962
Bio Rep 2	Highlighter(YFP)	pBL413-024-257	Dark(ON) → Dark( Darkness for 3 days)	0.7141
Bio Rep 2	Highlighter(YFP)	pBL413-024-257	Dark(ON) → Dark( Darkness for 3 days)	4.9256
Bio Rep 2	Highlighter(YFP)	pBL413-024-257	Dark(ON) → Dark( Darkness for 3 days)	0.4675
Bio Rep 2	Highlighter(YFP)	pBL413-024-257	Dark(ON) → Dark( Darkness for 3 days)	8.2309
Bio Rep 2	Highlighter(YFP)	pBL413-024-257	Dark(ON) → Dark( Darkness for 3 days)	1.6684
Bio Rep 2	Highlighter(YFP)	pBL413-024-257	Dark(ON) → Dark( Darkness for 3 days)	4.4023
Bio Rep 2	Highlighter(YFP)	pBL413-024-257	Dark(ON) → Dark( Darkness for 3 days)	3.3905
Bio Rep 2	Highlighter(YFP)	pBL413-024-257	Dark(ON) → Dark( Darkness for 3 days)	1.521
Bio Rep 2	Highlighter(YFP)	pBL413-024-257	Dark(ON) → Dark( Darkness for 3 days)	5.1777
Bio Rep 2	Highlighter(YFP)	pBL413-024-257	Dark(ON) → Dark( Darkness for 3 days)	4.1588
Bio Rep 2	Highlighter(YFP)	pBL413-024-257	Dark(ON) → Dark( Darkness for 3 days)	2.0935
Bio Rep 2	Highlighter(YFP)	pBL413-024-257	Dark(ON) → Dark( Darkness for 3 days)	2.7531
Bio Rep 2	Highlighter(YFP)	pBL413-024-257	Dark(ON) → Dark( Darkness for 3 days)	2.2004
Bio Rep 2	Highlighter(YFP)	pBL413-024-257	Dark(ON) → Dark( Darkness for 3 days)	7.035
Bio Rep 2	Highlighter(YFP)	pBL413-024-257	Dark(ON) → Dark( Darkness for 3 days)	2.3776
Bio Rep 2	Highlighter(YFP)	pBL413-024-257	Dark(ON) → Dark( Darkness for 3 days)	1.7706
Bio Rep 2	Highlighter(YFP)	pBL413-024-257	Dark(ON) → Dark( Darkness for 3 days)	0.2756
Bio Rep 2	Highlighter(YFP)	pBL413-024-257	Dark(ON) → Dark( Darkness for 3 days)	4.7275
Bio Rep 2	Highlighter(YFP)	pBL413-024-257	Dark(ON) → Dark( Darkness for 3 days)	2.6554
Bio Rep 2	Highlighter(YFP)	pBL413-024-257	Dark(ON) → Dark( Darkness for 3 days)	1.7956
Bio Rep 2	Highlighter(YFP)	pBL413-024-257	Dark(ON) → Dark( Darkness for 3 days)	5.393
Bio Rep 2	Highlighter(YFP)	pBL413-024-257	Dark(ON) → Dark( Darkness for 3 days)	2.8965
Bio Rep 2	Highlighter(YFP)	pBL413-024-257	Dark(ON) → Dark( Darkness for 3 days)	0.8454
Bio Rep 2	Highlighter(YFP)	pBL413-024-257	Dark(ON) → Dark( Darkness for 3 days)	0.8949
Bio Rep 2	Highlighter(YFP)	pBL413-024-257	Dark(ON) → Dark( Darkness for 3 days)	2.1278
Bio Rep 2	Highlighter(YFP)	pBL413-024-257	Dark(ON) → Dark( Darkness for 3 days)	0.6502
Bio Rep 2	Highlighter(YFP)	pBL413-024-257	Dark(ON) → Dark( Darkness for 3 days)	3.3096
Bio Rep 2	Highlighter(YFP)	pBL413-024-257	Dark(ON) → Dark( Darkness for 3 days)	2.7136
Bio Rep 2	Highlighter(YFP)	pBL413-024-257	Dark(ON) → Dark( Darkness for 3 days)	0.3305
Bio Rep 2	Highlighter(YFP)	pBL413-024-257	Dark(ON) → Dark( Darkness for 3 days)	0.6631
Bio Rep 2	Highlighter(YFP)	pBL413-024-257	Dark(ON) → Dark( Darkness for 3 days)	2.8576
Bio Rep 2	Highlighter(YFP)	pBL413-024-257	Dark(ON) → Dark( Darkness for 3 days)	0.3204
Bio Rep 2	Highlighter(YFP)	pBL413-024-257	Dark(ON) → Dark( Darkness for 3 days)	5.9987
Bio Rep 2	Highlighter(YFP)	pBL413-024-257	Dark(ON) → Dark( Darkness for 3 days)	3.3932
Bio Rep 2	Highlighter(YFP)	pBL413-024-257	Dark(ON) → Dark( Darkness for 3 days)	2.4664
Bio Rep 2	Highlighter(YFP)	pBL413-024-257	Dark(ON) → Dark( Darkness for 3 days)	5.4349
Bio Rep 2	Highlighter(YFP)	pBL413-024-257	Dark(ON) → Dark( Darkness for 3 days)	2.0081
Bio Rep 2	Highlighter(YFP)	pBL413-024-257	Dark(ON) → Dark( Darkness for 3 days)	4.5058
Bio Rep 2	Highlighter(YFP)	pBL413-024-257	Dark(ON) → Dark( Darkness for 3 days)	3.769
Bio Rep 2	Highlighter(YFP)	pBL413-024-257	Dark(ON) → Dark( Darkness for 3 days)	2.3946
Bio Rep 2	Highlighter(YFP)	pBL413-024-257	Dark(ON) → Dark( Darkness for 3 days)	1.6031
Bio Rep 2	Highlighter(YFP)	pBL413-024-257	Dark(ON) → Dark( Darkness for 3 days)	2.8412
Bio Rep 2	Highlighter(YFP)	pBL413-024-257	Dark(ON) → Dark( Darkness for 3 days)	3.4326
Bio Rep 2	Highlighter(YFP)	pBL413-024-257	Dark(ON) → Dark( Darkness for 3 days)	1.531
Bio Rep 2	Highlighter(YFP)	pBL413-024-257	Dark(ON) → Dark( Darkness for 3 days)	1.2977
Bio Rep 2	Highlighter(YFP)	pBL413-024-257	Dark(ON) → Dark( Darkness for 3 days)	0.4658
Bio Rep 2	Highlighter(YFP)	pBL413-024-257	Dark(ON) → Dark( Darkness for 3 days)	0.5159
Bio Rep 2	Highlighter(YFP)	pBL413-024-257	Dark(ON) → Dark( Darkness for 3 days)	4.9057
Bio Rep 2	Highlighter(YFP)	pBL413-024-257	Dark(ON) → Dark( Darkness for 3 days)	2.014
Bio Rep 2	Highlighter(YFP)	pBL413-024-257	Dark(ON) → Dark( Darkness for 3 days)	6.887
Bio Rep 2	Highlighter(YFP)	pBL413-024-257	Dark(ON) → Dark( Darkness for 3 days)	3.2946
Bio Rep 2	Highlighter(YFP)	pBL413-024-257	Dark(ON) → Dark( Darkness for 3 days)	2.3757
Bio Rep 2	Highlighter(YFP)	pBL413-024-257	Dark(ON) → Dark( Darkness for 3 days)	2.6507
Bio Rep 2	Highlighter(YFP)	pBL413-024-257	Dark(ON) → Dark( Darkness for 3 days)	0.3982
Bio Rep 2	Highlighter(YFP)	pBL413-024-257	Dark(ON) → Dark( Darkness for 3 days)	0.3479
Bio Rep 2	Highlighter(YFP)	pBL413-024-257	Dark(ON) → Dark( Darkness for 3 days)	2.3805
Bio Rep 2	Highlighter(YFP)	pBL413-024-257	Dark(ON) → Dark( Darkness for 3 days)	6.7387
Bio Rep 2	Highlighter(YFP)	pBL413-024-257	Dark(ON) → Dark( Darkness for 3 days)	4.147
Bio Rep 2	Highlighter(YFP)	pBL413-024-257	Dark(ON) → Dark( Darkness for 3 days)	1.0485
Bio Rep 2	Highlighter(YFP)	pBL413-024-257	Dark(ON) → Dark( Darkness for 3 days)	0.7379
Bio Rep 2	Highlighter(YFP)	pBL413-024-257	Dark(ON) → Dark( Darkness for 3 days)	0.6344
Bio Rep 2	Highlighter(YFP)	pBL413-024-257	Dark(ON) → Dark( Darkness for 3 days)	0.8731
Bio Rep 2	Highlighter(YFP)	pBL413-024-257	Dark(ON) → Dark( Darkness for 3 days)	0.9604
Bio Rep 2	Highlighter(YFP)	pBL413-024-257	Dark(ON) → Dark( Darkness for 3 days)	2.4994
Bio Rep 2	Highlighter(YFP)	pBL413-024-257	Dark(ON) → Dark( Darkness for 3 days)	0.4885
Bio Rep 2	Highlighter(YFP)	pBL413-024-257	Dark(ON) → Dark( Darkness for 3 days)	1.3507
Bio Rep 2	Highlighter(YFP)	pBL413-024-257	Dark(ON) → Dark( Darkness for 3 days)	1.504
Bio Rep 2	Highlighter(YFP)	pBL413-024-257	Dark(ON) → Dark( Darkness for 3 days)	0.7261
Bio Rep 2	Highlighter(YFP)	pBL413-024-257	Dark(ON) → Dark( Darkness for 3 days)	2.732
Bio Rep 2	Highlighter(YFP)	pBL413-024-257	Dark(ON) → Dark( Darkness for 3 days)	1.8797
Bio Rep 2	Highlighter(YFP)	pBL413-024-257	Dark(ON) → Dark( Darkness for 3 days)	3.5993
Bio Rep 2	Highlighter(YFP)	pBL413-024-257	Dark(ON) → Dark( Darkness for 3 days)	2.0031
Bio Rep 2	Highlighter(YFP)	pBL413-024-257	Dark(ON) → Dark( Darkness for 3 days)	6.8379
Bio Rep 2	Highlighter(YFP)	pBL413-024-257	Dark(ON) → Dark( Darkness for 3 days)	7.7324
Bio Rep 2	Highlighter(YFP)	pBL413-024-257	Dark(ON) → Dark( Darkness for 3 days)	0.9631
Bio Rep 2	Highlighter(YFP)	pBL413-024-257	Dark(ON) → Dark( Darkness for 3 days)	2.5974
Bio Rep 2	Highlighter(YFP)	pBL413-024-257	Dark(ON) → Dark( Darkness for 3 days)	7.3057
Bio Rep 2	Highlighter(YFP)	pBL413-024-257	Dark(ON) → Dark( Darkness for 3 days)	0.969
Bio Rep 2	Highlighter(YFP)	pBL413-024-257	Dark(ON) → Dark( Darkness for 3 days)	3.0795
Bio Rep 2	Highlighter(YFP)	pBL413-024-257	Dark(ON) → Dark( Darkness for 3 days)	0.7436
Bio Rep 2	Highlighter(YFP)	pBL413-024-257	Dark(ON) → Dark( Darkness for 3 days)	0.4905
Bio Rep 2	Highlighter(YFP)	pBL413-024-257	Dark(ON) → Dark( Darkness for 3 days)	0.5727
Bio Rep 2	Highlighter(YFP)	pBL413-024-257	Dark(ON) → Dark( Darkness for 3 days)	9.2046
Bio Rep 2	Highlighter(YFP)	pBL413-024-257	Dark(ON) → Dark( Darkness for 3 days)	8.8819
Bio Rep 2	Highlighter(YFP)	pBL413-024-257	Dark(ON) → Dark( Darkness for 3 days)	7.9603
Bio Rep 2	Highlighter(YFP)	pBL413-024-257	Dark(ON) → Dark( Darkness for 3 days)	2.3912
Bio Rep 2	Highlighter(YFP)	pBL413-024-257	Dark(ON) → Dark( Darkness for 3 days)	8.2955
Bio Rep 2	Highlighter(YFP)	pBL413-024-257	Dark(ON) → Dark( Darkness for 3 days)	5.406
Bio Rep 2	Highlighter(YFP)	pBL413-024-257	Dark(ON) → Dark( Darkness for 3 days)	5.4418
Bio Rep 2	Highlighter(YFP)	pBL413-024-257	Dark(ON) → Dark( Darkness for 3 days)	5.975
Bio Rep 2	Highlighter(YFP)	pBL413-024-257	Dark(ON) → Dark( Darkness for 3 days)	3.0167
Bio Rep 2	Highlighter(YFP)	pBL413-024-257	Dark(ON) → Dark( Darkness for 3 days)	0.5415
Bio Rep 2	Highlighter(YFP)	pBL413-024-257	Dark(ON) → Dark( Darkness for 3 days)	1.1259
Bio Rep 2	Highlighter(YFP)	pBL413-024-257	Dark(ON) → Dark( Darkness for 3 days)	2.2752
Bio Rep 2	Highlighter(YFP)	pBL413-024-257	Dark(ON) → Dark( Darkness for 3 days)	3.7037
Bio Rep 2	Highlighter(YFP)	pBL413-024-257	Dark(ON) → Dark( Darkness for 3 days)	4.7526
Bio Rep 2	Highlighter(YFP)	pBL413-024-257	Dark(ON) → Dark( Darkness for 3 days)	4.2923
Bio Rep 2	Highlighter(YFP)	pBL413-024-257	Dark(ON) → Dark( Darkness for 3 days)	4.2442
Bio Rep 2	Highlighter(YFP)	pBL413-024-257	Dark(ON) → Dark( Darkness for 3 days)	2.4751
Bio Rep 2	Highlighter(YFP)	pBL413-024-257	Dark(ON) → Dark( Darkness for 3 days)	3.4138
Bio Rep 2	Highlighter(YFP)	pBL413-024-257	Dark(ON) → Dark( Darkness for 3 days)	0.4914
Bio Rep 2	Highlighter(YFP)	pBL413-024-257	Dark(ON) → Dark( Darkness for 3 days)	2.1664
Bio Rep 2	Highlighter(YFP)	pBL413-024-257	Dark(ON) → Dark( Darkness for 3 days)	5.4295
Bio Rep 2	Highlighter(YFP)	pBL413-024-257	Dark(ON) → Dark( Darkness for 3 days)	1.2266
Bio Rep 2	Highlighter(YFP)	pBL413-024-257	Dark(ON) → Dark( Darkness for 3 days)	5.6839
Bio Rep 2	Highlighter(YFP)	pBL413-024-257	Dark(ON) → Dark( Darkness for 3 days)	6.359
Bio Rep 2	Highlighter(YFP)	pBL413-024-257	Dark(ON) → Dark( Darkness for 3 days)	5.8003
Bio Rep 2	Highlighter(YFP)	pBL413-024-257	Dark(ON) → Dark( Darkness for 3 days)	3.4956
Bio Rep 2	Highlighter(YFP)	pBL413-024-257	Dark(ON) → Dark( Darkness for 3 days)	3.0269
Bio Rep 2	Highlighter(YFP)	pBL413-024-257	Dark(ON) → Dark( Darkness for 3 days)	4.8634
Bio Rep 2	Highlighter(YFP)	pBL413-024-257	Dark(ON) → Dark( Darkness for 3 days)	5.0836
Bio Rep 2	Highlighter(YFP)	pBL413-024-257	Dark(ON) → Dark( Darkness for 3 days)	5.2129
Bio Rep 2	Highlighter(YFP)	pBL413-024-257	Dark(ON) → Dark( Darkness for 3 days)	1.0918
Bio Rep 2	Highlighter(YFP)	pBL413-024-257	Dark(ON) → Dark( Darkness for 3 days)	1.4474
Bio Rep 2	Highlighter(YFP)	pBL413-024-257	Dark(ON) → Dark( Darkness for 3 days)	1.2289
Bio Rep 2	Highlighter(YFP)	pBL413-024-257	Dark(ON) → Dark( Darkness for 3 days)	1.1634
Bio Rep 2	Highlighter(YFP)	pBL413-024-257	Dark(ON) → Dark( Darkness for 3 days)	3.4247
Bio Rep 2	Highlighter(YFP)	pBL413-024-257	Dark(ON) → Dark( Darkness for 3 days)	2.2535
Bio Rep 2	Highlighter(YFP)	pBL413-024-257	Dark(ON) → Dark( Darkness for 3 days)	2.6392
Bio Rep 2	Highlighter(YFP)	pBL413-024-257	Dark(ON) → Dark( Darkness for 3 days)	1.0933
Bio Rep 2	Highlighter(YFP)	pBL413-024-257	Dark(ON) → Dark( Darkness for 3 days)	5.1126
Bio Rep 2	Highlighter(YFP)	pBL413-024-257	Dark(ON) → Dark( Darkness for 3 days)	3.1514
Bio Rep 2	Highlighter(YFP)	pBL413-024-257	Dark(ON) → Dark( Darkness for 3 days)	8.1515
Bio Rep 2	Highlighter(YFP)	pBL413-024-257	Dark(ON) → Dark( Darkness for 3 days)	5.7561
Bio Rep 2	Highlighter(YFP)	pBL413-024-257	Dark(ON) → Dark( Darkness for 3 days)	1.3028
Bio Rep 2	Highlighter(YFP)	pBL413-024-257	Dark(ON) → Dark( Darkness for 3 days)	2.2723
Bio Rep 2	Highlighter(YFP)	pBL413-024-257	Dark(ON) → Dark( Darkness for 3 days)	1.6436
Bio Rep 2	Highlighter(YFP)	pBL413-024-257	Dark(ON) → Dark( Darkness for 3 days)	5.0629
Bio Rep 2	Highlighter(YFP)	pBL413-024-257	Dark(ON) → Dark( Darkness for 3 days)	2.2625
Bio Rep 2	Highlighter(YFP)	pBL413-024-257	Dark(ON) → Dark( Darkness for 3 days)	4.1138
Bio Rep 2	Highlighter(YFP)	pBL413-024-257	Dark(ON) → Dark( Darkness for 3 days)	5.4647
Bio Rep 2	Highlighter(YFP)	pBL413-024-257	Dark(ON) → Dark( Darkness for 3 days)	5.9481
Bio Rep 2	Highlighter(YFP)	pBL413-024-257	Dark(ON) → Dark( Darkness for 3 days)	4.0037
Bio Rep 2	Highlighter(YFP)	pBL413-024-257	Dark(ON) → Dark( Darkness for 3 days)	3.2001
Bio Rep 2	Highlighter(YFP)	pBL413-024-257	Dark(ON) → Dark( Darkness for 3 days)	7.8673
Bio Rep 2	Highlighter(YFP)	pBL413-024-257	Dark(ON) → Dark( Darkness for 3 days)	2.7706
Bio Rep 2	Highlighter(YFP)	pBL413-024-257	Dark(ON) → Dark( Darkness for 3 days)	10.3765
Bio Rep 2	Highlighter(YFP)	pBL413-024-257	Dark(ON) → Dark( Darkness for 3 days)	5.124
Bio Rep 3	Highlighter(YFP)	pBL413-024-257	Dark(ON) → Blue( λ ~ 455 nm light 100 µmol for 3 days)	0.0758
Bio Rep 3	Highlighter(YFP)	pBL413-024-257	Dark(ON) → Blue( λ ~ 455 nm light 100 µmol for 3 days)	0.1156
Bio Rep 3	Highlighter(YFP)	pBL413-024-257	Dark(ON) → Blue( λ ~ 455 nm light 100 µmol for 3 days)	0.5545
Bio Rep 3	Highlighter(YFP)	pBL413-024-257	Dark(ON) → Blue( λ ~ 455 nm light 100 µmol for 3 days)	0.5731
Bio Rep 3	Highlighter(YFP)	pBL413-024-257	Dark(ON) → Blue( λ ~ 455 nm light 100 µmol for 3 days)	0.5199
Bio Rep 3	Highlighter(YFP)	pBL413-024-257	Dark(ON) → Blue( λ ~ 455 nm light 100 µmol for 3 days)	0.2887
Bio Rep 3	Highlighter(YFP)	pBL413-024-257	Dark(ON) → Blue( λ ~ 455 nm light 100 µmol for 3 days)	0.7134
Bio Rep 3	Highlighter(YFP)	pBL413-024-257	Dark(ON) → Blue( λ ~ 455 nm light 100 µmol for 3 days)	0.6338
Bio Rep 3	Highlighter(YFP)	pBL413-024-257	Dark(ON) → Blue( λ ~ 455 nm light 100 µmol for 3 days)	0.2926
Bio Rep 3	Highlighter(YFP)	pBL413-024-257	Dark(ON) → Blue( λ ~ 455 nm light 100 µmol for 3 days)	0.1199
Bio Rep 3	Highlighter(YFP)	pBL413-024-257	Dark(ON) → Blue( λ ~ 455 nm light 100 µmol for 3 days)	0.7719
Bio Rep 3	Highlighter(YFP)	pBL413-024-257	Dark(ON) → Blue( λ ~ 455 nm light 100 µmol for 3 days)	0.5929
Bio Rep 3	Highlighter(YFP)	pBL413-024-257	Dark(ON) → Blue( λ ~ 455 nm light 100 µmol for 3 days)	0.8692
Bio Rep 3	Highlighter(YFP)	pBL413-024-257	Dark(ON) → Blue( λ ~ 455 nm light 100 µmol for 3 days)	0.3388
Bio Rep 3	Highlighter(YFP)	pBL413-024-257	Dark(ON) → Blue( λ ~ 455 nm light 100 µmol for 3 days)	0.1315
Bio Rep 3	Highlighter(YFP)	pBL413-024-257	Dark(ON) → Blue( λ ~ 455 nm light 100 µmol for 3 days)	0.5228
Bio Rep 3	Highlighter(YFP)	pBL413-024-257	Dark(ON) → Blue( λ ~ 455 nm light 100 µmol for 3 days)	0.3323
Bio Rep 3	Highlighter(YFP)	pBL413-024-257	Dark(ON) → Blue( λ ~ 455 nm light 100 µmol for 3 days)	0.7359
Bio Rep 3	Highlighter(YFP)	pBL413-024-257	Dark(ON) → Blue( λ ~ 455 nm light 100 µmol for 3 days)	2.0856
Bio Rep 3	Highlighter(YFP)	pBL413-024-257	Dark(ON) → Blue( λ ~ 455 nm light 100 µmol for 3 days)	0.5866
Bio Rep 3	Highlighter(YFP)	pBL413-024-257	Dark(ON) → Blue( λ ~ 455 nm light 100 µmol for 3 days)	0.2218
Bio Rep 3	Highlighter(YFP)	pBL413-024-257	Dark(ON) → Blue( λ ~ 455 nm light 100 µmol for 3 days)	0.1779
Bio Rep 3	Highlighter(YFP)	pBL413-024-257	Dark(ON) → Blue( λ ~ 455 nm light 100 µmol for 3 days)	0.4797
Bio Rep 3	Highlighter(YFP)	pBL413-024-257	Dark(ON) → Blue( λ ~ 455 nm light 100 µmol for 3 days)	0.1354
Bio Rep 3	Highlighter(YFP)	pBL413-024-257	Dark(ON) → Blue( λ ~ 455 nm light 100 µmol for 3 days)	0.573
Bio Rep 3	Highlighter(YFP)	pBL413-024-257	Dark(ON) → Blue( λ ~ 455 nm light 100 µmol for 3 days)	0.2866
Bio Rep 3	Highlighter(YFP)	pBL413-024-257	Dark(ON) → Blue( λ ~ 455 nm light 100 µmol for 3 days)	1.1208
Bio Rep 3	Highlighter(YFP)	pBL413-024-257	Dark(ON) → Blue( λ ~ 455 nm light 100 µmol for 3 days)	0.1323
Bio Rep 3	Highlighter(YFP)	pBL413-024-257	Dark(ON) → Blue( λ ~ 455 nm light 100 µmol for 3 days)	0.665
Bio Rep 3	Highlighter(YFP)	pBL413-024-257	Dark(ON) → Blue( λ ~ 455 nm light 100 µmol for 3 days)	0.3634
Bio Rep 3	Highlighter(YFP)	pBL413-024-257	Dark(ON) → Blue( λ ~ 455 nm light 100 µmol for 3 days)	0.4982
Bio Rep 3	Highlighter(YFP)	pBL413-024-257	Dark(ON) → Blue( λ ~ 455 nm light 100 µmol for 3 days)	1.4151
Bio Rep 3	Highlighter(YFP)	pBL413-024-257	Dark(ON) → Blue( λ ~ 455 nm light 100 µmol for 3 days)	0.2798
Bio Rep 3	Highlighter(YFP)	pBL413-024-257	Dark(ON) → Blue( λ ~ 455 nm light 100 µmol for 3 days)	0.4006
Bio Rep 3	Highlighter(YFP)	pBL413-024-257	Dark(ON) → Blue( λ ~ 455 nm light 100 µmol for 3 days)	0.8651
Bio Rep 3	Highlighter(YFP)	pBL413-024-257	Dark(ON) → Blue( λ ~ 455 nm light 100 µmol for 3 days)	0.3663
Bio Rep 3	Highlighter(YFP)	pBL413-024-257	Dark(ON) → Blue( λ ~ 455 nm light 100 µmol for 3 days)	0.1435
Bio Rep 3	Highlighter(YFP)	pBL413-024-257	Dark(ON) → Blue( λ ~ 455 nm light 100 µmol for 3 days)	0.6713
Bio Rep 3	Highlighter(YFP)	pBL413-024-257	Dark(ON) → Blue( λ ~ 455 nm light 100 µmol for 3 days)	0.1365
Bio Rep 3	Highlighter(YFP)	pBL413-024-257	Dark(ON) → Blue( λ ~ 455 nm light 100 µmol for 3 days)	0.1599
Bio Rep 3	Highlighter(YFP)	pBL413-024-257	Dark(ON) → Blue( λ ~ 455 nm light 100 µmol for 3 days)	0.6331
Bio Rep 3	Highlighter(YFP)	pBL413-024-257	Dark(ON) → Blue( λ ~ 455 nm light 100 µmol for 3 days)	0.0457
Bio Rep 3	Highlighter(YFP)	pBL413-024-257	Dark(ON) → Blue( λ ~ 455 nm light 100 µmol for 3 days)	0.6277
Bio Rep 3	Highlighter(YFP)	pBL413-024-257	Dark(ON) → Blue( λ ~ 455 nm light 100 µmol for 3 days)	0.3208
Bio Rep 3	Highlighter(YFP)	pBL413-024-257	Dark(ON) → Blue( λ ~ 455 nm light 100 µmol for 3 days)	0.5485
Bio Rep 3	Highlighter(YFP)	pBL413-024-257	Dark(ON) → Blue( λ ~ 455 nm light 100 µmol for 3 days)	0.3731
Bio Rep 3	Highlighter(YFP)	pBL413-024-257	Dark(ON) → Blue( λ ~ 455 nm light 100 µmol for 3 days)	0.6447
Bio Rep 3	Highlighter(YFP)	pBL413-024-257	Dark(ON) → Blue( λ ~ 455 nm light 100 µmol for 3 days)	0.3962
Bio Rep 3	Highlighter(YFP)	pBL413-024-257	Dark(ON) → Blue( λ ~ 455 nm light 100 µmol for 3 days)	0.2965
Bio Rep 3	Highlighter(YFP)	pBL413-024-257	Dark(ON) → Blue( λ ~ 455 nm light 100 µmol for 3 days)	0.5287
Bio Rep 3	Highlighter(YFP)	pBL413-024-257	Dark(ON) → Blue( λ ~ 455 nm light 100 µmol for 3 days)	0.4533
Bio Rep 3	Highlighter(YFP)	pBL413-024-257	Dark(ON) → Blue( λ ~ 455 nm light 100 µmol for 3 days)	0.2226
Bio Rep 3	Highlighter(YFP)	pBL413-024-257	Dark(ON) → Blue( λ ~ 455 nm light 100 µmol for 3 days)	0.8624
Bio Rep 3	Highlighter(YFP)	pBL413-024-257	Dark(ON) → Blue( λ ~ 455 nm light 100 µmol for 3 days)	0.7187
Bio Rep 3	Highlighter(YFP)	pBL413-024-257	Dark(ON) → Blue( λ ~ 455 nm light 100 µmol for 3 days)	2.6945
Bio Rep 3	Highlighter(YFP)	pBL413-024-257	Dark(ON) → Blue( λ ~ 455 nm light 100 µmol for 3 days)	0.5749
Bio Rep 3	Highlighter(YFP)	pBL413-024-257	Dark(ON) → Blue( λ ~ 455 nm light 100 µmol for 3 days)	1.0677
Bio Rep 3	Highlighter(YFP)	pBL413-024-257	Dark(ON) → Blue( λ ~ 455 nm light 100 µmol for 3 days)	0.6129
Bio Rep 3	Highlighter(YFP)	pBL413-024-257	Dark(ON) → Blue( λ ~ 455 nm light 100 µmol for 3 days)	1.3363
Bio Rep 3	Highlighter(YFP)	pBL413-024-257	Dark(ON) → Blue( λ ~ 455 nm light 100 µmol for 3 days)	0.6629
Bio Rep 3	Highlighter(YFP)	pBL413-024-257	Dark(ON) → Blue( λ ~ 455 nm light 100 µmol for 3 days)	0.1993
Bio Rep 3	Highlighter(YFP)	pBL413-024-257	Dark(ON) → Blue( λ ~ 455 nm light 100 µmol for 3 days)	0.357
Bio Rep 3	Highlighter(YFP)	pBL413-024-257	Dark(ON) → Blue( λ ~ 455 nm light 100 µmol for 3 days)	0.0755
Bio Rep 3	Highlighter(YFP)	pBL413-024-257	Dark(ON) → Blue( λ ~ 455 nm light 100 µmol for 3 days)	0.2566
Bio Rep 3	Highlighter(YFP)	pBL413-024-257	Dark(ON) → Blue( λ ~ 455 nm light 100 µmol for 3 days)	0.1188
Bio Rep 3	Highlighter(YFP)	pBL413-024-257	Dark(ON) → Blue( λ ~ 455 nm light 100 µmol for 3 days)	0.359
Bio Rep 3	Highlighter(YFP)	pBL413-024-257	Dark(ON) → Blue( λ ~ 455 nm light 100 µmol for 3 days)	0.2227
Bio Rep 3	Highlighter(YFP)	pBL413-024-257	Dark(ON) → Blue( λ ~ 455 nm light 100 µmol for 3 days)	0.3159
Bio Rep 3	Highlighter(YFP)	pBL413-024-257	Dark(ON) → Blue( λ ~ 455 nm light 100 µmol for 3 days)	0.2148
Bio Rep 3	Highlighter(YFP)	pBL413-024-257	Dark(ON) → Blue( λ ~ 455 nm light 100 µmol for 3 days)	0.1184
Bio Rep 3	Highlighter(YFP)	pBL413-024-257	Dark(ON) → Blue( λ ~ 455 nm light 100 µmol for 3 days)	0.4428
Bio Rep 3	Highlighter(YFP)	pBL413-024-257	Dark(ON) → Blue( λ ~ 455 nm light 100 µmol for 3 days)	0.4653
Bio Rep 3	Highlighter(YFP)	pBL413-024-257	Dark(ON) → Blue( λ ~ 455 nm light 100 µmol for 3 days)	0.3203
Bio Rep 3	Highlighter(YFP)	pBL413-024-257	Dark(ON) → Blue( λ ~ 455 nm light 100 µmol for 3 days)	0.1761
Bio Rep 3	Highlighter(YFP)	pBL413-024-257	Dark(ON) → Blue( λ ~ 455 nm light 100 µmol for 3 days)	0.4708
Bio Rep 3	Highlighter(YFP)	pBL413-024-257	Dark(ON) → Blue( λ ~ 455 nm light 100 µmol for 3 days)	0.4351
Bio Rep 3	Highlighter(YFP)	pBL413-024-257	Dark(ON) → Blue( λ ~ 455 nm light 100 µmol for 3 days)	0.2542
Bio Rep 3	Highlighter(YFP)	pBL413-024-257	Dark(ON) → Blue( λ ~ 455 nm light 100 µmol for 3 days)	0.214
Bio Rep 3	Highlighter(YFP)	pBL413-024-257	Dark(ON) → Blue( λ ~ 455 nm light 100 µmol for 3 days)	0.3451
Bio Rep 3	Highlighter(YFP)	pBL413-024-257	Dark(ON) → Blue( λ ~ 455 nm light 100 µmol for 3 days)	0.3833
Bio Rep 3	Highlighter(YFP)	pBL413-024-257	Dark(ON) → Blue( λ ~ 455 nm light 100 µmol for 3 days)	0.6882
Bio Rep 3	Highlighter(YFP)	pBL413-024-257	Dark(ON) → Blue( λ ~ 455 nm light 100 µmol for 3 days)	2.0008
Bio Rep 3	Highlighter(YFP)	pBL413-024-257	Dark(ON) → Blue( λ ~ 455 nm light 100 µmol for 3 days)	0.4567
Bio Rep 3	Highlighter(YFP)	pBL413-024-257	Dark(ON) → Blue( λ ~ 455 nm light 100 µmol for 3 days)	0.297
Bio Rep 3	Highlighter(YFP)	pBL413-024-257	Dark(ON) → Blue( λ ~ 455 nm light 100 µmol for 3 days)	1.2835
Bio Rep 3	Highlighter(YFP)	pBL413-024-257	Dark(ON) → Blue( λ ~ 455 nm light 100 µmol for 3 days)	1.128
Bio Rep 3	Highlighter(YFP)	pBL413-024-257	Dark(ON) → Blue( λ ~ 455 nm light 100 µmol for 3 days)	0.571
Bio Rep 3	Highlighter(YFP)	pBL413-024-257	Dark(ON) → Blue( λ ~ 455 nm light 100 µmol for 3 days)	0.5664
Bio Rep 3	Highlighter(YFP)	pBL413-024-257	Dark(ON) → Blue( λ ~ 455 nm light 100 µmol for 3 days)	0.3395
Bio Rep 3	Highlighter(YFP)	pBL413-024-257	Dark(ON) → Green( λ ~ 525 nm light 100 µmol for 3 days)	0.053
Bio Rep 3	Highlighter(YFP)	pBL413-024-257	Dark(ON) → Green( λ ~ 525 nm light 100 µmol for 3 days)	0.054
Bio Rep 3	Highlighter(YFP)	pBL413-024-257	Dark(ON) → Green( λ ~ 525 nm light 100 µmol for 3 days)	0.0735
Bio Rep 3	Highlighter(YFP)	pBL413-024-257	Dark(ON) → Green( λ ~ 525 nm light 100 µmol for 3 days)	0.0596
Bio Rep 3	Highlighter(YFP)	pBL413-024-257	Dark(ON) → Green( λ ~ 525 nm light 100 µmol for 3 days)	0.1489
Bio Rep 3	Highlighter(YFP)	pBL413-024-257	Dark(ON) → Green( λ ~ 525 nm light 100 µmol for 3 days)	10.3087
Bio Rep 3	Highlighter(YFP)	pBL413-024-257	Dark(ON) → Green( λ ~ 525 nm light 100 µmol for 3 days)	5.2188
Bio Rep 3	Highlighter(YFP)	pBL413-024-257	Dark(ON) → Green( λ ~ 525 nm light 100 µmol for 3 days)	0.1346
Bio Rep 3	Highlighter(YFP)	pBL413-024-257	Dark(ON) → Green( λ ~ 525 nm light 100 µmol for 3 days)	0.1598
Bio Rep 3	Highlighter(YFP)	pBL413-024-257	Dark(ON) → Green( λ ~ 525 nm light 100 µmol for 3 days)	0.4383
Bio Rep 3	Highlighter(YFP)	pBL413-024-257	Dark(ON) → Green( λ ~ 525 nm light 100 µmol for 3 days)	11.3876
Bio Rep 3	Highlighter(YFP)	pBL413-024-257	Dark(ON) → Green( λ ~ 525 nm light 100 µmol for 3 days)	0.195
Bio Rep 3	Highlighter(YFP)	pBL413-024-257	Dark(ON) → Green( λ ~ 525 nm light 100 µmol for 3 days)	0.278
Bio Rep 3	Highlighter(YFP)	pBL413-024-257	Dark(ON) → Green( λ ~ 525 nm light 100 µmol for 3 days)	0.2215
Bio Rep 3	Highlighter(YFP)	pBL413-024-257	Dark(ON) → Green( λ ~ 525 nm light 100 µmol for 3 days)	0.2345
Bio Rep 3	Highlighter(YFP)	pBL413-024-257	Dark(ON) → Green( λ ~ 525 nm light 100 µmol for 3 days)	0.5442
Bio Rep 3	Highlighter(YFP)	pBL413-024-257	Dark(ON) → Green( λ ~ 525 nm light 100 µmol for 3 days)	0.3338
Bio Rep 3	Highlighter(YFP)	pBL413-024-257	Dark(ON) → Green( λ ~ 525 nm light 100 µmol for 3 days)	0.0361
Bio Rep 3	Highlighter(YFP)	pBL413-024-257	Dark(ON) → Green( λ ~ 525 nm light 100 µmol for 3 days)	2.0565
Bio Rep 3	Highlighter(YFP)	pBL413-024-257	Dark(ON) → Green( λ ~ 525 nm light 100 µmol for 3 days)	0.1822
Bio Rep 3	Highlighter(YFP)	pBL413-024-257	Dark(ON) → Green( λ ~ 525 nm light 100 µmol for 3 days)	0.6596
Bio Rep 3	Highlighter(YFP)	pBL413-024-257	Dark(ON) → Green( λ ~ 525 nm light 100 µmol for 3 days)	0.3536
Bio Rep 3	Highlighter(YFP)	pBL413-024-257	Dark(ON) → Green( λ ~ 525 nm light 100 µmol for 3 days)	0.2733
Bio Rep 3	Highlighter(YFP)	pBL413-024-257	Dark(ON) → Green( λ ~ 525 nm light 100 µmol for 3 days)	1.546
Bio Rep 3	Highlighter(YFP)	pBL413-024-257	Dark(ON) → Green( λ ~ 525 nm light 100 µmol for 3 days)	0.4279
Bio Rep 3	Highlighter(YFP)	pBL413-024-257	Dark(ON) → Green( λ ~ 525 nm light 100 µmol for 3 days)	0.1907
Bio Rep 3	Highlighter(YFP)	pBL413-024-257	Dark(ON) → Green( λ ~ 525 nm light 100 µmol for 3 days)	0.4421
Bio Rep 3	Highlighter(YFP)	pBL413-024-257	Dark(ON) → Green( λ ~ 525 nm light 100 µmol for 3 days)	0.5718
Bio Rep 3	Highlighter(YFP)	pBL413-024-257	Dark(ON) → Green( λ ~ 525 nm light 100 µmol for 3 days)	4.0019
Bio Rep 3	Highlighter(YFP)	pBL413-024-257	Dark(ON) → Green( λ ~ 525 nm light 100 µmol for 3 days)	0.4933
Bio Rep 3	Highlighter(YFP)	pBL413-024-257	Dark(ON) → Green( λ ~ 525 nm light 100 µmol for 3 days)	0.4122
Bio Rep 3	Highlighter(YFP)	pBL413-024-257	Dark(ON) → Green( λ ~ 525 nm light 100 µmol for 3 days)	4.8366
Bio Rep 3	Highlighter(YFP)	pBL413-024-257	Dark(ON) → Green( λ ~ 525 nm light 100 µmol for 3 days)	0.9857
Bio Rep 3	Highlighter(YFP)	pBL413-024-257	Dark(ON) → Green( λ ~ 525 nm light 100 µmol for 3 days)	0.6778
Bio Rep 3	Highlighter(YFP)	pBL413-024-257	Dark(ON) → Green( λ ~ 525 nm light 100 µmol for 3 days)	1.9745
Bio Rep 3	Highlighter(YFP)	pBL413-024-257	Dark(ON) → Green( λ ~ 525 nm light 100 µmol for 3 days)	0.9095
Bio Rep 3	Highlighter(YFP)	pBL413-024-257	Dark(ON) → Green( λ ~ 525 nm light 100 µmol for 3 days)	2.6346
Bio Rep 3	Highlighter(YFP)	pBL413-024-257	Dark(ON) → Green( λ ~ 525 nm light 100 µmol for 3 days)	4.0291
Bio Rep 3	Highlighter(YFP)	pBL413-024-257	Dark(ON) → Green( λ ~ 525 nm light 100 µmol for 3 days)	0.5666
Bio Rep 3	Highlighter(YFP)	pBL413-024-257	Dark(ON) → Green( λ ~ 525 nm light 100 µmol for 3 days)	0.4009
Bio Rep 3	Highlighter(YFP)	pBL413-024-257	Dark(ON) → Green( λ ~ 525 nm light 100 µmol for 3 days)	0.5526
Bio Rep 3	Highlighter(YFP)	pBL413-024-257	Dark(ON) → Green( λ ~ 525 nm light 100 µmol for 3 days)	0.8373
Bio Rep 3	Highlighter(YFP)	pBL413-024-257	Dark(ON) → Green( λ ~ 525 nm light 100 µmol for 3 days)	1.3126
Bio Rep 3	Highlighter(YFP)	pBL413-024-257	Dark(ON) → Green( λ ~ 525 nm light 100 µmol for 3 days)	0.9384
Bio Rep 3	Highlighter(YFP)	pBL413-024-257	Dark(ON) → Green( λ ~ 525 nm light 100 µmol for 3 days)	0.2897
Bio Rep 3	Highlighter(YFP)	pBL413-024-257	Dark(ON) → Green( λ ~ 525 nm light 100 µmol for 3 days)	0.115
Bio Rep 3	Highlighter(YFP)	pBL413-024-257	Dark(ON) → Green( λ ~ 525 nm light 100 µmol for 3 days)	0.4177
Bio Rep 3	Highlighter(YFP)	pBL413-024-257	Dark(ON) → Green( λ ~ 525 nm light 100 µmol for 3 days)	1.0839
Bio Rep 3	Highlighter(YFP)	pBL413-024-257	Dark(ON) → Green( λ ~ 525 nm light 100 µmol for 3 days)	2.7619
Bio Rep 3	Highlighter(YFP)	pBL413-024-257	Dark(ON) → Green( λ ~ 525 nm light 100 µmol for 3 days)	1.7443
Bio Rep 3	Highlighter(YFP)	pBL413-024-257	Dark(ON) → Green( λ ~ 525 nm light 100 µmol for 3 days)	0.8029
Bio Rep 3	Highlighter(YFP)	pBL413-024-257	Dark(ON) → Green( λ ~ 525 nm light 100 µmol for 3 days)	0.3953
Bio Rep 3	Highlighter(YFP)	pBL413-024-257	Dark(ON) → Green( λ ~ 525 nm light 100 µmol for 3 days)	0.4682
Bio Rep 3	Highlighter(YFP)	pBL413-024-257	Dark(ON) → Green( λ ~ 525 nm light 100 µmol for 3 days)	0.5951
Bio Rep 3	Highlighter(YFP)	pBL413-024-257	Dark(ON) → Green( λ ~ 525 nm light 100 µmol for 3 days)	0.424
Bio Rep 3	Highlighter(YFP)	pBL413-024-257	Dark(ON) → Green( λ ~ 525 nm light 100 µmol for 3 days)	1.8666
Bio Rep 3	Highlighter(YFP)	pBL413-024-257	Dark(ON) → Green( λ ~ 525 nm light 100 µmol for 3 days)	0.8357
Bio Rep 3	Highlighter(YFP)	pBL413-024-257	Dark(ON) → Green( λ ~ 525 nm light 100 µmol for 3 days)	2.4863
Bio Rep 3	Highlighter(YFP)	pBL413-024-257	Dark(ON) → Green( λ ~ 525 nm light 100 µmol for 3 days)	0.2015
Bio Rep 3	Highlighter(YFP)	pBL413-024-257	Dark(ON) → Green( λ ~ 525 nm light 100 µmol for 3 days)	0.2801
Bio Rep 3	Highlighter(YFP)	pBL413-024-257	Dark(ON) → Green( λ ~ 525 nm light 100 µmol for 3 days)	2.2761
Bio Rep 3	Highlighter(YFP)	pBL413-024-257	Dark(ON) → Green( λ ~ 525 nm light 100 µmol for 3 days)	1.6201
Bio Rep 3	Highlighter(YFP)	pBL413-024-257	Dark(ON) → Green( λ ~ 525 nm light 100 µmol for 3 days)	3.9007
Bio Rep 3	Highlighter(YFP)	pBL413-024-257	Dark(ON) → Green( λ ~ 525 nm light 100 µmol for 3 days)	0.1467
Bio Rep 3	Highlighter(YFP)	pBL413-024-257	Dark(ON) → Green( λ ~ 525 nm light 100 µmol for 3 days)	0.2863
Bio Rep 3	Highlighter(YFP)	pBL413-024-257	Dark(ON) → Green( λ ~ 525 nm light 100 µmol for 3 days)	0.8927
Bio Rep 3	Highlighter(YFP)	pBL413-024-257	Dark(ON) → Green( λ ~ 525 nm light 100 µmol for 3 days)	1.627
Bio Rep 3	Highlighter(YFP)	pBL413-024-257	Dark(ON) → Green( λ ~ 525 nm light 100 µmol for 3 days)	0.3424
Bio Rep 3	Highlighter(YFP)	pBL413-024-257	Dark(ON) → Green( λ ~ 525 nm light 100 µmol for 3 days)	0.5582
Bio Rep 3	Highlighter(YFP)	pBL413-024-257	Dark(ON) → Green( λ ~ 525 nm light 100 µmol for 3 days)	0.803
Bio Rep 3	Highlighter(YFP)	pBL413-024-257	Dark(ON) → Green( λ ~ 525 nm light 100 µmol for 3 days)	0.4402
Bio Rep 3	Highlighter(YFP)	pBL413-024-257	Dark(ON) → Green( λ ~ 525 nm light 100 µmol for 3 days)	1.1309
Bio Rep 3	Highlighter(YFP)	pBL413-024-257	Dark(ON) → Green( λ ~ 525 nm light 100 µmol for 3 days)	3.8717
Bio Rep 3	Highlighter(YFP)	pBL413-024-257	Dark(ON) → Green( λ ~ 525 nm light 100 µmol for 3 days)	2.2049
Bio Rep 3	Highlighter(YFP)	pBL413-024-257	Dark(ON) → Green( λ ~ 525 nm light 100 µmol for 3 days)	0.7813
Bio Rep 3	Highlighter(YFP)	pBL413-024-257	Dark(ON) → Green( λ ~ 525 nm light 100 µmol for 3 days)	5.7867
Bio Rep 3	Highlighter(YFP)	pBL413-024-257	Dark(ON) → Green( λ ~ 525 nm light 100 µmol for 3 days)	0.4423
Bio Rep 3	Highlighter(YFP)	pBL413-024-257	Dark(ON) → Green( λ ~ 525 nm light 100 µmol for 3 days)	0.9665
Bio Rep 3	Highlighter(YFP)	pBL413-024-257	Dark(ON) → Green( λ ~ 525 nm light 100 µmol for 3 days)	3.1145
Bio Rep 3	Highlighter(YFP)	pBL413-024-257	Dark(ON) → Green( λ ~ 525 nm light 100 µmol for 3 days)	1.8566
Bio Rep 3	Highlighter(YFP)	pBL413-024-257	Dark(ON) → Green( λ ~ 525 nm light 100 µmol for 3 days)	2.7984
Bio Rep 3	Highlighter(YFP)	pBL413-024-257	Dark(ON) → Green( λ ~ 525 nm light 100 µmol for 3 days)	7.1969
Bio Rep 3	Highlighter(YFP)	pBL413-024-257	Dark(ON) → Green( λ ~ 525 nm light 100 µmol for 3 days)	1.3327
Bio Rep 3	Highlighter(YFP)	pBL413-024-257	Dark(ON) → Green( λ ~ 525 nm light 100 µmol for 3 days)	0.6697
Bio Rep 3	Highlighter(YFP)	pBL413-024-257	Dark(ON) → Green( λ ~ 525 nm light 100 µmol for 3 days)	0.653
Bio Rep 3	Highlighter(YFP)	pBL413-024-257	Dark(ON) → Green( λ ~ 525 nm light 100 µmol for 3 days)	0.2499
Bio Rep 3	Highlighter(YFP)	pBL413-024-257	Dark(ON) → Green( λ ~ 525 nm light 100 µmol for 3 days)	0.1403
Bio Rep 3	Highlighter(YFP)	pBL413-024-257	Dark(ON) → Green( λ ~ 525 nm light 100 µmol for 3 days)	0.301
Bio Rep 3	Highlighter(YFP)	pBL413-024-257	Dark(ON) → Green( λ ~ 525 nm light 100 µmol for 3 days)	1.3546
Bio Rep 3	Highlighter(YFP)	pBL413-024-257	Dark(ON) → Green( λ ~ 525 nm light 100 µmol for 3 days)	1.3768
Bio Rep 3	Highlighter(YFP)	pBL413-024-257	Dark(ON) → Green( λ ~ 525 nm light 100 µmol for 3 days)	1.1013
Bio Rep 3	Highlighter(YFP)	pBL413-024-257	Dark(ON) → Green( λ ~ 525 nm light 100 µmol for 3 days)	1.3841
Bio Rep 3	Highlighter(YFP)	pBL413-024-257	Dark(ON) → Green( λ ~ 525 nm light 100 µmol for 3 days)	0.6629
Bio Rep 3	Highlighter(YFP)	pBL413-024-257	Dark(ON) → Green( λ ~ 525 nm light 100 µmol for 3 days)	0.2268
Bio Rep 3	Highlighter(YFP)	pBL413-024-257	Dark(ON) → Green( λ ~ 525 nm light 100 µmol for 3 days)	2.8665
Bio Rep 3	Highlighter(YFP)	pBL413-024-257	Dark(ON) → Green( λ ~ 525 nm light 100 µmol for 3 days)	0.9356
Bio Rep 3	Highlighter(YFP)	pBL413-024-257	Dark(ON) → Green( λ ~ 525 nm light 100 µmol for 3 days)	1.8842
Bio Rep 3	Highlighter(YFP)	pBL413-024-257	Dark(ON) → Green( λ ~ 525 nm light 100 µmol for 3 days)	0.7941
Bio Rep 3	Highlighter(YFP)	pBL413-024-257	Dark(ON) → Green( λ ~ 525 nm light 100 µmol for 3 days)	0.6127
Bio Rep 3	Highlighter(YFP)	pBL413-024-257	Dark(ON) → Green( λ ~ 525 nm light 100 µmol for 3 days)	0.5748
Bio Rep 3	Highlighter(YFP)	pBL413-024-257	Dark(ON) → Green( λ ~ 525 nm light 100 µmol for 3 days)	0.2907
Bio Rep 3	Highlighter(YFP)	pBL413-024-257	Dark(ON) → Green( λ ~ 525 nm light 100 µmol for 3 days)	1.6333
Bio Rep 3	Highlighter(YFP)	pBL413-024-257	Dark(ON) → Green( λ ~ 525 nm light 100 µmol for 3 days)	1.152
Bio Rep 3	Highlighter(YFP)	pBL413-024-257	Dark(ON) → Green( λ ~ 525 nm light 100 µmol for 3 days)	2.2666
Bio Rep 3	Highlighter(YFP)	pBL413-024-257	Dark(ON) → Green( λ ~ 525 nm light 100 µmol for 3 days)	0.3318
Bio Rep 3	Highlighter(YFP)	pBL413-024-257	Dark(ON) → Green( λ ~ 525 nm light 100 µmol for 3 days)	1.1892
Bio Rep 3	Highlighter(YFP)	pBL413-024-257	Dark(ON) → Green( λ ~ 525 nm light 100 µmol for 3 days)	1.0124
Bio Rep 3	Highlighter(YFP)	pBL413-024-257	Dark(ON) → Green( λ ~ 525 nm light 100 µmol for 3 days)	1.4281
Bio Rep 3	Highlighter(YFP)	pBL413-024-257	Dark(ON) → Green( λ ~ 525 nm light 100 µmol for 3 days)	2.0132
Bio Rep 3	Highlighter(YFP)	pBL413-024-257	Dark(ON) → Green( λ ~ 525 nm light 100 µmol for 3 days)	1.3835
Bio Rep 3	Highlighter(YFP)	pBL413-024-257	Dark(ON) → Green( λ ~ 525 nm light 100 µmol for 3 days)	0.0527
Bio Rep 3	Highlighter(YFP)	pBL413-024-257	Dark(ON) → Green( λ ~ 525 nm light 100 µmol for 3 days)	2.0435
Bio Rep 3	Highlighter(YFP)	pBL413-024-257	Dark(ON) → Red( λ ~ 660 nm light 100 µmol for 3 days)	0.5419
Bio Rep 3	Highlighter(YFP)	pBL413-024-257	Dark(ON) → Red( λ ~ 660 nm light 100 µmol for 3 days)	1.1518
Bio Rep 3	Highlighter(YFP)	pBL413-024-257	Dark(ON) → Red( λ ~ 660 nm light 100 µmol for 3 days)	1.3803
Bio Rep 3	Highlighter(YFP)	pBL413-024-257	Dark(ON) → Red( λ ~ 660 nm light 100 µmol for 3 days)	1.0095
Bio Rep 3	Highlighter(YFP)	pBL413-024-257	Dark(ON) → Red( λ ~ 660 nm light 100 µmol for 3 days)	2.7694
Bio Rep 3	Highlighter(YFP)	pBL413-024-257	Dark(ON) → Red( λ ~ 660 nm light 100 µmol for 3 days)	4.0439
Bio Rep 3	Highlighter(YFP)	pBL413-024-257	Dark(ON) → Red( λ ~ 660 nm light 100 µmol for 3 days)	2.2583
Bio Rep 3	Highlighter(YFP)	pBL413-024-257	Dark(ON) → Red( λ ~ 660 nm light 100 µmol for 3 days)	1.0907
Bio Rep 3	Highlighter(YFP)	pBL413-024-257	Dark(ON) → Red( λ ~ 660 nm light 100 µmol for 3 days)	2.3302
Bio Rep 3	Highlighter(YFP)	pBL413-024-257	Dark(ON) → Red( λ ~ 660 nm light 100 µmol for 3 days)	2.4193
Bio Rep 3	Highlighter(YFP)	pBL413-024-257	Dark(ON) → Red( λ ~ 660 nm light 100 µmol for 3 days)	2.3498
Bio Rep 3	Highlighter(YFP)	pBL413-024-257	Dark(ON) → Red( λ ~ 660 nm light 100 µmol for 3 days)	2.2469
Bio Rep 3	Highlighter(YFP)	pBL413-024-257	Dark(ON) → Red( λ ~ 660 nm light 100 µmol for 3 days)	1.7654
Bio Rep 3	Highlighter(YFP)	pBL413-024-257	Dark(ON) → Red( λ ~ 660 nm light 100 µmol for 3 days)	2.3807
Bio Rep 3	Highlighter(YFP)	pBL413-024-257	Dark(ON) → Red( λ ~ 660 nm light 100 µmol for 3 days)	3.9655
Bio Rep 3	Highlighter(YFP)	pBL413-024-257	Dark(ON) → Red( λ ~ 660 nm light 100 µmol for 3 days)	4.3113
Bio Rep 3	Highlighter(YFP)	pBL413-024-257	Dark(ON) → Red( λ ~ 660 nm light 100 µmol for 3 days)	2.5994
Bio Rep 3	Highlighter(YFP)	pBL413-024-257	Dark(ON) → Red( λ ~ 660 nm light 100 µmol for 3 days)	1.639
Bio Rep 3	Highlighter(YFP)	pBL413-024-257	Dark(ON) → Red( λ ~ 660 nm light 100 µmol for 3 days)	3.5096
Bio Rep 3	Highlighter(YFP)	pBL413-024-257	Dark(ON) → Red( λ ~ 660 nm light 100 µmol for 3 days)	4.6328
Bio Rep 3	Highlighter(YFP)	pBL413-024-257	Dark(ON) → Red( λ ~ 660 nm light 100 µmol for 3 days)	1.9363
Bio Rep 3	Highlighter(YFP)	pBL413-024-257	Dark(ON) → Red( λ ~ 660 nm light 100 µmol for 3 days)	2.7149
Bio Rep 3	Highlighter(YFP)	pBL413-024-257	Dark(ON) → Red( λ ~ 660 nm light 100 µmol for 3 days)	4.7198
Bio Rep 3	Highlighter(YFP)	pBL413-024-257	Dark(ON) → Red( λ ~ 660 nm light 100 µmol for 3 days)	0.9667
Bio Rep 3	Highlighter(YFP)	pBL413-024-257	Dark(ON) → Red( λ ~ 660 nm light 100 µmol for 3 days)	0.7548
Bio Rep 3	Highlighter(YFP)	pBL413-024-257	Dark(ON) → Red( λ ~ 660 nm light 100 µmol for 3 days)	1.6571
Bio Rep 3	Highlighter(YFP)	pBL413-024-257	Dark(ON) → Red( λ ~ 660 nm light 100 µmol for 3 days)	1.3496
Bio Rep 3	Highlighter(YFP)	pBL413-024-257	Dark(ON) → Red( λ ~ 660 nm light 100 µmol for 3 days)	1.8586
Bio Rep 3	Highlighter(YFP)	pBL413-024-257	Dark(ON) → Red( λ ~ 660 nm light 100 µmol for 3 days)	1.6544
Bio Rep 3	Highlighter(YFP)	pBL413-024-257	Dark(ON) → Red( λ ~ 660 nm light 100 µmol for 3 days)	3.0546
Bio Rep 3	Highlighter(YFP)	pBL413-024-257	Dark(ON) → Red( λ ~ 660 nm light 100 µmol for 3 days)	0.7023
Bio Rep 3	Highlighter(YFP)	pBL413-024-257	Dark(ON) → Red( λ ~ 660 nm light 100 µmol for 3 days)	0.8018
Bio Rep 3	Highlighter(YFP)	pBL413-024-257	Dark(ON) → Red( λ ~ 660 nm light 100 µmol for 3 days)	0.6119
Bio Rep 3	Highlighter(YFP)	pBL413-024-257	Dark(ON) → Red( λ ~ 660 nm light 100 µmol for 3 days)	2.5105
Bio Rep 3	Highlighter(YFP)	pBL413-024-257	Dark(ON) → Red( λ ~ 660 nm light 100 µmol for 3 days)	1.3979
Bio Rep 3	Highlighter(YFP)	pBL413-024-257	Dark(ON) → Red( λ ~ 660 nm light 100 µmol for 3 days)	5.8274
Bio Rep 3	Highlighter(YFP)	pBL413-024-257	Dark(ON) → Red( λ ~ 660 nm light 100 µmol for 3 days)	9.0403
Bio Rep 3	Highlighter(YFP)	pBL413-024-257	Dark(ON) → Red( λ ~ 660 nm light 100 µmol for 3 days)	1.1738
Bio Rep 3	Highlighter(YFP)	pBL413-024-257	Dark(ON) → Red( λ ~ 660 nm light 100 µmol for 3 days)	1.39
Bio Rep 3	Highlighter(YFP)	pBL413-024-257	Dark(ON) → Red( λ ~ 660 nm light 100 µmol for 3 days)	2.8676
Bio Rep 3	Highlighter(YFP)	pBL413-024-257	Dark(ON) → Red( λ ~ 660 nm light 100 µmol for 3 days)	1.7828
Bio Rep 3	Highlighter(YFP)	pBL413-024-257	Dark(ON) → Red( λ ~ 660 nm light 100 µmol for 3 days)	6.7437
Bio Rep 3	Highlighter(YFP)	pBL413-024-257	Dark(ON) → Red( λ ~ 660 nm light 100 µmol for 3 days)	6.4541
Bio Rep 3	Highlighter(YFP)	pBL413-024-257	Dark(ON) → Red( λ ~ 660 nm light 100 µmol for 3 days)	5.8741
Bio Rep 3	Highlighter(YFP)	pBL413-024-257	Dark(ON) → Red( λ ~ 660 nm light 100 µmol for 3 days)	9.1856
Bio Rep 3	Highlighter(YFP)	pBL413-024-257	Dark(ON) → Red( λ ~ 660 nm light 100 µmol for 3 days)	8.1328
Bio Rep 3	Highlighter(YFP)	pBL413-024-257	Dark(ON) → Red( λ ~ 660 nm light 100 µmol for 3 days)	4.9208
Bio Rep 3	Highlighter(YFP)	pBL413-024-257	Dark(ON) → Red( λ ~ 660 nm light 100 µmol for 3 days)	8.8447
Bio Rep 3	Highlighter(YFP)	pBL413-024-257	Dark(ON) → Red( λ ~ 660 nm light 100 µmol for 3 days)	9.1453
Bio Rep 3	Highlighter(YFP)	pBL413-024-257	Dark(ON) → Red( λ ~ 660 nm light 100 µmol for 3 days)	8.468
Bio Rep 3	Highlighter(YFP)	pBL413-024-257	Dark(ON) → Red( λ ~ 660 nm light 100 µmol for 3 days)	2.3493
Bio Rep 3	Highlighter(YFP)	pBL413-024-257	Dark(ON) → Red( λ ~ 660 nm light 100 µmol for 3 days)	4.3286
Bio Rep 3	Highlighter(YFP)	pBL413-024-257	Dark(ON) → Red( λ ~ 660 nm light 100 µmol for 3 days)	3.7526
Bio Rep 3	Highlighter(YFP)	pBL413-024-257	Dark(ON) → Red( λ ~ 660 nm light 100 µmol for 3 days)	4.5167
Bio Rep 3	Highlighter(YFP)	pBL413-024-257	Dark(ON) → Red( λ ~ 660 nm light 100 µmol for 3 days)	7.1652
Bio Rep 3	Highlighter(YFP)	pBL413-024-257	Dark(ON) → Red( λ ~ 660 nm light 100 µmol for 3 days)	5.795
Bio Rep 3	Highlighter(YFP)	pBL413-024-257	Dark(ON) → Red( λ ~ 660 nm light 100 µmol for 3 days)	2.9954
Bio Rep 3	Highlighter(YFP)	pBL413-024-257	Dark(ON) → Red( λ ~ 660 nm light 100 µmol for 3 days)	1.0042
Bio Rep 3	Highlighter(YFP)	pBL413-024-257	Dark(ON) → Red( λ ~ 660 nm light 100 µmol for 3 days)	1.9914
Bio Rep 3	Highlighter(YFP)	pBL413-024-257	Dark(ON) → Red( λ ~ 660 nm light 100 µmol for 3 days)	0.8578
Bio Rep 3	Highlighter(YFP)	pBL413-024-257	Dark(ON) → Red( λ ~ 660 nm light 100 µmol for 3 days)	0.7142
Bio Rep 3	Highlighter(YFP)	pBL413-024-257	Dark(ON) → Red( λ ~ 660 nm light 100 µmol for 3 days)	1.4588
Bio Rep 3	Highlighter(YFP)	pBL413-024-257	Dark(ON) → Red( λ ~ 660 nm light 100 µmol for 3 days)	6.8025
Bio Rep 3	Highlighter(YFP)	pBL413-024-257	Dark(ON) → Red( λ ~ 660 nm light 100 µmol for 3 days)	2.0873
Bio Rep 3	Highlighter(YFP)	pBL413-024-257	Dark(ON) → Red( λ ~ 660 nm light 100 µmol for 3 days)	2.3899
Bio Rep 3	Highlighter(YFP)	pBL413-024-257	Dark(ON) → Red( λ ~ 660 nm light 100 µmol for 3 days)	3.1192
Bio Rep 3	Highlighter(YFP)	pBL413-024-257	Dark(ON) → Red( λ ~ 660 nm light 100 µmol for 3 days)	1.639
Bio Rep 3	Highlighter(YFP)	pBL413-024-257	Dark(ON) → Red( λ ~ 660 nm light 100 µmol for 3 days)	2.32
Bio Rep 3	Highlighter(YFP)	pBL413-024-257	Dark(ON) → Red( λ ~ 660 nm light 100 µmol for 3 days)	4.708
Bio Rep 3	Highlighter(YFP)	pBL413-024-257	Dark(ON) → Red( λ ~ 660 nm light 100 µmol for 3 days)	2.318
Bio Rep 3	Highlighter(YFP)	pBL413-024-257	Dark(ON) → Red( λ ~ 660 nm light 100 µmol for 3 days)	1.306
Bio Rep 3	Highlighter(YFP)	pBL413-024-257	Dark(ON) → Red( λ ~ 660 nm light 100 µmol for 3 days)	4.8694
Bio Rep 3	Highlighter(YFP)	pBL413-024-257	Dark(ON) → Red( λ ~ 660 nm light 100 µmol for 3 days)	1.2644
Bio Rep 3	Highlighter(YFP)	pBL413-024-257	Dark(ON) → Red( λ ~ 660 nm light 100 µmol for 3 days)	2.0339
Bio Rep 3	Highlighter(YFP)	pBL413-024-257	Dark(ON) → Red( λ ~ 660 nm light 100 µmol for 3 days)	1.2461
Bio Rep 3	Highlighter(YFP)	pBL413-024-257	Dark(ON) → Red( λ ~ 660 nm light 100 µmol for 3 days)	4.6076
Bio Rep 3	Highlighter(YFP)	pBL413-024-257	Dark(ON) → Red( λ ~ 660 nm light 100 µmol for 3 days)	2.9661
Bio Rep 3	Highlighter(YFP)	pBL413-024-257	Dark(ON) → Red( λ ~ 660 nm light 100 µmol for 3 days)	0.4163
Bio Rep 3	Highlighter(YFP)	pBL413-024-257	Dark(ON) → Red( λ ~ 660 nm light 100 µmol for 3 days)	5.4135
Bio Rep 3	Highlighter(YFP)	pBL413-024-257	Dark(ON) → Red( λ ~ 660 nm light 100 µmol for 3 days)	7.0345
Bio Rep 3	Highlighter(YFP)	pBL413-024-257	Dark(ON) → Red( λ ~ 660 nm light 100 µmol for 3 days)	2.0501
Bio Rep 3	Highlighter(YFP)	pBL413-024-257	Dark(ON) → Red( λ ~ 660 nm light 100 µmol for 3 days)	3.5881
Bio Rep 3	Highlighter(YFP)	pBL413-024-257	Dark(ON) → Red( λ ~ 660 nm light 100 µmol for 3 days)	4.1265
Bio Rep 3	Highlighter(YFP)	pBL413-024-257	Dark(ON) → Red( λ ~ 660 nm light 100 µmol for 3 days)	3.0822
Bio Rep 3	Highlighter(YFP)	pBL413-024-257	Dark(ON) → Red( λ ~ 660 nm light 100 µmol for 3 days)	5.7105
Bio Rep 3	Highlighter(YFP)	pBL413-024-257	Dark(ON) → Red( λ ~ 660 nm light 100 µmol for 3 days)	1.6826
Bio Rep 3	Highlighter(YFP)	pBL413-024-257	Dark(ON) → Red( λ ~ 660 nm light 100 µmol for 3 days)	2.7049
Bio Rep 3	Highlighter(YFP)	pBL413-024-257	Dark(ON) → Red( λ ~ 660 nm light 100 µmol for 3 days)	6.8525
Bio Rep 3	Highlighter(YFP)	pBL413-024-257	Dark(ON) → Red( λ ~ 660 nm light 100 µmol for 3 days)	6.7234
Bio Rep 3	Highlighter(YFP)	pBL413-024-257	Dark(ON) → Red( λ ~ 660 nm light 100 µmol for 3 days)	1.6723
Bio Rep 3	Highlighter(YFP)	pBL413-024-257	Dark(ON) → Red( λ ~ 660 nm light 100 µmol for 3 days)	6.2627
Bio Rep 3	Highlighter(YFP)	pBL413-024-257	Dark(ON) → Red( λ ~ 660 nm light 100 µmol for 3 days)	0.4858
Bio Rep 3	Highlighter(YFP)	pBL413-024-257	Dark(ON) → Red( λ ~ 660 nm light 100 µmol for 3 days)	3.0889
Bio Rep 3	Highlighter(YFP)	pBL413-024-257	Dark(ON) → Red( λ ~ 660 nm light 100 µmol for 3 days)	3.4908
Bio Rep 3	Highlighter(YFP)	pBL413-024-257	Dark(ON) → Red( λ ~ 660 nm light 100 µmol for 3 days)	1.2248
Bio Rep 3	Highlighter(YFP)	pBL413-024-257	Dark(ON) → Red( λ ~ 660 nm light 100 µmol for 3 days)	3.4754
Bio Rep 3	Highlighter(YFP)	pBL413-024-257	Dark(ON) → Red( λ ~ 660 nm light 100 µmol for 3 days)	0.806
Bio Rep 3	Highlighter(YFP)	pBL413-024-257	Dark(ON) → Red( λ ~ 660 nm light 100 µmol for 3 days)	1.2485
Bio Rep 3	Highlighter(YFP)	pBL413-024-257	Dark(ON) → Red( λ ~ 660 nm light 100 µmol for 3 days)	2.0818
Bio Rep 3	Highlighter(YFP)	pBL413-024-257	Dark(ON) → Red( λ ~ 660 nm light 100 µmol for 3 days)	3.3674
Bio Rep 3	Highlighter(YFP)	pBL413-024-257	Dark(ON) → Red( λ ~ 660 nm light 100 µmol for 3 days)	0.5879
Bio Rep 3	Highlighter(YFP)	pBL413-024-257	Dark(ON) → Red( λ ~ 660 nm light 100 µmol for 3 days)	3.0188
Bio Rep 3	Highlighter(YFP)	pBL413-024-257	Dark(ON) → Red( λ ~ 660 nm light 100 µmol for 3 days)	2.4593
Bio Rep 3	Highlighter(YFP)	pBL413-024-257	Dark(ON) → Red( λ ~ 660 nm light 100 µmol for 3 days)	0.9713
Bio Rep 3	Highlighter(YFP)	pBL413-024-257	Dark(ON) → Red( λ ~ 660 nm light 100 µmol for 3 days)	2.1181
Bio Rep 3	Highlighter(YFP)	pBL413-024-257	Dark(ON) → Red( λ ~ 660 nm light 100 µmol for 3 days)	1.5711
Bio Rep 3	Highlighter(YFP)	pBL413-024-257	Dark(ON) → Red( λ ~ 660 nm light 100 µmol for 3 days)	0.516
Bio Rep 3	Highlighter(YFP)	pBL413-024-257	Dark(ON) → Red( λ ~ 660 nm light 100 µmol for 3 days)	2.3761
Bio Rep 3	Highlighter(YFP)	pBL413-024-257	Dark(ON) → Red( λ ~ 660 nm light 100 µmol for 3 days)	1.5775
Bio Rep 3	Highlighter(YFP)	pBL413-024-257	Dark(ON) → Red( λ ~ 660 nm light 100 µmol for 3 days)	3.4921
Bio Rep 3	Highlighter(YFP)	pBL413-024-257	Dark(ON) → Red( λ ~ 660 nm light 100 µmol for 3 days)	2.2893
Bio Rep 3	Highlighter(YFP)	pBL413-024-257	Dark(ON) → Red( λ ~ 660 nm light 100 µmol for 3 days)	3.5057
Bio Rep 3	Highlighter(YFP)	pBL413-024-257	Dark(ON) → Red( λ ~ 660 nm light 100 µmol for 3 days)	1.0317
Bio Rep 3	Highlighter(YFP)	pBL413-024-257	Dark(ON) → Red( λ ~ 660 nm light 100 µmol for 3 days)	3.5626
Bio Rep 3	Highlighter(YFP)	pBL413-024-257	Dark(ON) → Red( λ ~ 660 nm light 100 µmol for 3 days)	10.6216
Bio Rep 3	Highlighter(YFP)	pBL413-024-257	Dark(ON) → Red( λ ~ 660 nm light 100 µmol for 3 days)	3.2347
Bio Rep 3	Highlighter(YFP)	pBL413-024-257	Dark(ON) → Red( λ ~ 660 nm light 100 µmol for 3 days)	0.4556
Bio Rep 3	Highlighter(YFP)	pBL413-024-257	Dark(ON) → Red( λ ~ 660 nm light 100 µmol for 3 days)	1.0627
Bio Rep 3	Highlighter(YFP)	pBL413-024-257	Dark(ON) → Red( λ ~ 660 nm light 100 µmol for 3 days)	3.8573
Bio Rep 3	Highlighter(YFP)	pBL413-024-257	Dark(ON) → Red( λ ~ 660 nm light 100 µmol for 3 days)	2.1733
Bio Rep 3	Highlighter(YFP)	pBL413-024-257	Dark(ON) → Red( λ ~ 660 nm light 100 µmol for 3 days)	1.6758
Bio Rep 3	Highlighter(YFP)	pBL413-024-257	Dark(ON) → Red( λ ~ 660 nm light 100 µmol for 3 days)	3.965
Bio Rep 3	Highlighter(YFP)	pBL413-024-257	Dark(ON) → Dark( Darkness for 3 days)	1.3945
Bio Rep 3	Highlighter(YFP)	pBL413-024-257	Dark(ON) → Dark( Darkness for 3 days)	2.5219
Bio Rep 3	Highlighter(YFP)	pBL413-024-257	Dark(ON) → Dark( Darkness for 3 days)	1.8949
Bio Rep 3	Highlighter(YFP)	pBL413-024-257	Dark(ON) → Dark( Darkness for 3 days)	1.2619
Bio Rep 3	Highlighter(YFP)	pBL413-024-257	Dark(ON) → Dark( Darkness for 3 days)	0.6832
Bio Rep 3	Highlighter(YFP)	pBL413-024-257	Dark(ON) → Dark( Darkness for 3 days)	0.7813
Bio Rep 3	Highlighter(YFP)	pBL413-024-257	Dark(ON) → Dark( Darkness for 3 days)	0.6879
Bio Rep 3	Highlighter(YFP)	pBL413-024-257	Dark(ON) → Dark( Darkness for 3 days)	7.5074
Bio Rep 3	Highlighter(YFP)	pBL413-024-257	Dark(ON) → Dark( Darkness for 3 days)	3.6843
Bio Rep 3	Highlighter(YFP)	pBL413-024-257	Dark(ON) → Dark( Darkness for 3 days)	2.54
Bio Rep 3	Highlighter(YFP)	pBL413-024-257	Dark(ON) → Dark( Darkness for 3 days)	8.8713
Bio Rep 3	Highlighter(YFP)	pBL413-024-257	Dark(ON) → Dark( Darkness for 3 days)	1.002
Bio Rep 3	Highlighter(YFP)	pBL413-024-257	Dark(ON) → Dark( Darkness for 3 days)	0.7319
Bio Rep 3	Highlighter(YFP)	pBL413-024-257	Dark(ON) → Dark( Darkness for 3 days)	3.2115
Bio Rep 3	Highlighter(YFP)	pBL413-024-257	Dark(ON) → Dark( Darkness for 3 days)	0.5513
Bio Rep 3	Highlighter(YFP)	pBL413-024-257	Dark(ON) → Dark( Darkness for 3 days)	1.5662
Bio Rep 3	Highlighter(YFP)	pBL413-024-257	Dark(ON) → Dark( Darkness for 3 days)	0.7313
Bio Rep 3	Highlighter(YFP)	pBL413-024-257	Dark(ON) → Dark( Darkness for 3 days)	1.95
Bio Rep 3	Highlighter(YFP)	pBL413-024-257	Dark(ON) → Dark( Darkness for 3 days)	4.0235
Bio Rep 3	Highlighter(YFP)	pBL413-024-257	Dark(ON) → Dark( Darkness for 3 days)	0.547
Bio Rep 3	Highlighter(YFP)	pBL413-024-257	Dark(ON) → Dark( Darkness for 3 days)	2.0266
Bio Rep 3	Highlighter(YFP)	pBL413-024-257	Dark(ON) → Dark( Darkness for 3 days)	2.1603
Bio Rep 3	Highlighter(YFP)	pBL413-024-257	Dark(ON) → Dark( Darkness for 3 days)	1.1045
Bio Rep 3	Highlighter(YFP)	pBL413-024-257	Dark(ON) → Dark( Darkness for 3 days)	2.1755
Bio Rep 3	Highlighter(YFP)	pBL413-024-257	Dark(ON) → Dark( Darkness for 3 days)	1.9742
Bio Rep 3	Highlighter(YFP)	pBL413-024-257	Dark(ON) → Dark( Darkness for 3 days)	4.1179
Bio Rep 3	Highlighter(YFP)	pBL413-024-257	Dark(ON) → Dark( Darkness for 3 days)	5.2515
Bio Rep 3	Highlighter(YFP)	pBL413-024-257	Dark(ON) → Dark( Darkness for 3 days)	0.7933
Bio Rep 3	Highlighter(YFP)	pBL413-024-257	Dark(ON) → Dark( Darkness for 3 days)	2.9776
Bio Rep 3	Highlighter(YFP)	pBL413-024-257	Dark(ON) → Dark( Darkness for 3 days)	4.5677
Bio Rep 3	Highlighter(YFP)	pBL413-024-257	Dark(ON) → Dark( Darkness for 3 days)	0.4991
Bio Rep 3	Highlighter(YFP)	pBL413-024-257	Dark(ON) → Dark( Darkness for 3 days)	1.594
Bio Rep 3	Highlighter(YFP)	pBL413-024-257	Dark(ON) → Dark( Darkness for 3 days)	1.0272
Bio Rep 3	Highlighter(YFP)	pBL413-024-257	Dark(ON) → Dark( Darkness for 3 days)	1.3702
Bio Rep 3	Highlighter(YFP)	pBL413-024-257	Dark(ON) → Dark( Darkness for 3 days)	0.86
Bio Rep 3	Highlighter(YFP)	pBL413-024-257	Dark(ON) → Dark( Darkness for 3 days)	0.2848
Bio Rep 3	Highlighter(YFP)	pBL413-024-257	Dark(ON) → Dark( Darkness for 3 days)	1.9425
Bio Rep 3	Highlighter(YFP)	pBL413-024-257	Dark(ON) → Dark( Darkness for 3 days)	11.5726
Bio Rep 3	Highlighter(YFP)	pBL413-024-257	Dark(ON) → Dark( Darkness for 3 days)	2.0473
Bio Rep 3	Highlighter(YFP)	pBL413-024-257	Dark(ON) → Dark( Darkness for 3 days)	1.7787
Bio Rep 3	Highlighter(YFP)	pBL413-024-257	Dark(ON) → Dark( Darkness for 3 days)	5.8225
Bio Rep 3	Highlighter(YFP)	pBL413-024-257	Dark(ON) → Dark( Darkness for 3 days)	11.3134
Bio Rep 3	Highlighter(YFP)	pBL413-024-257	Dark(ON) → Dark( Darkness for 3 days)	0.7048
Bio Rep 3	Highlighter(YFP)	pBL413-024-257	Dark(ON) → Dark( Darkness for 3 days)	14.0198
Bio Rep 3	Highlighter(YFP)	pBL413-024-257	Dark(ON) → Dark( Darkness for 3 days)	1.0933
Bio Rep 3	Highlighter(YFP)	pBL413-024-257	Dark(ON) → Dark( Darkness for 3 days)	0.4975
Bio Rep 3	Highlighter(YFP)	pBL413-024-257	Dark(ON) → Dark( Darkness for 3 days)	2.9914
Bio Rep 3	Highlighter(YFP)	pBL413-024-257	Dark(ON) → Dark( Darkness for 3 days)	3.1507
Bio Rep 3	Highlighter(YFP)	pBL413-024-257	Dark(ON) → Dark( Darkness for 3 days)	3.4503
Bio Rep 3	Highlighter(YFP)	pBL413-024-257	Dark(ON) → Dark( Darkness for 3 days)	7.533
Bio Rep 3	Highlighter(YFP)	pBL413-024-257	Dark(ON) → Dark( Darkness for 3 days)	1.3879
Bio Rep 3	Highlighter(YFP)	pBL413-024-257	Dark(ON) → Dark( Darkness for 3 days)	1.9387
Bio Rep 3	Highlighter(YFP)	pBL413-024-257	Dark(ON) → Dark( Darkness for 3 days)	2.767
Bio Rep 3	Highlighter(YFP)	pBL413-024-257	Dark(ON) → Dark( Darkness for 3 days)	1.0833
Bio Rep 3	Highlighter(YFP)	pBL413-024-257	Dark(ON) → Dark( Darkness for 3 days)	1.1465
Bio Rep 3	Highlighter(YFP)	pBL413-024-257	Dark(ON) → Dark( Darkness for 3 days)	13.6047
Bio Rep 3	Highlighter(YFP)	pBL413-024-257	Dark(ON) → Dark( Darkness for 3 days)	4.6635
Bio Rep 3	Highlighter(YFP)	pBL413-024-257	Dark(ON) → Dark( Darkness for 3 days)	4.38
Bio Rep 3	Highlighter(YFP)	pBL413-024-257	Dark(ON) → Dark( Darkness for 3 days)	2.4837
Bio Rep 3	Highlighter(YFP)	pBL413-024-257	Dark(ON) → Dark( Darkness for 3 days)	11.934
Bio Rep 3	Highlighter(YFP)	pBL413-024-257	Dark(ON) → Dark( Darkness for 3 days)	12.9991
Bio Rep 3	Highlighter(YFP)	pBL413-024-257	Dark(ON) → Dark( Darkness for 3 days)	4.003
Bio Rep 3	Highlighter(YFP)	pBL413-024-257	Dark(ON) → Dark( Darkness for 3 days)	2.6834
Bio Rep 3	Highlighter(YFP)	pBL413-024-257	Dark(ON) → Dark( Darkness for 3 days)	0.5509
Bio Rep 3	Highlighter(YFP)	pBL413-024-257	Dark(ON) → Dark( Darkness for 3 days)	0.5954
Bio Rep 3	Highlighter(YFP)	pBL413-024-257	Dark(ON) → Dark( Darkness for 3 days)	1.0961
Bio Rep 3	Highlighter(YFP)	pBL413-024-257	Dark(ON) → Dark( Darkness for 3 days)	1.6506
Bio Rep 3	Highlighter(YFP)	pBL413-024-257	Dark(ON) → Dark( Darkness for 3 days)	1.3624
Bio Rep 3	Highlighter(YFP)	pBL413-024-257	Dark(ON) → Dark( Darkness for 3 days)	0.2882
Bio Rep 3	Highlighter(YFP)	pBL413-024-257	Dark(ON) → Dark( Darkness for 3 days)	4.0299
Bio Rep 3	Highlighter(YFP)	pBL413-024-257	Dark(ON) → Dark( Darkness for 3 days)	0.8633
Bio Rep 3	Highlighter(YFP)	pBL413-024-257	Dark(ON) → Dark( Darkness for 3 days)	0.6994
Bio Rep 3	Highlighter(YFP)	pBL413-024-257	Dark(ON) → Dark( Darkness for 3 days)	1.4767
Bio Rep 3	Highlighter(YFP)	pBL413-024-257	Dark(ON) → Dark( Darkness for 3 days)	5.0258
Bio Rep 3	Highlighter(YFP)	pBL413-024-257	Dark(ON) → Dark( Darkness for 3 days)	0.8443
Bio Rep 3	Highlighter(YFP)	pBL413-024-257	Dark(ON) → Dark( Darkness for 3 days)	2.16
Bio Rep 3	Highlighter(YFP)	pBL413-024-257	Dark(ON) → Dark( Darkness for 3 days)	0.9749
Bio Rep 3	Highlighter(YFP)	pBL413-024-257	Dark(ON) → Dark( Darkness for 3 days)	2.7134
Bio Rep 3	Highlighter(YFP)	pBL413-024-257	Dark(ON) → Dark( Darkness for 3 days)	1.8446
Bio Rep 3	Highlighter(YFP)	pBL413-024-257	Dark(ON) → Dark( Darkness for 3 days)	2.5895
Bio Rep 3	Highlighter(YFP)	pBL413-024-257	Dark(ON) → Dark( Darkness for 3 days)	5.4489
Bio Rep 3	Highlighter(YFP)	pBL413-024-257	Dark(ON) → Dark( Darkness for 3 days)	1.9372
Bio Rep 3	Highlighter(YFP)	pBL413-024-257	Dark(ON) → Dark( Darkness for 3 days)	3.4648
Bio Rep 3	Highlighter(YFP)	pBL413-024-257	Dark(ON) → Dark( Darkness for 3 days)	2.6733
Bio Rep 3	Highlighter(YFP)	pBL413-024-257	Dark(ON) → Dark( Darkness for 3 days)	2.351
Bio Rep 3	Highlighter(YFP)	pBL413-024-257	Dark(ON) → Dark( Darkness for 3 days)	3.2214
Bio Rep 3	Highlighter(YFP)	pBL413-024-257	Dark(ON) → Dark( Darkness for 3 days)	1.2676
Bio Rep 3	Highlighter(YFP)	pBL413-024-257	Dark(ON) → Dark( Darkness for 3 days)	1.2956
Bio Rep 3	Highlighter(YFP)	pBL413-024-257	Dark(ON) → Dark( Darkness for 3 days)	0.898
Bio Rep 3	Highlighter(YFP)	pBL413-024-257	Dark(ON) → Dark( Darkness for 3 days)	2.4722
Bio Rep 3	Highlighter(YFP)	pBL413-024-257	Dark(ON) → Dark( Darkness for 3 days)	2.6405
Bio Rep 3	Highlighter(YFP)	pBL413-024-257	Dark(ON) → Dark( Darkness for 3 days)	0.5107
Bio Rep 3	Highlighter(YFP)	pBL413-024-257	Dark(ON) → Dark( Darkness for 3 days)	4.2325
Bio Rep 3	Highlighter(YFP)	pBL413-024-257	Dark(ON) → Dark( Darkness for 3 days)	2.0825
Bio Rep 3	Highlighter(YFP)	pBL413-024-257	Dark(ON) → Dark( Darkness for 3 days)	5.1038
Bio Rep 3	Highlighter(YFP)	pBL413-024-257	Dark(ON) → Dark( Darkness for 3 days)	0.4935
Bio Rep 3	Highlighter(YFP)	pBL413-024-257	Dark(ON) → Dark( Darkness for 3 days)	2.537
Bio Rep 3	Highlighter(YFP)	pBL413-024-257	Dark(ON) → Dark( Darkness for 3 days)	1.0996
Bio Rep 3	Highlighter(YFP)	pBL413-024-257	Dark(ON) → Dark( Darkness for 3 days)	2.0396
Bio Rep 3	Highlighter(YFP)	pBL413-024-257	Dark(ON) → Dark( Darkness for 3 days)	5.0862
Bio Rep 3	Highlighter(YFP)	pBL413-024-257	Dark(ON) → Dark( Darkness for 3 days)	2.7265
Bio Rep 3	Highlighter(YFP)	pBL413-024-257	Dark(ON) → Dark( Darkness for 3 days)	3.3761
Bio Rep 3	Highlighter(YFP)	pBL413-024-257	Dark(ON) → Dark( Darkness for 3 days)	3.855
Bio Rep 3	Highlighter(YFP)	pBL413-024-257	Dark(ON) → Dark( Darkness for 3 days)	4.9074
Bio Rep 3	Highlighter(YFP)	pBL413-024-257	Dark(ON) → Dark( Darkness for 3 days)	0.7064
Bio Rep 3	Highlighter(YFP)	pBL413-024-257	Dark(ON) → Dark( Darkness for 3 days)	0.5764
Bio Rep 3	Highlighter(YFP)	pBL413-024-257	Dark(ON) → Dark( Darkness for 3 days)	0.5938
Bio Rep 3	Highlighter(YFP)	pBL413-024-257	Dark(ON) → Dark( Darkness for 3 days)	0.439
Bio Rep 3	Highlighter(YFP)	pBL413-024-257	Dark(ON) → Dark( Darkness for 3 days)	2.6679
Bio Rep 3	Highlighter(YFP)	pBL413-024-257	Dark(ON) → Dark( Darkness for 3 days)	0.965
Bio Rep 3	Highlighter(YFP)	pBL413-024-257	Dark(ON) → Dark( Darkness for 3 days)	0.7246
Bio Rep 3	Highlighter(YFP)	pBL413-024-257	Dark(ON) → Dark( Darkness for 3 days)	0.93
Bio Rep 3	Highlighter(YFP)	pBL413-024-257	Dark(ON) → Dark( Darkness for 3 days)	2.5753
Bio Rep 3	Highlighter(YFP)	pBL413-024-257	Dark(ON) → Dark( Darkness for 3 days)	2.9105
Bio Rep 3	Highlighter(YFP)	pBL413-024-257	Dark(ON) → Dark( Darkness for 3 days)	4.1275
Bio Rep 3	Highlighter(YFP)	pBL413-024-257	Dark(ON) → Dark( Darkness for 3 days)	3.9528
Bio Rep 3	Highlighter(YFP)	pBL413-024-257	Dark(ON) → Dark( Darkness for 3 days)	4.0722
Bio Rep 3	Highlighter(YFP)	pBL413-024-257	Dark(ON) → Dark( Darkness for 3 days)	1.8685
Bio Rep 3	Highlighter(YFP)	pBL413-024-257	Dark(ON) → Dark( Darkness for 3 days)	6.9351
Bio Rep 3	Highlighter(YFP)	pBL413-024-257	Dark(ON) → Dark( Darkness for 3 days)	0.2727
Bio Rep 3	Highlighter(YFP)	pBL413-024-257	Dark(ON) → Dark( Darkness for 3 days)	4.185

## Sheet: Fig 3B Results Summary
		Nuclear YFP/RFP Ratio Means
Graph Legend ID	Light treatment	Bio Rep 1 Mean	Bio Rep 2 Mean	Bio Rep 3 Mean	N (nuclei) for Bio Rep 1 Mean	N (nuclei) for Bio Rep 2 Mean	N (nuclei) for Bio Rep 3 Mean	Nuclear YFP/RFP Ratio Bio Rep Means	SEM	N
Blue	Dark(ON) → Blue( λ ~ 455 nm light 100 µmol for 3 days)	0.810272	0.628638	0.524093	29	168	89	0.654334	0.083606	3
Green	Dark(ON) → Green( λ ~ 525 nm light 100 µmol for 3 days)	2.37655	0.906235	1.35605	34	93	112	1.54628	0.43497	3
Red	Dark(ON) → Red( λ ~ 660 nm light 100 µmol for 3 days)	1.97956	3.13337	3.10047	22	131	122	2.7378	0.379237	3
Dark	Dark(ON) → Dark( Darkness for 3 days)	3.04827	3.27572	2.85049	48	147	121	3.05816	0.122854	3

## Sheet: Fig 3B Statistics
Anova results (Performed using GraphPad Prism 9)
F	14
P value	0.0016
P value summary	**
Significant diff. among means (P < 0.05)?	Yes
R squared	0.84
Brown-Forsythe test
F (DFn, DFd)	0.63 (3, 8)
P value	0.6183
P value summary	ns
Are SDs significantly different (P < 0.05)?	No
Bartlett's test
Bartlett's statistic (corrected)
P value
P value summary
Are SDs significantly different (P < 0.05)?
ANOVA table	SS	DF	MS	F (DFn, DFd)	P value
Treatment (between columns)	11	3	3.7	F (3, 8) = 14	P=0.0016
Residual (within columns)	2.1	8	0.27
Total	13	11
Data summary
Number of treatments (columns)	4
Number of values (total)	12
Multiple Comparison results (Performed using GraphPad Prism 9)
Number of families	1
Number of comparisons per family	6
Alpha	0.05
Tukey's multiple comparisons test	Mean Diff.	95.00% CI of diff.	Below threshold?	Summary	Adjusted P Value
Blue vs. Green	-0.89	-2.2 to 0.46	No	ns	0.2266	A-B
Blue vs. Red	-2.1	-3.4 to -0.73	Yes	**	0.0049	A-C
Blue vs. Dark	-2.4	-3.8 to -1.1	Yes	**	0.002	A-D
Green vs. Red	-1.2	-2.5 to 0.16	No	ns	0.0848	B-C
Green vs. Dark	-1.5	-2.9 to -0.16	Yes	*	0.0292	B-D
Red vs. Dark	-0.32	-1.7 to 1.0	No	ns	0.8699	C-D
Test details	Mean 1	Mean 2	Mean Diff.	SE of diff.	n1	n2	q	DF
Blue vs. Green	0.65	1.5	-0.89	0.42	3	3	3	8
Blue vs. Red	0.65	2.7	-2.1	0.42	3	3	7	8
Blue vs. Dark	0.65	3.1	-2.4	0.42	3	3	8.1	8
Green vs. Red	1.5	2.7	-1.2	0.42	3	3	4	8
Green vs. Dark	1.5	3.1	-1.5	0.42	3	3	5.1	8
Red vs. Dark	2.7	3.1	-0.32	0.42	3	3	1.1	8

## Sheet: Fig 3C Data
				nlsedAFPt9								CcaRHL
				Ct values (4 technical replicates)				Ct values (4 technical replicates - outliers removed)				Ct values (4 technical replicates)				Ct values (4 technical replicates - outliers removed)				nlsedAFPt9	CcaRHL
Bio Rep	Highlighter system variant	Construct used for infiltration	Light Treatment	n1 Ct	n2 Ct	n3 Ct	n4 Ct	n1 Ct	n2 Ct	n3 Ct	n4 Ct	n1 Ct	n2 Ct	n3 Ct	n4 Ct	n1 Ct	n2 Ct	n3 Ct	n4 Ct	Ct Mean	Ct Mean	ΔCt	∆∆Ct	Relative gene expression
Bio Rep 1	Highlighter(YFP)	pBL413-024-257	Dark(ON) → Blue( λ ~ 455 nm light 100 µmol for 2.5 days)	29.74	24.26	23.63	24.07		24.26	23.63	24.07	23.81	23.94	24.67	26.7	23.81	23.94	24.67	26.7	23.9867	24.78	-0.793333	-1.26083	2.39634
Bio Rep 1	Highlighter(YFP)	pBL413-024-257	Dark(ON) → Green( λ ~ 525 nm light 100 µmol 2.5 days)	21.19	20.82	20.77	20.7	21.19	20.82	20.77	20.7	22.8	22.9	22.79	0		22.8	22.9	22.79	20.87	22.83	-1.96	-4.1525	17.7839
Bio Rep 1	Highlighter(YFP)	pBL413-024-257	Dark(ON) → Red( λ ~ 660 nm light 100 µmol for 2.5 days)	21.45	21.62	21.45	21.48	21.45		21.45	21.48	23.6	24.8	27.57	26.87	23.6	24.8	27.57	26.87	21.46	25.71	-4.25	-5.72	52.7098
Bio Rep 1	Highlighter(YFP)	pBL413-024-257	Dark(ON) → Dark( Darkness for 2.5 days)	21.62	21.7	21.86	21.88	21.62	21.7	21.86	21.88	23.84	23.88	27.8	0	23.84	23.88	27.8		21.765	25.1733	-3.40833	-5.75833	54.1291
Bio Rep 2	Highlighter(YFP)	pBL413-024-257	Dark(ON) → Blue( λ ~ 455 nm light 100 µmol for 2.5 days)	22.94	21.67	21.11	21.24	22.94	21.67	21.11	21.24	21.2	21.43	22.78	21.75	21.2	21.43	22.78	21.75	21.74	21.79	-0.05	-2.79667	6.94833
Bio Rep 2	Highlighter(YFP)	pBL413-024-257	Dark(ON) → Green( λ ~ 525 nm light 100 µmol 2.5 days)	19.95	19.62	19.62	19.61		19.62	19.62	19.61	20.17	20.57	21.38	20.51	20.17	20.57	21.38	20.51	19.6167	20.6575	-1.04083	-3.63833	12.4522
Bio Rep 2	Highlighter(YFP)	pBL413-024-257	Dark(ON) → Red( λ ~ 660 nm light 100 µmol for 2.5 days)	18.7	18.82	18.78	18.68	18.7	18.82	18.78	18.68	20.54	20.85	20.6	21.41	20.54	20.85	20.6	21.41	18.745	20.85	-2.105	-5.735	53.2607
Bio Rep 2	Highlighter(YFP)	pBL413-024-257	Dark(ON) → Dark( Darkness for 2.5 days)	19.67	19.57	19.54	19.5	19.67	19.57	19.54	19.5	21.68	21.65	28.16	22.19	21.68	21.65		22.19	19.57	21.84	-2.27	-4.9525	30.9636
Bio Rep 3	Highlighter(YFP)	pBL413-024-257	Dark(ON) → Blue( λ ~ 455 nm light 100 µmol for 2.5 days)	23.28	23.48	23.96	22.75	23.28	23.48	23.96	22.75	22.86	22.51	23.25	22.81	22.86	22.51	23.25	22.81	23.3675	22.8575	0.51	-2.315	4.97605
Bio Rep 3	Highlighter(YFP)	pBL413-024-257	Dark(ON) → Green( λ ~ 525 nm light 100 µmol 2.5 days)	19.22	18.98	18.88	19.33	19.22	18.98	18.88	19.33	21.65	21.06	21.17	21.48	21.65	21.06	21.17	21.48	19.1025	21.34	-2.2375	-5.3025	39.4649
Bio Rep 3	Highlighter(YFP)	pBL413-024-257	Dark(ON) → Red( λ ~ 660 nm light 100 µmol for 2.5 days)	20.13	21.2	20.72	20.67	20.13	21.2	20.72	20.67	23.59	23.02	23.31	0	23.59	23.02	23.31		20.68	23.3067	-2.62667	-5.31417	39.7854
Bio Rep 3	Highlighter(YFP)	pBL413-024-257	Dark(ON) → Dark( Darkness for 2.5 days)	19.27	19.28	19.11	18.86	19.27	19.28	19.11	18.86	21.24	21.19	21.79	21.96	21.24	21.19	21.79	21.96	19.13	21.545	-2.415	-5.015	32.3344

## Sheet: Fig 3C Results Summary
Graph Legend ID	Highlighter system variant	Light treatment	RGE Bio Rep1	RGE Bio Rep2	RGE Bio Rep3	Bio Rep RGE Means	SEM	N
Blue	Highlighter(YFP)	Dark(ON) → Blue( λ ~ 455 nm light 100 µmol for 3 days)	2.39634	6.94833	4.97605	4.77357	1.31794	3
Green	Highlighter(YFP)	Dark(ON) → Green( λ ~ 525 nm light 100 µmol for 3 days)	17.7839	12.4522	39.4649	23.2337	8.26028	3
Red	Highlighter(YFP)	Dark(ON) → Red( λ ~ 660 nm light 100 µmol for 3 days)	52.7098	53.2607	39.7854	48.5853	4.40284	3
Dark	Highlighter(YFP)	Dark(ON) → Dark( Darkness for 3 days)	54.1291	30.9636	32.3344	39.1424	7.50382	3

## Sheet: Fig 3C statistics
Anova results (Performed using GraphPad Prism 9)
F	10.13
P value	0.0042
P value summary	**
Significant diff. among means (P < 0.05)?	Yes
R squared	0.7916
Brown-Forsythe test
F (DFn, DFd)	0.4093 (3, 8)
P value	0.7507
P value summary	ns
Are SDs significantly different (P < 0.05)?	No
Bartlett's test
Bartlett's statistic (corrected)
P value
P value summary
Are SDs significantly different (P < 0.05)?
ANOVA table	SS	DF	MS	F (DFn, DFd)	P value
Treatment (between columns)	3320	3	1107	F (3, 8) = 10.13	P=0.0042
Residual (within columns)	874	8	109.2
Total	4194	11
Data summary
Number of treatments (columns)	4
Number of values (total)	12
Multiple Comparison results (Performed using GraphPad Prism 9)
Number of families	1
Number of comparisons per family	6
Alpha	0.05
Tukey's multiple comparisons test	Mean Diff.	95.00% CI of diff.	Below threshold?	Summary	Adjusted P Value
Blue vs. Green	-18.46	-45.79 to 8.869	No	ns	0.2131	A-B
Blue vs. Red	-43.81	-71.14 to -16.48	Yes	**	0.0039	A-C
Blue vs. Dark	-34.37	-61.70 to -7.040	Yes	*	0.0161	A-D
Green vs. Red	-25.35	-52.68 to 1.978	No	ns	0.0693	B-C
Green vs. Dark	-15.91	-43.24 to 11.42	No	ns	0.3138	B-D
Red vs. Dark	9.443	-17.89 to 36.77	No	ns	0.6958	C-D
Test details	Mean 1	Mean 2	Mean Diff.	SE of diff.	n1	n2	q	DF
Blue vs. Green	4.774	23.23	-18.46	8.534	3	3	3.059	8
Blue vs. Red	4.774	48.59	-43.81	8.534	3	3	7.26	8
Blue vs. Dark	4.774	39.14	-34.37	8.534	3	3	5.695	8
Green vs. Red	23.23	48.59	-25.35	8.534	3	3	4.201	8
Green vs. Dark	23.23	39.14	-15.91	8.534	3	3	2.636	8
Red vs. Dark	48.59	39.14	9.443	8.534	3	3	1.565	8
