# Supplementary material for: Highlighter: An optogenetic system for high-resolution gene expression control in plants
Source: PLoS Biol. 2023 Sep 21;21(9):e3002303. doi: 10.1371/journal.pbio.3002303 (PMC10513317; doi:10.1371/journal.pbio.3002303)
Supplement: S3 Data — (XLSX) [file pbio.3002303.s016.xlsx]

## Sheet: Fig 4A Data
				nlsedAFPt9								CcaRHL
				Ct values (4 technical replicates)				Ct values (4 technical replicates - outliers removed)				Ct values (4 technical replicates)				Ct values (4 technical replicates - outliers removed)				nlsedAFPt9	CcaRHL
Bio Rep	Highlighter system variant	Construct used for infiltration	Light Treatment	n1 Ct	n2 Ct	n3 Ct	n4 Ct	n1 Ct	n2 Ct	n3 Ct	n4 Ct	n1 Ct	n2 Ct	n3 Ct	n4 Ct	n1 Ct	n2 Ct	n3 Ct	n4 Ct	Ct Mean	Ct Mean	ΔCt	∆∆Ct	Relative Gene Expression (RGE)
Bio Rep 1	Highlighter(YFP)	pBL413-024-257	Dark(ON) → Blue(λ ~ 455 nm light 100 µmol for 2 days) → Blue(λ ~ 455 nm light 100 µmol for 0h)	17.31	17.34	17.41	17.31	17.31	17.34	17.41	17.31	17.37	17.42	17.42	17.51	17.37	17.42	17.42	17.51	17.3425	17.43	-0.0875	-3.4025	10.5744
Bio Rep 1	Highlighter(YFP)	pBL413-024-257	Dark(ON) → Blue(λ ~ 455 nm light 100 µmol for 2 days) → Blue(λ ~ 455 nm light 100 µmol for 12h)	16.45	16.49	16.39	16.39	16.45	16.49	16.39	16.39	17.31	17.28	17.13	17.28	17.31	17.28	17.13	17.28	16.43	17.25	-0.82	-3.805	13.9772
Bio Rep 1	Highlighter(YFP)	pBL413-024-257	Dark(ON) → Blue(λ ~ 455 nm light 100 µmol for 2 days) → Blue(λ ~ 455 nm light 100 µmol for 12h) → Dark(8h)	16.53	16.76	16.53	16.43	16.53	16.76	16.53	16.43	17.26	17.23	17.34	17.22	17.26	17.23	17.34	17.22	16.5625	17.2625	-0.7	-3.035	8.19645
Bio Rep 1	Highlighter(YFP)	pBL413-024-257	Dark(ON) → Blue(λ ~ 455 nm light 100 µmol for 2 days) → Blue(λ ~ 455 nm light 100 µmol for 12h) → Dark(8h) → Blue(λ ~ 455 nm light 100 µmol for 12h)	15.8	15.98	15.82	15.9	15.8	15.98	15.82	15.9	16.99	17.13	17.16	17.29	16.99	17.13	17.16	17.29	15.875	17.1425	-1.2675	-2.7275	6.62307
Bio Rep 1	Highlighter(YFP)	pBL413-024-257	Dark(ON) → Red(λ ~ 660 nm light 100 µmol for 2 days) → Red(λ ~ 660 nm light 100 µmol for 0h)	17.39	17.39	17.28	17.43	17.39	17.39	17.28	17.43	18.7	18.68	18.5	18.54	18.7	18.68	18.5	18.54	17.3725	18.605	-1.2325	-4.7025	26.0372
Bio Rep 1	Highlighter(YFP)	pBL413-024-257	Dark(ON) → Red(λ ~ 660 nm light 100 µmol for 2 days) → Red(λ ~ 660 nm light 100 µmol for 12h)	16.75	16.89	16.93	16.76	16.75	16.89	16.93	16.76	18.49	18.38	18.25	17.88	18.49	18.38	18.25	17.88	16.8325	18.25	-1.4175	-4.9525	30.9636
Bio Rep 1	Highlighter(YFP)	pBL413-024-257	Dark(ON) → Red(λ ~ 660 nm light 100 µmol for 2 days) → Red(λ ~ 660 nm light 100 µmol for 12h) → Dark(8h)	17.31	17.28	17.11	16.83	17.31	17.28	17.11	16.83	18.57	18.49	18.47	19.25	18.57	18.49	18.47		17.1325	18.51	-1.3775	-4.8025	27.9059
Bio Rep 1	Highlighter(YFP)	pBL413-024-257	Dark(ON) → Red(λ ~ 660 nm light 100 µmol for 2 days) → Red(λ ~ 660 nm light 100 µmol for 12h) → Dark(8h) → Red(λ ~ 660 nm light 100 µmol for 12h)	15.29	15.24	15.79	15.32	15.29	15.24		15.32	16.39	16.89	16.63	16.67	16.39	16.89	16.63	16.67	15.2833	16.645	-1.36167	-4.33667	20.2054
Bio Rep 1	Highlighter(YFP)	pBL413-024-257	Dark(ON) → Dark(For 2 days) → Dark(0h)	19.84	20.1	19.92	19.91	19.84	20.1	19.92	19.91	21.56	21.57	21.39	21.74	21.56	21.57	21.39	21.74	19.9425	21.565	-1.6225	-5.8975	59.6107
Bio Rep 1	Highlighter(YFP)	pBL413-024-257	Dark(ON) → Dark(For 2 days) → Dark(12h)	20.72	20.99	20.65	20.51	20.72	20.99	20.65	20.51	21.72	21.74	21.81	22.09	21.72	21.74	21.81	22.09	20.7175	21.84	-1.1225	-5.4875	44.8644
Bio Rep 1	Highlighter(YFP)	pBL413-024-257	Dark(ON) → Dark(For 2 days) → Dark(12h) → Dark(8h)	19.95	19.88	19.79	19.68	19.95	19.88	19.79	19.68	21.5	21.53	21.75	21.68	21.5	21.53	21.75	21.68	19.8525	21.615	-1.7625	-5.7925	55.4263
Bio Rep 1	Highlighter(YFP)	pBL413-024-257	Dark(ON) → Dark(For 2 days) → Dark(12h) → Dark(8h) → Dark(12h)	20.18	19.74	19.84	20.26	20.18	19.74	19.84	20.26	20.91	21.14	21.19	20.8	20.91	21.14	21.19	20.8	20.005	21.01	-1.005	-5.2425	37.8573
Bio Rep 2	Highlighter(YFP)	pBL413-024-257	Dark(ON) → Blue(λ ~ 455 nm light 100 µmol for 2 days) → Blue(λ ~ 455 nm light 100 µmol for 0h)	15.34	15.54	15.81	15.4	15.34	15.54	15.81	15.4	14.48	14.81	14.81	14.79		14.81	14.81	14.79	15.5225	14.8033	0.719167	-3.21583	9.291
Bio Rep 2	Highlighter(YFP)	pBL413-024-257	Dark(ON) → Blue(λ ~ 455 nm light 100 µmol for 2 days) → Blue(λ ~ 455 nm light 100 µmol for 12h)	15	14.85	14.84	15.27	15	14.85	14.84	15.27	14.61	14.54	14.66	19.43	14.61	14.54	14.66		14.99	14.6033	0.386667	-3.71333	13.1167
Bio Rep 2	Highlighter(YFP)	pBL413-024-257	Dark(ON) → Blue(λ ~ 455 nm light 100 µmol for 2 days) → Blue(λ ~ 455 nm light 100 µmol for 12h) → Dark(8h)	14	13.98	13.75	13.94	14	13.98	13.75	13.94	13.99	14.31	13.96	14.32	13.99	14.31	13.96	14.32	13.9175	14.145	-0.2275	-3.68	12.8171
Bio Rep 2	Highlighter(YFP)	pBL413-024-257	Dark(ON) → Blue(λ ~ 455 nm light 100 µmol for 2 days) → Blue(λ ~ 455 nm light 100 µmol for 12h) → Dark(8h) → Blue(λ ~ 455 nm light 100 µmol for 12h)	14.59	14.51	14.05	14.35	14.59	14.51	14.05	14.35	14.52	14.48	14.87	14.66	14.52	14.48	14.87	14.66	14.375	14.6325	-0.2575	-4.29583	19.6415
Bio Rep 2	Highlighter(YFP)	pBL413-024-257	Dark(ON) → Red(λ ~ 660 nm light 100 µmol for 2 days) → Red(λ ~ 660 nm light 100 µmol for 0h)	13.61	13.67	13.54	13.8	13.61	13.67	13.54	13.8	14.6	14.84	14.39	14.29	14.6	14.84	14.39	14.29	13.655	14.53	-0.875	-4.7475	26.8621
Bio Rep 2	Highlighter(YFP)	pBL413-024-257	Dark(ON) → Red(λ ~ 660 nm light 100 µmol for 2 days) → Red(λ ~ 660 nm light 100 µmol for 12h)	13.61	13.29	13.39	13.3	13.61	13.29	13.39	13.3	14.85	15	14.79	14.87	14.85	15	14.79	14.87	13.3975	14.8775	-1.48	-5.71	52.3457
Bio Rep 2	Highlighter(YFP)	pBL413-024-257	Dark(ON) → Red(λ ~ 660 nm light 100 µmol for 2 days) → Red(λ ~ 660 nm light 100 µmol for 12h) → Dark(8h)	13.53	13.4	13.5	13.42	13.53	13.4	13.5	13.42	14.61	14.48	14.83	14.64	14.61	14.48	14.83	14.64	13.4625	14.64	-1.1775	-4.65333	25.1648
Bio Rep 2	Highlighter(YFP)	pBL413-024-257	Dark(ON) → Red(λ ~ 660 nm light 100 µmol for 2 days) → Red(λ ~ 660 nm light 100 µmol for 12h) → Dark(8h) → Red(λ ~ 660 nm light 100 µmol for 12h)	12.44	11.95	12.46	11.97	12.44	11.95	12.46	11.97	13.93	14.31	14.58	13.64	13.93	14.31	14.58	13.64	12.205	14.115	-1.91	-5.3475	40.7153
Bio Rep 2	Highlighter(YFP)	pBL413-024-257	Dark(ON) → Dark(For 2 days) → Dark(0h)	15.65	15.87	15.75	15.6	15.65	15.87	15.75	15.6	16.57	16.52	16.57	16.4	16.57	16.52	16.57	16.4	15.7175	16.515	-0.7975	-5.475	44.4774
Bio Rep 2	Highlighter(YFP)	pBL413-024-257	Dark(ON) → Dark(For 2 days) → Dark(12h)	16.31	16.69	16.24	16.46	16.31	16.69	16.24	16.46	17.62	17.42	16.99	17.5	17.62	17.42	16.99	17.5	16.425	17.3825	-0.9575	-5.59583	48.3631
Bio Rep 2	Highlighter(YFP)	pBL413-024-257	Dark(ON) → Dark(For 2 days) → Dark(12h) → Dark(8h)	15.51	15.87	15.9	15.48	15.51	15.87	15.9	15.48	17.21	16.9	17.21	17.31	17.21	16.9	17.21	17.31	15.69	17.1575	-1.4675	-5.605	48.6713
Bio Rep 2	Highlighter(YFP)	pBL413-024-257	Dark(ON) → Dark(For 2 days) → Dark(12h) → Dark(8h) → Dark(12h)	16.31	15.95	15.96	16.75	16.31	15.95	15.96	16.75	17.96	17.65	17.99	17.87	17.96	17.65	17.99	17.87	16.2425	17.8675	-1.625	-5.2875	39.0568
Bio Rep 3	Highlighter(YFP)	pBL413-024-257	Dark(ON) → Blue(λ ~ 455 nm light 100 µmol for 2 days) → Blue(λ ~ 455 nm light 100 µmol for 0h)	14.8	14.95	14.97	14.91	14.8	14.95	14.97	14.91	14.61	14.7	14.73	14.75	14.61	14.7	14.73	14.75	14.9075	14.6975	0.21	-2.89	7.4127
Bio Rep 3	Highlighter(YFP)	pBL413-024-257	Dark(ON) → Blue(λ ~ 455 nm light 100 µmol for 2 days) → Blue(λ ~ 455 nm light 100 µmol for 12h)	14.85	14.87	14.91	14.94	14.85	14.87	14.91	14.94	15.29	15.2	15.41	15.22	15.29	15.2	15.41	15.22	14.8925	15.28	-0.3875	-3.47417	11.1129
Bio Rep 3	Highlighter(YFP)	pBL413-024-257	Dark(ON) → Blue(λ ~ 455 nm light 100 µmol for 2 days) → Blue(λ ~ 455 nm light 100 µmol for 12h) → Dark(8h)	14.77	14.82	14.9	14.71	14.77	14.82	14.9	14.71	15.34	15.43	15.37	15.53	15.34	15.43	15.37	15.53	14.8	15.4175	-0.6175	-3.735	13.3152
Bio Rep 3	Highlighter(YFP)	pBL413-024-257	Dark(ON) → Blue(λ ~ 455 nm light 100 µmol for 2 days) → Blue(λ ~ 455 nm light 100 µmol for 12h) → Dark(8h) → Blue(λ ~ 455 nm light 100 µmol for 12h)	14.73	14.72	14.86	14.61	14.73	14.72	14.86	14.61	15.22	15.3	15.36	15.29	15.22	15.3	15.36	15.29	14.73	15.2925	-0.5625	-3.97	15.6707
Bio Rep 3	Highlighter(YFP)	pBL413-024-257	Dark(ON) → Red(λ ~ 660 nm light 100 µmol for 2 days) → Red(λ ~ 660 nm light 100 µmol for 0h)	14.47	14.24	14.36	14.73	14.47	14.24	14.36	14.73	15.24	15.26	15.46	15.56	15.24	15.26	15.46	15.56	14.45	15.38	-0.93	-4.675	25.5455
Bio Rep 3	Highlighter(YFP)	pBL413-024-257	Dark(ON) → Red(λ ~ 660 nm light 100 µmol for 2 days) → Red(λ ~ 660 nm light 100 µmol for 12h)	13.71	13.78	14.42	13.69	13.71	13.78		13.69	15.34	15.49	15.53	15.53	15.34	15.49	15.53	15.53	13.7267	15.4725	-1.74583	-5.3025	39.4649
Bio Rep 3	Highlighter(YFP)	pBL413-024-257	Dark(ON) → Red(λ ~ 660 nm light 100 µmol for 2 days) → Red(λ ~ 660 nm light 100 µmol for 12h) → Dark(8h)	14.5	14.59	14.58	14.5	14.5	14.59	14.58	14.5	15.93	16.23	16.41	16.53	15.93	16.23	16.41	16.53	14.5425	16.275	-1.7325	-4.755	27.0021
Bio Rep 3	Highlighter(YFP)	pBL413-024-257	Dark(ON) → Red(λ ~ 660 nm light 100 µmol for 2 days) → Red(λ ~ 660 nm light 100 µmol for 12h) → Dark(8h) → Red(λ ~ 660 nm light 100 µmol for 12h)	12.71	12.55	12.58	12.39	12.71	12.55	12.58	12.39	13.91	14.49	14.43	14.23	13.91	14.49	14.43	14.23	12.5575	14.265	-1.7075	-4.81917	28.2302
Bio Rep 3	Highlighter(YFP)	pBL413-024-257	Dark(ON) → Dark(For 2 days) → Dark(0h)	15.43	15.57	15.75	16.35	15.43	15.57	15.75	16.35	16.45	16.36	16.36	16.56	16.45	16.36	16.36	16.56	15.775	16.4325	-0.6575	-5.1975	36.6947
Bio Rep 3	Highlighter(YFP)	pBL413-024-257	Dark(ON) → Dark(For 2 days) → Dark(12h)	17.38	17.42	16.99	17.29	17.38	17.42	16.99	17.29	18.56	18.38	18.86	18.62	18.56	18.38	18.86	18.62	17.27	18.605	-1.335	-5.64	49.8665
Bio Rep 3	Highlighter(YFP)	pBL413-024-257	Dark(ON) → Dark(For 2 days) → Dark(12h) → Dark(8h)	16.77	16.71	16.45	16.94	16.77	16.71	16.45	16.94	18.38	18.27	18.42	18.76	18.38	18.27	18.42	18.76	16.7175	18.4575	-1.74	-5.6475	50.1264
Bio Rep 3	Highlighter(YFP)	pBL413-024-257	Dark(ON) → Dark(For 2 days) → Dark(12h) → Dark(8h) → Dark(12h)	16.82	17.78	16.6	16.63	16.82		16.6	16.63	18.21	18.53	18.38	18.55	18.21	18.53	18.38	18.55	16.6833	18.4175	-1.73417	-5.57917	47.8076

## Sheet: Fig 4A Results Summary
	Blue			Red			Dark					Blue	Red	Dark	Blue	Red	Dark
Time (h)	RGE Bio Rep1	RGE Bio Rep2	RGE Bio Rep3	RGE Bio Rep1	RGE Bio Rep2	RGE Bio Rep3	RGE Bio Rep1	RGE Bio Rep2	RGE Bio Rep3		Time (h)	Bio Rep RGE Means	Bio Rep RGE Means	Bio Rep RGE Means	SEM	SEM	SEM
0	10.5744	9.291	7.4127	26.0372	26.8621	25.5455	59.6107	44.4774	36.6947		0	9.09269	26.1483	46.9276	0.918064	0.384094	6.72777
12	13.9772	13.1167	11.1129	30.9636	52.3457	39.465	44.8644	48.3631	49.8665		12	12.7356	40.9248	47.698	0.848511	6.2155	1.48178
20	8.19646	12.8171	13.3152	27.9059	25.1648	27.0021	55.4263	48.6713	50.1264		20	11.4429	26.6909	51.408	1.62959	0.806455	2.0526
32	6.62307	19.6415	15.6707	20.2054	40.7153	28.2302	37.8573	39.0568	47.8075		32	13.9784	29.717	41.5739	3.85218	5.9672	3.13601

## Sheet: Fig 4B Data
				nlsedAFPt9								CcaRHL
				Ct values (4 technical replicates)				Ct values (4 technical replicates - outliers removed)				Ct values (4 technical replicates)				Ct values (4 technical replicates - outliers removed)				nlsedAFPt9	CcaRHL
Bio Rep	Highlighter system variant	Construct used for infiltration	Light Treatment	n1 Ct	n2 Ct	n3 Ct	n4 Ct	n1 Ct	n2 Ct	n3 Ct	n4 Ct	n1 Ct	n2 Ct	n3 Ct	n4 Ct	n1 Ct	n2 Ct	n3 Ct	n4 Ct	Ct Mean	Ct Mean	ΔCt	∆∆Ct	Relative Gene Expression (RGE)
Bio Rep 1	Highlighter(YFP)	pBL413-024-257	Dark(ON) → Red(λ ~ 660 nm light 100 µmol for 2 days) → Blue(λ ~ 455 nm light 100 µmol for 0h)	14.29	14.35	14.35	14.23	14.29	14.35	14.35	14.23	14.58	14.89	14.98	14.92	14.58	14.89	14.98	14.92	14.305	14.8425	-0.5375	-4.665	25.3691
Bio Rep 1	Highlighter(YFP)	pBL413-024-257	Dark(ON) → Red(λ ~ 660 nm light 100 µmol for 2 days) → Blue(λ ~ 455 nm light 100 µmol for 12h)	14.45	14.3	14.41	13.98	14.45	14.3	14.41	13.98	14.56	14.48	14.48	14.4	14.56	14.48	14.48	14.4	14.285	14.48	-0.195	-3.8775	14.6975
Bio Rep 1	Highlighter(YFP)	pBL413-024-257	Dark(ON) → Red(λ ~ 660 nm light 100 µmol for 2 days) → Blue(λ ~ 455 nm light 100 µmol for 24h)	13.89	13.89	13.53	13.65	13.89	13.89	13.53	13.65	13.94	13.76	13.8	13.78	13.94	13.76	13.8	13.78	13.74	13.82	-0.08	-3.42	10.7034
Bio Rep 1	Highlighter(YFP)	pBL413-024-257	Dark(ON) → Red(λ ~ 660 nm light 100 µmol for 2 days) → Blue(λ ~ 455 nm light 100 µmol for 36h)	14.33	14.2	14.56	14.28	14.33	14.2	14.56	14.28	13.85	13.89	13.78	13.94	13.85	13.89	13.78	13.94	14.3425	13.865	0.4775	-3.245	9.48074
Bio Rep 2	Highlighter(YFP)	pBL413-024-257	Dark(ON) → Red(λ ~ 660 nm light 100 µmol for 2 days) → Blue(λ ~ 455 nm light 100 µmol for 0h)	16.53	16.59	16.62	16.93	16.53	16.59	16.62	16.93	16.78	16.88	16.49	16.59	16.78	16.88	16.49	16.59	16.6675	16.685	-0.0175	-4.775	27.379
Bio Rep 2	Highlighter(YFP)	pBL413-024-257	Dark(ON) → Red(λ ~ 660 nm light 100 µmol for 2 days) → Blue(λ ~ 455 nm light 100 µmol for 12h)	16.88	16.8	16.92	16.9	16.88	16.8	16.92	16.9	16.58	16.64	16.54	16.69	16.58	16.64	16.54	16.69	16.875	16.6125	0.2625	-4.02417	16.2703
Bio Rep 2	Highlighter(YFP)	pBL413-024-257	Dark(ON) → Red(λ ~ 660 nm light 100 µmol for 2 days) → Blue(λ ~ 455 nm light 100 µmol for 24h)	16.38	16.5	16.46	16.34	16.38	16.5	16.46	16.34	15.53	15.88	15.82	15.81	15.53	15.88	15.82	15.81	16.42	15.76	0.66	-2.8825	7.37427
Bio Rep 2	Highlighter(YFP)	pBL413-024-257	Dark(ON) → Red(λ ~ 660 nm light 100 µmol for 2 days) → Blue(λ ~ 455 nm light 100 µmol for 36h)	16.66	16.82	16.59	16.85	16.66	16.82	16.59	16.85	15.31	15.42	15.43	15.35	15.31	15.42	15.43	15.35	16.73	15.3775	1.3525	-2.195	4.5789
Bio Rep 3	Highlighter(YFP)	pBL413-024-257	Dark(ON) → Red(λ ~ 660 nm light 100 µmol for 2 days) → Blue(λ ~ 455 nm light 100 µmol for 0h)	17.42	16.96	17.26	17.95	17.42	16.96	17.26	17.95	16.74	17.08	17.07	17.11		17.08	17.07	17.11	17.3975	17.0867	0.310833	-4.61583	24.5191
Bio Rep 3	Highlighter(YFP)	pBL413-024-257	Dark(ON) → Red(λ ~ 660 nm light 100 µmol for 2 days) → Blue(λ ~ 455 nm light 100 µmol for 12h)	15.42	15.69	15.78	16.62	15.42	15.69	15.78	16.62	16.07	15.57	15.62	15.68	16.07	15.57	15.62	15.68	15.8775	15.735	0.1425	-3.8225	14.1477
Bio Rep 3	Highlighter(YFP)	pBL413-024-257	Dark(ON) → Red(λ ~ 660 nm light 100 µmol for 2 days) → Blue(λ ~ 455 nm light 100 µmol for 24h)	16.75	17.36	17.43	16.92	16.75	17.36	17.43	16.92	16.22	16.25	15.97	16.35	16.22	16.25	15.97	16.35	17.115	16.1975	0.9175	-2.86833	7.30221
Bio Rep 3	Highlighter(YFP)	pBL413-024-257	Dark(ON) → Red(λ ~ 660 nm light 100 µmol for 2 days) → Blue(λ ~ 455 nm light 100 µmol for 36h)	16.64	18.36	17.6	17.73	16.64	18.36	17.6	17.73	16.32	16.3	16.19	16.37	16.32	16.3	16.19	16.37	17.5825	16.295	1.2875	-3.18	9.06307
Bio Rep 1	Constitutive YFP	pBL413-024-259	Dark(ON) → Red(λ ~ 660 nm light 100 µmol for 2 days) → Blue(λ ~ 455 nm light 100 µmol for 0h)	15.39	15.5	15.24	14.9	15.39	15.5	15.24	14.9	18.86	19.52	19.12	18.91	18.86	19.52	19.12	18.91	15.2575	19.1025	-3.845	-7.9725	251.166
Bio Rep 1	Constitutive YFP	pBL413-024-259	Dark(ON) → Red(λ ~ 660 nm light 100 µmol for 2 days) → Blue(λ ~ 455 nm light 100 µmol for 12h)	14.5	14.38	13.87	14.4	14.5	14.38	13.87	14.4	19.26	19.28	19.31	19.26	19.26	19.28	19.31	19.26	14.2875	19.2775	-4.99	-8.6725	408.021
Bio Rep 1	Constitutive YFP	pBL413-024-259	Dark(ON) → Red(λ ~ 660 nm light 100 µmol for 2 days) → Blue(λ ~ 455 nm light 100 µmol for 24h)	13.81	14.25	14.2	14.15	13.81	14.25	14.2	14.15	19.9	19.34	19.39	19.42		19.34	19.39	19.42	14.1025	19.3833	-5.28083	-8.62083	393.667
Bio Rep 1	Constitutive YFP	pBL413-024-259	Dark(ON) → Red(λ ~ 660 nm light 100 µmol for 2 days) → Blue(λ ~ 455 nm light 100 µmol for 36h)	13.38	13.15	12.9	12.82	13.38	13.15	12.9	12.82	19.54	18.8	18.58	18.66	19.54	18.8	18.58	18.66	13.0625	18.895	-5.8325	-9.555	752.214
Bio Rep 2	Constitutive YFP	pBL413-024-259	Dark(ON) → Red(λ ~ 660 nm light 100 µmol for 2 days) → Blue(λ ~ 455 nm light 100 µmol for 0h)	14.7	14.6	14.72	15.19	14.7	14.6	14.72	15.19	17.67	17.69	17.72	17.61	17.67	17.69	17.72	17.61	14.8025	17.6725	-2.87	-7.6275	197.745
Bio Rep 2	Constitutive YFP	pBL413-024-259	Dark(ON) → Red(λ ~ 660 nm light 100 µmol for 2 days) → Blue(λ ~ 455 nm light 100 µmol for 12h)	14.73	14.83	14.69	14.69	14.73	14.83	14.69	14.69	18.88	18.67	18.65	18.75	18.88	18.67	18.65	18.75	14.735	18.7375	-4.0025	-8.28917	312.815
Bio Rep 2	Constitutive YFP	pBL413-024-259	Dark(ON) → Red(λ ~ 660 nm light 100 µmol for 2 days) → Blue(λ ~ 455 nm light 100 µmol for 24h)	13.17	12.79	12.57	12.64	13.17	12.79	12.57	12.64	17.5	17.68	17.78	17.94	17.5	17.68	17.78	17.94	12.7925	17.725	-4.9325	-8.475	355.819
Bio Rep 2	Constitutive YFP	pBL413-024-259	Dark(ON) → Red(λ ~ 660 nm light 100 µmol for 2 days) → Blue(λ ~ 455 nm light 100 µmol for 36h)	12.65	12.66	12.7	12.6	12.65	12.66	12.7	12.6	17.49	17.9	17.61	17.53	17.49	17.9	17.61	17.53	12.6525	17.6325	-4.98	-8.5275	369.006
Bio Rep 3	Constitutive YFP	pBL413-024-259	Dark(ON) → Red(λ ~ 660 nm light 100 µmol for 2 days) → Blue(λ ~ 455 nm light 100 µmol for 0h)	15.38	18.79	15.61	15.15	15.38		15.61	15.15	17.31	16.92	16.84	16.74	17.31	16.92	16.84	16.74	15.38	16.9525	-1.5725	-6.04	65.7993
Bio Rep 3	Constitutive YFP	pBL413-024-259	Dark(ON) → Red(λ ~ 660 nm light 100 µmol for 2 days) → Blue(λ ~ 455 nm light 100 µmol for 12h)	15.3	13.59	14.34	14.5	15.3	13.59	14.34	14.5	17.68	17.51	17.48	17.36	17.68	17.51	17.48	17.36	14.4325	17.5075	-3.075	-6.86083	116.23
Bio Rep 3	Constitutive YFP	pBL413-024-259	Dark(ON) → Red(λ ~ 660 nm light 100 µmol for 2 days) → Blue(λ ~ 455 nm light 100 µmol for 24h)	12.3	12.5	12.59	12.63	12.3	12.5	12.59	12.63	17.19	16.82	17.15	16.93	17.19	16.82	17.15	16.93	12.505	17.0225	-4.5175	-8.4825	357.674
Bio Rep 3	Constitutive YFP	pBL413-024-259	Dark(ON) → Red(λ ~ 660 nm light 100 µmol for 2 days) → Blue(λ ~ 455 nm light 100 µmol for 36h)	12.87	13.58	15.3	12.69	12.87	13.58	15.3	12.69	17.26	17.63	17.27	17.24	17.26		17.27	17.24	13.61	17.2567	-3.64667	-8.57333	380.917

## Sheet: Fig 4B Results Summary
	Highlighter(YFP)			Constitutive YFP					Highlighter(YFP)	Constitutive YFP	Highlighter(YFP)	Constitutive YFP
Time (h)	RGE Bio Rep1	RGE Bio Rep2	RGE Bio Rep3	RGE Bio Rep1	RGE Bio Rep2	RGE Bio Rep3		Time (h)	Bio Rep RGE Means	Bio Rep RGE Means	SEM	SEM
0	25.3691	27.379	24.5191	251.166	197.745	65.7993		0	25.7557	171.57	0.84793	55.0881
12	14.6975	16.2703	14.1477	408.021	312.815	116.23		12	15.0385	279.022	0.636002	85.9109
24	10.7034	7.37427	7.30221	393.667	355.819	357.674		24	8.45997	369.053	1.12192	12.3186
36	9.48074	4.5789	9.06307	752.214	369.006	380.917		36	7.70757	500.712	1.56898	125.798
