# Supplementary material for: Highlighter: An optogenetic system for high-resolution gene expression control in plants
Source: PLoS Biol. 2023 Sep 21;21(9):e3002303. doi: 10.1371/journal.pbio.3002303 (PMC10513317; doi:10.1371/journal.pbio.3002303)
Supplement: S4 Data — (XLSX) [file pbio.3002303.s017.xlsx]

## Sheet: Fig 5C & S6 Fig YFP RFP Ratios
Highlighter system variant	Construct used for infiltration	Light treatment of sample	Time point (h)	Nuclear YFP/RFP Ratio
Highlighter(YFP)	pBL413-024-257	Dark(ON) → Blue(λ ~ 455 nm light 100 µmol for 2.5 days) → Blue laser(λ ~ 442 nm) for 0h	0	0.3949
Highlighter(YFP)	pBL413-024-257	Dark(ON) → Blue(λ ~ 455 nm light 100 µmol for 2.5 days) → Blue laser(λ ~ 442 nm) for 0h	0	0.968		S6 Fig
Highlighter(YFP)	pBL413-024-257	Dark(ON) → Blue(λ ~ 455 nm light 100 µmol for 2.5 days) → Blue laser(λ ~ 442 nm) for 0h	0	0.4714
Highlighter(YFP)	pBL413-024-257	Dark(ON) → Blue(λ ~ 455 nm light 100 µmol for 2.5 days) → Blue laser(λ ~ 442 nm) for 0h	0	0.3721
Highlighter(YFP)	pBL413-024-257	Dark(ON) → Blue(λ ~ 455 nm light 100 µmol for 2.5 days) → Blue laser(λ ~ 442 nm) for 0h	0	2.8614
Highlighter(YFP)	pBL413-024-257	Dark(ON) → Blue(λ ~ 455 nm light 100 µmol for 2.5 days) → Blue laser(λ ~ 442 nm) for 0h	0	1.2391
Highlighter(YFP)	pBL413-024-257	Dark(ON) → Blue(λ ~ 455 nm light 100 µmol for 2.5 days) → Blue laser(λ ~ 442 nm) for 0h	0	0.5297
Highlighter(YFP)	pBL413-024-257	Dark(ON) → Blue(λ ~ 455 nm light 100 µmol for 2.5 days) → Blue laser(λ ~ 442 nm) for 0h	0	1.3895
Highlighter(YFP)	pBL413-024-257	Dark(ON) → Blue(λ ~ 455 nm light 100 µmol for 2.5 days) → Blue laser(λ ~ 442 nm) for 0h	0	0.8685
Highlighter(YFP)	pBL413-024-257	Dark(ON) → Blue(λ ~ 455 nm light 100 µmol for 2.5 days) → Blue laser(λ ~ 442 nm) for 0h	0	0.431
Highlighter(YFP)	pBL413-024-257	Dark(ON) → Blue(λ ~ 455 nm light 100 µmol for 2.5 days) → Blue laser(λ ~ 442 nm) for 0h	0	0.5881
Highlighter(YFP)	pBL413-024-257	Dark(ON) → Blue(λ ~ 455 nm light 100 µmol for 2.5 days) → Blue laser(λ ~ 442 nm) for 0h	0	2.811
Highlighter(YFP)	pBL413-024-257	Dark(ON) → Blue(λ ~ 455 nm light 100 µmol for 2.5 days) → Blue laser(λ ~ 442 nm) for 0h	0	0.5591
Highlighter(YFP)	pBL413-024-257	Dark(ON) → Blue(λ ~ 455 nm light 100 µmol for 2.5 days) → Blue laser(λ ~ 442 nm) for 0h	0	0.4032
Highlighter(YFP)	pBL413-024-257	Dark(ON) → Blue(λ ~ 455 nm light 100 µmol for 2.5 days) → Blue laser(λ ~ 442 nm) for 0h	0	3.9489
Highlighter(YFP)	pBL413-024-257	Dark(ON) → Blue(λ ~ 455 nm light 100 µmol for 2.5 days) → Blue laser(λ ~ 442 nm) for 0h	0	0.5311
Highlighter(YFP)	pBL413-024-257	Dark(ON) → Blue(λ ~ 455 nm light 100 µmol for 2.5 days) → Blue laser(λ ~ 442 nm) for 0h	0	0.4246
Highlighter(YFP)	pBL413-024-257	Dark(ON) → Blue(λ ~ 455 nm light 100 µmol for 2.5 days) → Blue laser(λ ~ 442 nm) for 0h	0	1.1287
Highlighter(YFP)	pBL413-024-257	Dark(ON) → Blue(λ ~ 455 nm light 100 µmol for 2.5 days) → Blue laser(λ ~ 442 nm) for 0h	0	1.1609
Highlighter(YFP)	pBL413-024-257	Dark(ON) → Blue(λ ~ 455 nm light 100 µmol for 2.5 days) → Blue laser(λ ~ 442 nm) for 0h	0	0.5857
Highlighter(YFP)	pBL413-024-257	Dark(ON) → Blue(λ ~ 455 nm light 100 µmol for 2.5 days) → Blue laser(λ ~ 442 nm) for 0h	0	0.4541
Highlighter(YFP)	pBL413-024-257	Dark(ON) → Blue(λ ~ 455 nm light 100 µmol for 2.5 days) → Blue laser(λ ~ 442 nm) for 0h	0	4.4994
Highlighter(YFP)	pBL413-024-257	Dark(ON) → Blue(λ ~ 455 nm light 100 µmol for 2.5 days) → Blue laser(λ ~ 442 nm) for 0h	0	3.9246
Highlighter(YFP)	pBL413-024-257	Dark(ON) → Blue(λ ~ 455 nm light 100 µmol for 2.5 days) → Red laser(λ ~ 633 nm) for 0h	0	0.5102
Highlighter(YFP)	pBL413-024-257	Dark(ON) → Blue(λ ~ 455 nm light 100 µmol for 2.5 days) → Red laser(λ ~ 633 nm) for 0h	0	1.5038
Highlighter(YFP)	pBL413-024-257	Dark(ON) → Blue(λ ~ 455 nm light 100 µmol for 2.5 days) → Red laser(λ ~ 633 nm) for 0h	0	3.0103
Highlighter(YFP)	pBL413-024-257	Dark(ON) → Blue(λ ~ 455 nm light 100 µmol for 2.5 days) → Red laser(λ ~ 633 nm) for 0h	0	0.3815
Highlighter(YFP)	pBL413-024-257	Dark(ON) → Blue(λ ~ 455 nm light 100 µmol for 2.5 days) → Red laser(λ ~ 633 nm) for 0h	0	0.4305
Highlighter(YFP)	pBL413-024-257	Dark(ON) → Blue(λ ~ 455 nm light 100 µmol for 2.5 days) → Red laser(λ ~ 633 nm) for 0h	0	0.7256
Highlighter(YFP)	pBL413-024-257	Dark(ON) → Blue(λ ~ 455 nm light 100 µmol for 2.5 days) → Red laser(λ ~ 633 nm) for 0h	0	0.5805
Highlighter(YFP)	pBL413-024-257	Dark(ON) → Blue(λ ~ 455 nm light 100 µmol for 2.5 days) → Red laser(λ ~ 633 nm) for 0h	0	1.2448
Highlighter(YFP)	pBL413-024-257	Dark(ON) → Blue(λ ~ 455 nm light 100 µmol for 2.5 days) → Red laser(λ ~ 633 nm) for 0h	0	0.3579
Highlighter(YFP)	pBL413-024-257	Dark(ON) → Blue(λ ~ 455 nm light 100 µmol for 2.5 days) → Red laser(λ ~ 633 nm) for 0h	0	0.6475
Highlighter(YFP)	pBL413-024-257	Dark(ON) → Blue(λ ~ 455 nm light 100 µmol for 2.5 days) → Red laser(λ ~ 633 nm) for 0h	0	1.2789
Highlighter(YFP)	pBL413-024-257	Dark(ON) → Blue(λ ~ 455 nm light 100 µmol for 2.5 days) → Red laser(λ ~ 633 nm) for 0h	0	0.4884
Highlighter(YFP)	pBL413-024-257	Dark(ON) → Blue(λ ~ 455 nm light 100 µmol for 2.5 days) → Red laser(λ ~ 633 nm) for 0h	0	0.9602
Highlighter(YFP)	pBL413-024-257	Dark(ON) → Blue(λ ~ 455 nm light 100 µmol for 2.5 days) → Red laser(λ ~ 633 nm) for 0h	0	0.5966
Highlighter(YFP)	pBL413-024-257	Dark(ON) → Blue(λ ~ 455 nm light 100 µmol for 2.5 days) → Red laser(λ ~ 633 nm) for 0h	0	0.7657
Highlighter(YFP)	pBL413-024-257	Dark(ON) → Blue(λ ~ 455 nm light 100 µmol for 2.5 days) → Red laser(λ ~ 633 nm) for 0h	0	0.918
Highlighter(YFP)	pBL413-024-257	Dark(ON) → Blue(λ ~ 455 nm light 100 µmol for 2.5 days) → Red laser(λ ~ 633 nm) for 0h	0	0.3962
Highlighter(YFP)	pBL413-024-257	Dark(ON) → Blue(λ ~ 455 nm light 100 µmol for 2.5 days) → Red laser(λ ~ 633 nm) for 0h	0	0.6088
Highlighter(YFP)	pBL413-024-257	Dark(ON) → Blue(λ ~ 455 nm light 100 µmol for 2.5 days) → Red laser(λ ~ 633 nm) for 0h	0	1.2522
Highlighter(YFP)	pBL413-024-257	Dark(ON) → Blue(λ ~ 455 nm light 100 µmol for 2.5 days) → Red laser(λ ~ 633 nm) for 0h	0	0.4129
Highlighter(YFP)	pBL413-024-257	Dark(ON) → Blue(λ ~ 455 nm light 100 µmol for 2.5 days) → Red laser(λ ~ 633 nm) for 0h	0	0.7267
Highlighter(YFP)	pBL413-024-257	Dark(ON) → Blue(λ ~ 455 nm light 100 µmol for 2.5 days) → Red laser(λ ~ 633 nm) for 0h	0	0.5839
Highlighter(YFP)	pBL413-024-257	Dark(ON) → Blue(λ ~ 455 nm light 100 µmol for 2.5 days) → Red laser(λ ~ 633 nm) for 0h	0	2.2065
Highlighter(YFP)	pBL413-024-257	Dark(ON) → Blue(λ ~ 455 nm light 100 µmol for 2.5 days) → Blue laser(λ ~ 442 nm) for 7h	7	0.4969
Highlighter(YFP)	pBL413-024-257	Dark(ON) → Blue(λ ~ 455 nm light 100 µmol for 2.5 days) → Blue laser(λ ~ 442 nm) for 7h	7	0.2882
Highlighter(YFP)	pBL413-024-257	Dark(ON) → Blue(λ ~ 455 nm light 100 µmol for 2.5 days) → Blue laser(λ ~ 442 nm) for 7h	7	1.2559
Highlighter(YFP)	pBL413-024-257	Dark(ON) → Blue(λ ~ 455 nm light 100 µmol for 2.5 days) → Blue laser(λ ~ 442 nm) for 7h	7	0.6726
Highlighter(YFP)	pBL413-024-257	Dark(ON) → Blue(λ ~ 455 nm light 100 µmol for 2.5 days) → Blue laser(λ ~ 442 nm) for 7h	7	0.6734
Highlighter(YFP)	pBL413-024-257	Dark(ON) → Blue(λ ~ 455 nm light 100 µmol for 2.5 days) → Blue laser(λ ~ 442 nm) for 7h	7	0.2965
Highlighter(YFP)	pBL413-024-257	Dark(ON) → Blue(λ ~ 455 nm light 100 µmol for 2.5 days) → Blue laser(λ ~ 442 nm) for 7h	7	0.9617
Highlighter(YFP)	pBL413-024-257	Dark(ON) → Blue(λ ~ 455 nm light 100 µmol for 2.5 days) → Blue laser(λ ~ 442 nm) for 7h	7	1.964
Highlighter(YFP)	pBL413-024-257	Dark(ON) → Blue(λ ~ 455 nm light 100 µmol for 2.5 days) → Blue laser(λ ~ 442 nm) for 7h	7	0.8453
Highlighter(YFP)	pBL413-024-257	Dark(ON) → Blue(λ ~ 455 nm light 100 µmol for 2.5 days) → Blue laser(λ ~ 442 nm) for 7h	7	1.3197
Highlighter(YFP)	pBL413-024-257	Dark(ON) → Blue(λ ~ 455 nm light 100 µmol for 2.5 days) → Blue laser(λ ~ 442 nm) for 7h	7	0.5713
Highlighter(YFP)	pBL413-024-257	Dark(ON) → Blue(λ ~ 455 nm light 100 µmol for 2.5 days) → Blue laser(λ ~ 442 nm) for 7h	7	0.62
Highlighter(YFP)	pBL413-024-257	Dark(ON) → Blue(λ ~ 455 nm light 100 µmol for 2.5 days) → Blue laser(λ ~ 442 nm) for 7h	7	0.7707
Highlighter(YFP)	pBL413-024-257	Dark(ON) → Blue(λ ~ 455 nm light 100 µmol for 2.5 days) → Blue laser(λ ~ 442 nm) for 7h	7	3.6793
Highlighter(YFP)	pBL413-024-257	Dark(ON) → Blue(λ ~ 455 nm light 100 µmol for 2.5 days) → Blue laser(λ ~ 442 nm) for 7h	7	0.6111
Highlighter(YFP)	pBL413-024-257	Dark(ON) → Blue(λ ~ 455 nm light 100 µmol for 2.5 days) → Blue laser(λ ~ 442 nm) for 7h	7	0.6798
Highlighter(YFP)	pBL413-024-257	Dark(ON) → Blue(λ ~ 455 nm light 100 µmol for 2.5 days) → Blue laser(λ ~ 442 nm) for 7h	7	2.8662
Highlighter(YFP)	pBL413-024-257	Dark(ON) → Blue(λ ~ 455 nm light 100 µmol for 2.5 days) → Blue laser(λ ~ 442 nm) for 7h	7	0.6251
Highlighter(YFP)	pBL413-024-257	Dark(ON) → Blue(λ ~ 455 nm light 100 µmol for 2.5 days) → Blue laser(λ ~ 442 nm) for 7h	7	2.0019
Highlighter(YFP)	pBL413-024-257	Dark(ON) → Blue(λ ~ 455 nm light 100 µmol for 2.5 days) → Blue laser(λ ~ 442 nm) for 7h	7	0.5842
Highlighter(YFP)	pBL413-024-257	Dark(ON) → Blue(λ ~ 455 nm light 100 µmol for 2.5 days) → Blue laser(λ ~ 442 nm) for 7h	7	0.6895
Highlighter(YFP)	pBL413-024-257	Dark(ON) → Blue(λ ~ 455 nm light 100 µmol for 2.5 days) → Blue laser(λ ~ 442 nm) for 7h	7	0.9919
Highlighter(YFP)	pBL413-024-257	Dark(ON) → Blue(λ ~ 455 nm light 100 µmol for 2.5 days) → Blue laser(λ ~ 442 nm) for 7h	7	0.9943
Highlighter(YFP)	pBL413-024-257	Dark(ON) → Blue(λ ~ 455 nm light 100 µmol for 2.5 days) → Blue laser(λ ~ 442 nm) for 7h	7	0.3898
Highlighter(YFP)	pBL413-024-257	Dark(ON) → Blue(λ ~ 455 nm light 100 µmol for 2.5 days) → Blue laser(λ ~ 442 nm) for 7h	7	0.7192
Highlighter(YFP)	pBL413-024-257	Dark(ON) → Blue(λ ~ 455 nm light 100 µmol for 2.5 days) → Blue laser(λ ~ 442 nm) for 7h	7	0.6632
Highlighter(YFP)	pBL413-024-257	Dark(ON) → Blue(λ ~ 455 nm light 100 µmol for 2.5 days) → Blue laser(λ ~ 442 nm) for 7h	7	0.7156
Highlighter(YFP)	pBL413-024-257	Dark(ON) → Blue(λ ~ 455 nm light 100 µmol for 2.5 days) → Blue laser(λ ~ 442 nm) for 7h	7	0.6464
Highlighter(YFP)	pBL413-024-257	Dark(ON) → Blue(λ ~ 455 nm light 100 µmol for 2.5 days) → Blue laser(λ ~ 442 nm) for 7h	7	0.6791
Highlighter(YFP)	pBL413-024-257	Dark(ON) → Blue(λ ~ 455 nm light 100 µmol for 2.5 days) → Blue laser(λ ~ 442 nm) for 7h	7	3.177
Highlighter(YFP)	pBL413-024-257	Dark(ON) → Blue(λ ~ 455 nm light 100 µmol for 2.5 days) → Blue laser(λ ~ 442 nm) for 7h	7	1.1655
Highlighter(YFP)	pBL413-024-257	Dark(ON) → Blue(λ ~ 455 nm light 100 µmol for 2.5 days) → Blue laser(λ ~ 442 nm) for 7h	7	0.6907
Highlighter(YFP)	pBL413-024-257	Dark(ON) → Blue(λ ~ 455 nm light 100 µmol for 2.5 days) → Blue laser(λ ~ 442 nm) for 7h	7	3.8252
Highlighter(YFP)	pBL413-024-257	Dark(ON) → Blue(λ ~ 455 nm light 100 µmol for 2.5 days) → Blue laser(λ ~ 442 nm) for 7h	7	1.1047
Highlighter(YFP)	pBL413-024-257	Dark(ON) → Blue(λ ~ 455 nm light 100 µmol for 2.5 days) → Blue laser(λ ~ 442 nm) for 7h	7	0.8629
Highlighter(YFP)	pBL413-024-257	Dark(ON) → Blue(λ ~ 455 nm light 100 µmol for 2.5 days) → Blue laser(λ ~ 442 nm) for 7h	7	2.5313
Highlighter(YFP)	pBL413-024-257	Dark(ON) → Blue(λ ~ 455 nm light 100 µmol for 2.5 days) → Blue laser(λ ~ 442 nm) for 7h	7	2.1445
Highlighter(YFP)	pBL413-024-257	Dark(ON) → Blue(λ ~ 455 nm light 100 µmol for 2.5 days) → Blue laser(λ ~ 442 nm) for 7h	7	0.766
Highlighter(YFP)	pBL413-024-257	Dark(ON) → Blue(λ ~ 455 nm light 100 µmol for 2.5 days) → Blue laser(λ ~ 442 nm) for 7h	7	1.9079
Highlighter(YFP)	pBL413-024-257	Dark(ON) → Blue(λ ~ 455 nm light 100 µmol for 2.5 days) → Blue laser(λ ~ 442 nm) for 7h	7	2.3013
Highlighter(YFP)	pBL413-024-257	Dark(ON) → Blue(λ ~ 455 nm light 100 µmol for 2.5 days) → Red laser(λ ~ 633 nm) for 7h	7	1.8088
Highlighter(YFP)	pBL413-024-257	Dark(ON) → Blue(λ ~ 455 nm light 100 µmol for 2.5 days) → Red laser(λ ~ 633 nm) for 7h	7	5.8047
Highlighter(YFP)	pBL413-024-257	Dark(ON) → Blue(λ ~ 455 nm light 100 µmol for 2.5 days) → Red laser(λ ~ 633 nm) for 7h	7	6.5725
Highlighter(YFP)	pBL413-024-257	Dark(ON) → Blue(λ ~ 455 nm light 100 µmol for 2.5 days) → Red laser(λ ~ 633 nm) for 7h	7	2.5331
Highlighter(YFP)	pBL413-024-257	Dark(ON) → Blue(λ ~ 455 nm light 100 µmol for 2.5 days) → Red laser(λ ~ 633 nm) for 7h	7	0.7563
Highlighter(YFP)	pBL413-024-257	Dark(ON) → Blue(λ ~ 455 nm light 100 µmol for 2.5 days) → Red laser(λ ~ 633 nm) for 7h	7	1.0985
Highlighter(YFP)	pBL413-024-257	Dark(ON) → Blue(λ ~ 455 nm light 100 µmol for 2.5 days) → Red laser(λ ~ 633 nm) for 7h	7	0.6373
Highlighter(YFP)	pBL413-024-257	Dark(ON) → Blue(λ ~ 455 nm light 100 µmol for 2.5 days) → Red laser(λ ~ 633 nm) for 7h	7	1.2105
Highlighter(YFP)	pBL413-024-257	Dark(ON) → Blue(λ ~ 455 nm light 100 µmol for 2.5 days) → Red laser(λ ~ 633 nm) for 7h	7	0.3236
Highlighter(YFP)	pBL413-024-257	Dark(ON) → Blue(λ ~ 455 nm light 100 µmol for 2.5 days) → Red laser(λ ~ 633 nm) for 7h	7	3.9866
Highlighter(YFP)	pBL413-024-257	Dark(ON) → Blue(λ ~ 455 nm light 100 µmol for 2.5 days) → Red laser(λ ~ 633 nm) for 7h	7	1.9254
Highlighter(YFP)	pBL413-024-257	Dark(ON) → Blue(λ ~ 455 nm light 100 µmol for 2.5 days) → Red laser(λ ~ 633 nm) for 7h	7	0.5841
Highlighter(YFP)	pBL413-024-257	Dark(ON) → Blue(λ ~ 455 nm light 100 µmol for 2.5 days) → Red laser(λ ~ 633 nm) for 7h	7	0.7578
Highlighter(YFP)	pBL413-024-257	Dark(ON) → Blue(λ ~ 455 nm light 100 µmol for 2.5 days) → Red laser(λ ~ 633 nm) for 7h	7	0.8587
Highlighter(YFP)	pBL413-024-257	Dark(ON) → Blue(λ ~ 455 nm light 100 µmol for 2.5 days) → Red laser(λ ~ 633 nm) for 7h	7	0.4113
Highlighter(YFP)	pBL413-024-257	Dark(ON) → Blue(λ ~ 455 nm light 100 µmol for 2.5 days) → Red laser(λ ~ 633 nm) for 7h	7	1.8888
Highlighter(YFP)	pBL413-024-257	Dark(ON) → Blue(λ ~ 455 nm light 100 µmol for 2.5 days) → Red laser(λ ~ 633 nm) for 7h	7	0.5792
Highlighter(YFP)	pBL413-024-257	Dark(ON) → Blue(λ ~ 455 nm light 100 µmol for 2.5 days) → Red laser(λ ~ 633 nm) for 7h	7	2.0386
Highlighter(YFP)	pBL413-024-257	Dark(ON) → Blue(λ ~ 455 nm light 100 µmol for 2.5 days) → Red laser(λ ~ 633 nm) for 7h	7	2.9597
Highlighter(YFP)	pBL413-024-257	Dark(ON) → Blue(λ ~ 455 nm light 100 µmol for 2.5 days) → Red laser(λ ~ 633 nm) for 7h	7	0.5337
Highlighter(YFP)	pBL413-024-257	Dark(ON) → Blue(λ ~ 455 nm light 100 µmol for 2.5 days) → Red laser(λ ~ 633 nm) for 7h	7	0.4254
Highlighter(YFP)	pBL413-024-257	Dark(ON) → Blue(λ ~ 455 nm light 100 µmol for 2.5 days) → Red laser(λ ~ 633 nm) for 7h	7	0.7593
Highlighter(YFP)	pBL413-024-257	Dark(ON) → Blue(λ ~ 455 nm light 100 µmol for 2.5 days) → Red laser(λ ~ 633 nm) for 7h	7	1.4028
Highlighter(YFP)	pBL413-024-257	Dark(ON) → Blue(λ ~ 455 nm light 100 µmol for 2.5 days) → Red laser(λ ~ 633 nm) for 7h	7	1.7552
Highlighter(YFP)	pBL413-024-257	Dark(ON) → Blue(λ ~ 455 nm light 100 µmol for 2.5 days) → Red laser(λ ~ 633 nm) for 7h	7	0.6664
Highlighter(YFP)	pBL413-024-257	Dark(ON) → Blue(λ ~ 455 nm light 100 µmol for 2.5 days) → Red laser(λ ~ 633 nm) for 7h	7	0.576
Highlighter(YFP)	pBL413-024-257	Dark(ON) → Blue(λ ~ 455 nm light 100 µmol for 2.5 days) → Red laser(λ ~ 633 nm) for 7h	7	0.8657
Highlighter(YFP)	pBL413-024-257	Dark(ON) → Blue(λ ~ 455 nm light 100 µmol for 2.5 days) → Red laser(λ ~ 633 nm) for 7h	7	1.1981
Highlighter(YFP)	pBL413-024-257	Dark(ON) → Blue(λ ~ 455 nm light 100 µmol for 2.5 days) → Red laser(λ ~ 633 nm) for 7h	7	4.9135
Highlighter(YFP)	pBL413-024-257	Dark(ON) → Blue(λ ~ 455 nm light 100 µmol for 2.5 days) → Red laser(λ ~ 633 nm) for 7h	7	1.2437
Highlighter(YFP)	pBL413-024-257	Dark(ON) → Blue(λ ~ 455 nm light 100 µmol for 2.5 days) → Blue laser(λ ~ 442 nm) for 14h	14	0.8762
Highlighter(YFP)	pBL413-024-257	Dark(ON) → Blue(λ ~ 455 nm light 100 µmol for 2.5 days) → Blue laser(λ ~ 442 nm) for 14h	14	1.3355
Highlighter(YFP)	pBL413-024-257	Dark(ON) → Blue(λ ~ 455 nm light 100 µmol for 2.5 days) → Blue laser(λ ~ 442 nm) for 14h	14	0.2263
Highlighter(YFP)	pBL413-024-257	Dark(ON) → Blue(λ ~ 455 nm light 100 µmol for 2.5 days) → Blue laser(λ ~ 442 nm) for 14h	14	0.9434
Highlighter(YFP)	pBL413-024-257	Dark(ON) → Blue(λ ~ 455 nm light 100 µmol for 2.5 days) → Blue laser(λ ~ 442 nm) for 14h	14	0.2621
Highlighter(YFP)	pBL413-024-257	Dark(ON) → Blue(λ ~ 455 nm light 100 µmol for 2.5 days) → Blue laser(λ ~ 442 nm) for 14h	14	0.3307
Highlighter(YFP)	pBL413-024-257	Dark(ON) → Blue(λ ~ 455 nm light 100 µmol for 2.5 days) → Blue laser(λ ~ 442 nm) for 14h	14	1.0009
Highlighter(YFP)	pBL413-024-257	Dark(ON) → Blue(λ ~ 455 nm light 100 µmol for 2.5 days) → Blue laser(λ ~ 442 nm) for 14h	14	1.9645
Highlighter(YFP)	pBL413-024-257	Dark(ON) → Blue(λ ~ 455 nm light 100 µmol for 2.5 days) → Blue laser(λ ~ 442 nm) for 14h	14	0.5385
Highlighter(YFP)	pBL413-024-257	Dark(ON) → Blue(λ ~ 455 nm light 100 µmol for 2.5 days) → Blue laser(λ ~ 442 nm) for 14h	14	1.1605
Highlighter(YFP)	pBL413-024-257	Dark(ON) → Blue(λ ~ 455 nm light 100 µmol for 2.5 days) → Blue laser(λ ~ 442 nm) for 14h	14	2.6796
Highlighter(YFP)	pBL413-024-257	Dark(ON) → Blue(λ ~ 455 nm light 100 µmol for 2.5 days) → Blue laser(λ ~ 442 nm) for 14h	14	0.7169
Highlighter(YFP)	pBL413-024-257	Dark(ON) → Blue(λ ~ 455 nm light 100 µmol for 2.5 days) → Blue laser(λ ~ 442 nm) for 14h	14	1.5613
Highlighter(YFP)	pBL413-024-257	Dark(ON) → Blue(λ ~ 455 nm light 100 µmol for 2.5 days) → Blue laser(λ ~ 442 nm) for 14h	14	0.6236
Highlighter(YFP)	pBL413-024-257	Dark(ON) → Blue(λ ~ 455 nm light 100 µmol for 2.5 days) → Blue laser(λ ~ 442 nm) for 14h	14	0.7759
Highlighter(YFP)	pBL413-024-257	Dark(ON) → Blue(λ ~ 455 nm light 100 µmol for 2.5 days) → Blue laser(λ ~ 442 nm) for 14h	14	6.9231
Highlighter(YFP)	pBL413-024-257	Dark(ON) → Blue(λ ~ 455 nm light 100 µmol for 2.5 days) → Blue laser(λ ~ 442 nm) for 14h	14	0.8304
Highlighter(YFP)	pBL413-024-257	Dark(ON) → Blue(λ ~ 455 nm light 100 µmol for 2.5 days) → Blue laser(λ ~ 442 nm) for 14h	14	0.8923
Highlighter(YFP)	pBL413-024-257	Dark(ON) → Blue(λ ~ 455 nm light 100 µmol for 2.5 days) → Blue laser(λ ~ 442 nm) for 14h	14	0.9186
Highlighter(YFP)	pBL413-024-257	Dark(ON) → Blue(λ ~ 455 nm light 100 µmol for 2.5 days) → Blue laser(λ ~ 442 nm) for 14h	14	0.5719
Highlighter(YFP)	pBL413-024-257	Dark(ON) → Blue(λ ~ 455 nm light 100 µmol for 2.5 days) → Blue laser(λ ~ 442 nm) for 14h	14	2.2383
Highlighter(YFP)	pBL413-024-257	Dark(ON) → Blue(λ ~ 455 nm light 100 µmol for 2.5 days) → Blue laser(λ ~ 442 nm) for 14h	14	0.9727
Highlighter(YFP)	pBL413-024-257	Dark(ON) → Blue(λ ~ 455 nm light 100 µmol for 2.5 days) → Blue laser(λ ~ 442 nm) for 14h	14	1.6632
Highlighter(YFP)	pBL413-024-257	Dark(ON) → Blue(λ ~ 455 nm light 100 µmol for 2.5 days) → Blue laser(λ ~ 442 nm) for 14h	14	0.8051
Highlighter(YFP)	pBL413-024-257	Dark(ON) → Blue(λ ~ 455 nm light 100 µmol for 2.5 days) → Blue laser(λ ~ 442 nm) for 14h	14	0.8227
Highlighter(YFP)	pBL413-024-257	Dark(ON) → Blue(λ ~ 455 nm light 100 µmol for 2.5 days) → Blue laser(λ ~ 442 nm) for 14h	14	0.3473
Highlighter(YFP)	pBL413-024-257	Dark(ON) → Blue(λ ~ 455 nm light 100 µmol for 2.5 days) → Blue laser(λ ~ 442 nm) for 14h	14	0.657
Highlighter(YFP)	pBL413-024-257	Dark(ON) → Blue(λ ~ 455 nm light 100 µmol for 2.5 days) → Blue laser(λ ~ 442 nm) for 14h	14	1.7853
Highlighter(YFP)	pBL413-024-257	Dark(ON) → Blue(λ ~ 455 nm light 100 µmol for 2.5 days) → Blue laser(λ ~ 442 nm) for 14h	14	0.5158
Highlighter(YFP)	pBL413-024-257	Dark(ON) → Blue(λ ~ 455 nm light 100 µmol for 2.5 days) → Blue laser(λ ~ 442 nm) for 14h	14	0.7224
Highlighter(YFP)	pBL413-024-257	Dark(ON) → Blue(λ ~ 455 nm light 100 µmol for 2.5 days) → Blue laser(λ ~ 442 nm) for 14h	14	5.3376
Highlighter(YFP)	pBL413-024-257	Dark(ON) → Blue(λ ~ 455 nm light 100 µmol for 2.5 days) → Blue laser(λ ~ 442 nm) for 14h	14	0.5227
Highlighter(YFP)	pBL413-024-257	Dark(ON) → Blue(λ ~ 455 nm light 100 µmol for 2.5 days) → Blue laser(λ ~ 442 nm) for 14h	14	0.5654
Highlighter(YFP)	pBL413-024-257	Dark(ON) → Blue(λ ~ 455 nm light 100 µmol for 2.5 days) → Blue laser(λ ~ 442 nm) for 14h	14	0.6649
Highlighter(YFP)	pBL413-024-257	Dark(ON) → Blue(λ ~ 455 nm light 100 µmol for 2.5 days) → Blue laser(λ ~ 442 nm) for 14h	14	0.7225
Highlighter(YFP)	pBL413-024-257	Dark(ON) → Blue(λ ~ 455 nm light 100 µmol for 2.5 days) → Blue laser(λ ~ 442 nm) for 14h	14	0.9342
Highlighter(YFP)	pBL413-024-257	Dark(ON) → Blue(λ ~ 455 nm light 100 µmol for 2.5 days) → Blue laser(λ ~ 442 nm) for 14h	14	1.8167
Highlighter(YFP)	pBL413-024-257	Dark(ON) → Blue(λ ~ 455 nm light 100 µmol for 2.5 days) → Blue laser(λ ~ 442 nm) for 14h	14	0.3208
Highlighter(YFP)	pBL413-024-257	Dark(ON) → Blue(λ ~ 455 nm light 100 µmol for 2.5 days) → Blue laser(λ ~ 442 nm) for 14h	14	2.2181
Highlighter(YFP)	pBL413-024-257	Dark(ON) → Blue(λ ~ 455 nm light 100 µmol for 2.5 days) → Blue laser(λ ~ 442 nm) for 14h	14	0.7333
Highlighter(YFP)	pBL413-024-257	Dark(ON) → Blue(λ ~ 455 nm light 100 µmol for 2.5 days) → Blue laser(λ ~ 442 nm) for 14h	14	0.6949
Highlighter(YFP)	pBL413-024-257	Dark(ON) → Blue(λ ~ 455 nm light 100 µmol for 2.5 days) → Blue laser(λ ~ 442 nm) for 14h	14	1.6386
Highlighter(YFP)	pBL413-024-257	Dark(ON) → Blue(λ ~ 455 nm light 100 µmol for 2.5 days) → Blue laser(λ ~ 442 nm) for 14h	14	1.4115
Highlighter(YFP)	pBL413-024-257	Dark(ON) → Blue(λ ~ 455 nm light 100 µmol for 2.5 days) → Blue laser(λ ~ 442 nm) for 14h	14	0.5344
Highlighter(YFP)	pBL413-024-257	Dark(ON) → Blue(λ ~ 455 nm light 100 µmol for 2.5 days) → Blue laser(λ ~ 442 nm) for 14h	14	1.2656
Highlighter(YFP)	pBL413-024-257	Dark(ON) → Blue(λ ~ 455 nm light 100 µmol for 2.5 days) → Blue laser(λ ~ 442 nm) for 14h	14	1.6889
Highlighter(YFP)	pBL413-024-257	Dark(ON) → Blue(λ ~ 455 nm light 100 µmol for 2.5 days) → Red laser(λ ~ 633 nm) for 14h	14	3.1341
Highlighter(YFP)	pBL413-024-257	Dark(ON) → Blue(λ ~ 455 nm light 100 µmol for 2.5 days) → Red laser(λ ~ 633 nm) for 14h	14	2.7939
Highlighter(YFP)	pBL413-024-257	Dark(ON) → Blue(λ ~ 455 nm light 100 µmol for 2.5 days) → Red laser(λ ~ 633 nm) for 14h	14	3.9686
Highlighter(YFP)	pBL413-024-257	Dark(ON) → Blue(λ ~ 455 nm light 100 µmol for 2.5 days) → Red laser(λ ~ 633 nm) for 14h	14	2.0852
Highlighter(YFP)	pBL413-024-257	Dark(ON) → Blue(λ ~ 455 nm light 100 µmol for 2.5 days) → Red laser(λ ~ 633 nm) for 14h	14	11.5536
Highlighter(YFP)	pBL413-024-257	Dark(ON) → Blue(λ ~ 455 nm light 100 µmol for 2.5 days) → Red laser(λ ~ 633 nm) for 14h	14	0.8561
Highlighter(YFP)	pBL413-024-257	Dark(ON) → Blue(λ ~ 455 nm light 100 µmol for 2.5 days) → Red laser(λ ~ 633 nm) for 14h	14	1.0638
Highlighter(YFP)	pBL413-024-257	Dark(ON) → Blue(λ ~ 455 nm light 100 µmol for 2.5 days) → Red laser(λ ~ 633 nm) for 14h	14	1.2249
Highlighter(YFP)	pBL413-024-257	Dark(ON) → Blue(λ ~ 455 nm light 100 µmol for 2.5 days) → Red laser(λ ~ 633 nm) for 14h	14	0.2543
Highlighter(YFP)	pBL413-024-257	Dark(ON) → Blue(λ ~ 455 nm light 100 µmol for 2.5 days) → Red laser(λ ~ 633 nm) for 14h	14	7.5548
Highlighter(YFP)	pBL413-024-257	Dark(ON) → Blue(λ ~ 455 nm light 100 µmol for 2.5 days) → Red laser(λ ~ 633 nm) for 14h	14	2.2858
Highlighter(YFP)	pBL413-024-257	Dark(ON) → Blue(λ ~ 455 nm light 100 µmol for 2.5 days) → Red laser(λ ~ 633 nm) for 14h	14	1.1842
Highlighter(YFP)	pBL413-024-257	Dark(ON) → Blue(λ ~ 455 nm light 100 µmol for 2.5 days) → Red laser(λ ~ 633 nm) for 14h	14	0.7189
Highlighter(YFP)	pBL413-024-257	Dark(ON) → Blue(λ ~ 455 nm light 100 µmol for 2.5 days) → Red laser(λ ~ 633 nm) for 14h	14	0.6216
Highlighter(YFP)	pBL413-024-257	Dark(ON) → Blue(λ ~ 455 nm light 100 µmol for 2.5 days) → Red laser(λ ~ 633 nm) for 14h	14	0.3591
Highlighter(YFP)	pBL413-024-257	Dark(ON) → Blue(λ ~ 455 nm light 100 µmol for 2.5 days) → Red laser(λ ~ 633 nm) for 14h	14	9.2823
Highlighter(YFP)	pBL413-024-257	Dark(ON) → Blue(λ ~ 455 nm light 100 µmol for 2.5 days) → Red laser(λ ~ 633 nm) for 14h	14	4.5795
Highlighter(YFP)	pBL413-024-257	Dark(ON) → Blue(λ ~ 455 nm light 100 µmol for 2.5 days) → Red laser(λ ~ 633 nm) for 14h	14	0.5733
Highlighter(YFP)	pBL413-024-257	Dark(ON) → Blue(λ ~ 455 nm light 100 µmol for 2.5 days) → Red laser(λ ~ 633 nm) for 14h	14	7.2695
Highlighter(YFP)	pBL413-024-257	Dark(ON) → Blue(λ ~ 455 nm light 100 µmol for 2.5 days) → Red laser(λ ~ 633 nm) for 14h	14	3.721
Highlighter(YFP)	pBL413-024-257	Dark(ON) → Blue(λ ~ 455 nm light 100 µmol for 2.5 days) → Red laser(λ ~ 633 nm) for 14h	14	0.6283
Highlighter(YFP)	pBL413-024-257	Dark(ON) → Blue(λ ~ 455 nm light 100 µmol for 2.5 days) → Red laser(λ ~ 633 nm) for 14h	14	6.6204
Highlighter(YFP)	pBL413-024-257	Dark(ON) → Blue(λ ~ 455 nm light 100 µmol for 2.5 days) → Red laser(λ ~ 633 nm) for 14h	14	0.4651
Highlighter(YFP)	pBL413-024-257	Dark(ON) → Blue(λ ~ 455 nm light 100 µmol for 2.5 days) → Red laser(λ ~ 633 nm) for 14h	14	1.9592
Highlighter(YFP)	pBL413-024-257	Dark(ON) → Blue(λ ~ 455 nm light 100 µmol for 2.5 days) → Red laser(λ ~ 633 nm) for 14h	14	1.315
Highlighter(YFP)	pBL413-024-257	Dark(ON) → Blue(λ ~ 455 nm light 100 µmol for 2.5 days) → Red laser(λ ~ 633 nm) for 14h	14	3.2692
Highlighter(YFP)	pBL413-024-257	Dark(ON) → Blue(λ ~ 455 nm light 100 µmol for 2.5 days) → Red laser(λ ~ 633 nm) for 14h	14	0.565
Highlighter(YFP)	pBL413-024-257	Dark(ON) → Blue(λ ~ 455 nm light 100 µmol for 2.5 days) → Red laser(λ ~ 633 nm) for 14h	14	4.4355
Highlighter(YFP)	pBL413-024-257	Dark(ON) → Blue(λ ~ 455 nm light 100 µmol for 2.5 days) → Red laser(λ ~ 633 nm) for 14h	14	14.5397
Highlighter(YFP)	pBL413-024-257	Dark(ON) → Blue(λ ~ 455 nm light 100 µmol for 2.5 days) → Red laser(λ ~ 633 nm) for 14h	14	1.2597
Highlighter(YFP)	pBL413-024-257	Dark(ON) → Blue(λ ~ 455 nm light 100 µmol for 2.5 days) → Red laser(λ ~ 633 nm) for 14h	14	4.8521
Highlighter(YFP)	pBL413-024-257	Dark(ON) → Blue(λ ~ 455 nm light 100 µmol for 2.5 days) → Red laser(λ ~ 633 nm) for 14h	14	0.588
Highlighter(YFP)	pBL413-024-257	Dark(ON) → Blue(λ ~ 455 nm light 100 µmol for 2.5 days) → Red laser(λ ~ 633 nm) for 14h	14	5.0578
Highlighter(YFP)	pBL413-024-257	Dark(ON) → Blue(λ ~ 455 nm light 100 µmol for 2.5 days) → Red laser(λ ~ 633 nm) for 14h	14	1.1833
Highlighter(YFP)	pBL413-024-257	Dark(ON) → Blue(λ ~ 455 nm light 100 µmol for 2.5 days) → Red laser(λ ~ 633 nm) for 14h	14	0.9539
Highlighter(YFP)	pBL413-024-257	Dark(ON) → Blue(λ ~ 455 nm light 100 µmol for 2.5 days) → Red laser(λ ~ 633 nm) for 14h	14	3.7585
Highlighter(YFP)	pBL413-024-257	Dark(ON) → Blue(λ ~ 455 nm light 100 µmol for 2.5 days) → Blue laser(λ ~ 442 nm) for 21h	21	0.6758
Highlighter(YFP)	pBL413-024-257	Dark(ON) → Blue(λ ~ 455 nm light 100 µmol for 2.5 days) → Blue laser(λ ~ 442 nm) for 21h	21	0.5894
Highlighter(YFP)	pBL413-024-257	Dark(ON) → Blue(λ ~ 455 nm light 100 µmol for 2.5 days) → Blue laser(λ ~ 442 nm) for 21h	21	0.2152
Highlighter(YFP)	pBL413-024-257	Dark(ON) → Blue(λ ~ 455 nm light 100 µmol for 2.5 days) → Blue laser(λ ~ 442 nm) for 21h	21	0.7551
Highlighter(YFP)	pBL413-024-257	Dark(ON) → Blue(λ ~ 455 nm light 100 µmol for 2.5 days) → Blue laser(λ ~ 442 nm) for 21h	21	1.8403
Highlighter(YFP)	pBL413-024-257	Dark(ON) → Blue(λ ~ 455 nm light 100 µmol for 2.5 days) → Blue laser(λ ~ 442 nm) for 21h	21	0.8113
Highlighter(YFP)	pBL413-024-257	Dark(ON) → Blue(λ ~ 455 nm light 100 µmol for 2.5 days) → Blue laser(λ ~ 442 nm) for 21h	21	0.2518
Highlighter(YFP)	pBL413-024-257	Dark(ON) → Blue(λ ~ 455 nm light 100 µmol for 2.5 days) → Blue laser(λ ~ 442 nm) for 21h	21	1.2287
Highlighter(YFP)	pBL413-024-257	Dark(ON) → Blue(λ ~ 455 nm light 100 µmol for 2.5 days) → Blue laser(λ ~ 442 nm) for 21h	21	0.3304
Highlighter(YFP)	pBL413-024-257	Dark(ON) → Blue(λ ~ 455 nm light 100 µmol for 2.5 days) → Blue laser(λ ~ 442 nm) for 21h	21	2.3882
Highlighter(YFP)	pBL413-024-257	Dark(ON) → Blue(λ ~ 455 nm light 100 µmol for 2.5 days) → Blue laser(λ ~ 442 nm) for 21h	21	1.0607
Highlighter(YFP)	pBL413-024-257	Dark(ON) → Blue(λ ~ 455 nm light 100 µmol for 2.5 days) → Blue laser(λ ~ 442 nm) for 21h	21	2.3062
Highlighter(YFP)	pBL413-024-257	Dark(ON) → Blue(λ ~ 455 nm light 100 µmol for 2.5 days) → Blue laser(λ ~ 442 nm) for 21h	21	0.6875
Highlighter(YFP)	pBL413-024-257	Dark(ON) → Blue(λ ~ 455 nm light 100 µmol for 2.5 days) → Blue laser(λ ~ 442 nm) for 21h	21	0.8709
Highlighter(YFP)	pBL413-024-257	Dark(ON) → Blue(λ ~ 455 nm light 100 µmol for 2.5 days) → Blue laser(λ ~ 442 nm) for 21h	21	1.5896
Highlighter(YFP)	pBL413-024-257	Dark(ON) → Blue(λ ~ 455 nm light 100 µmol for 2.5 days) → Blue laser(λ ~ 442 nm) for 21h	21	1.5213
Highlighter(YFP)	pBL413-024-257	Dark(ON) → Blue(λ ~ 455 nm light 100 µmol for 2.5 days) → Blue laser(λ ~ 442 nm) for 21h	21	0.8974
Highlighter(YFP)	pBL413-024-257	Dark(ON) → Blue(λ ~ 455 nm light 100 µmol for 2.5 days) → Blue laser(λ ~ 442 nm) for 21h	21	1.5404
Highlighter(YFP)	pBL413-024-257	Dark(ON) → Blue(λ ~ 455 nm light 100 µmol for 2.5 days) → Blue laser(λ ~ 442 nm) for 21h	21	6.156
Highlighter(YFP)	pBL413-024-257	Dark(ON) → Blue(λ ~ 455 nm light 100 µmol for 2.5 days) → Blue laser(λ ~ 442 nm) for 21h	21	1.0353
Highlighter(YFP)	pBL413-024-257	Dark(ON) → Blue(λ ~ 455 nm light 100 µmol for 2.5 days) → Blue laser(λ ~ 442 nm) for 21h	21	0.6684
Highlighter(YFP)	pBL413-024-257	Dark(ON) → Blue(λ ~ 455 nm light 100 µmol for 2.5 days) → Blue laser(λ ~ 442 nm) for 21h	21	0.4522
Highlighter(YFP)	pBL413-024-257	Dark(ON) → Blue(λ ~ 455 nm light 100 µmol for 2.5 days) → Blue laser(λ ~ 442 nm) for 21h	21	1.0974
Highlighter(YFP)	pBL413-024-257	Dark(ON) → Blue(λ ~ 455 nm light 100 µmol for 2.5 days) → Blue laser(λ ~ 442 nm) for 21h	21	2.3373
Highlighter(YFP)	pBL413-024-257	Dark(ON) → Blue(λ ~ 455 nm light 100 µmol for 2.5 days) → Blue laser(λ ~ 442 nm) for 21h	21	0.7431
Highlighter(YFP)	pBL413-024-257	Dark(ON) → Blue(λ ~ 455 nm light 100 µmol for 2.5 days) → Blue laser(λ ~ 442 nm) for 21h	21	1.2813
Highlighter(YFP)	pBL413-024-257	Dark(ON) → Blue(λ ~ 455 nm light 100 µmol for 2.5 days) → Blue laser(λ ~ 442 nm) for 21h	21	1.2473
Highlighter(YFP)	pBL413-024-257	Dark(ON) → Blue(λ ~ 455 nm light 100 µmol for 2.5 days) → Blue laser(λ ~ 442 nm) for 21h	21	1.061
Highlighter(YFP)	pBL413-024-257	Dark(ON) → Blue(λ ~ 455 nm light 100 µmol for 2.5 days) → Blue laser(λ ~ 442 nm) for 21h	21	5.9265
Highlighter(YFP)	pBL413-024-257	Dark(ON) → Blue(λ ~ 455 nm light 100 µmol for 2.5 days) → Blue laser(λ ~ 442 nm) for 21h	21	0.7529
Highlighter(YFP)	pBL413-024-257	Dark(ON) → Blue(λ ~ 455 nm light 100 µmol for 2.5 days) → Blue laser(λ ~ 442 nm) for 21h	21	0.6024
Highlighter(YFP)	pBL413-024-257	Dark(ON) → Blue(λ ~ 455 nm light 100 µmol for 2.5 days) → Blue laser(λ ~ 442 nm) for 21h	21	0.5799
Highlighter(YFP)	pBL413-024-257	Dark(ON) → Blue(λ ~ 455 nm light 100 µmol for 2.5 days) → Blue laser(λ ~ 442 nm) for 21h	21	0.4503
Highlighter(YFP)	pBL413-024-257	Dark(ON) → Blue(λ ~ 455 nm light 100 µmol for 2.5 days) → Blue laser(λ ~ 442 nm) for 21h	21	0.3357
Highlighter(YFP)	pBL413-024-257	Dark(ON) → Blue(λ ~ 455 nm light 100 µmol for 2.5 days) → Blue laser(λ ~ 442 nm) for 21h	21	0.458
Highlighter(YFP)	pBL413-024-257	Dark(ON) → Blue(λ ~ 455 nm light 100 µmol for 2.5 days) → Blue laser(λ ~ 442 nm) for 21h	21	0.6345
Highlighter(YFP)	pBL413-024-257	Dark(ON) → Blue(λ ~ 455 nm light 100 µmol for 2.5 days) → Blue laser(λ ~ 442 nm) for 21h	21	0.4394
Highlighter(YFP)	pBL413-024-257	Dark(ON) → Blue(λ ~ 455 nm light 100 µmol for 2.5 days) → Blue laser(λ ~ 442 nm) for 21h	21	0.6485
Highlighter(YFP)	pBL413-024-257	Dark(ON) → Blue(λ ~ 455 nm light 100 µmol for 2.5 days) → Blue laser(λ ~ 442 nm) for 21h	21	3.2245
Highlighter(YFP)	pBL413-024-257	Dark(ON) → Blue(λ ~ 455 nm light 100 µmol for 2.5 days) → Blue laser(λ ~ 442 nm) for 21h	21	0.6091
Highlighter(YFP)	pBL413-024-257	Dark(ON) → Blue(λ ~ 455 nm light 100 µmol for 2.5 days) → Blue laser(λ ~ 442 nm) for 21h	21	1.4919
Highlighter(YFP)	pBL413-024-257	Dark(ON) → Blue(λ ~ 455 nm light 100 µmol for 2.5 days) → Blue laser(λ ~ 442 nm) for 21h	21	1.6246
Highlighter(YFP)	pBL413-024-257	Dark(ON) → Blue(λ ~ 455 nm light 100 µmol for 2.5 days) → Blue laser(λ ~ 442 nm) for 21h	21	0.2157
Highlighter(YFP)	pBL413-024-257	Dark(ON) → Blue(λ ~ 455 nm light 100 µmol for 2.5 days) → Blue laser(λ ~ 442 nm) for 21h	21	0.4944
Highlighter(YFP)	pBL413-024-257	Dark(ON) → Blue(λ ~ 455 nm light 100 µmol for 2.5 days) → Blue laser(λ ~ 442 nm) for 21h	21	0.7431
Highlighter(YFP)	pBL413-024-257	Dark(ON) → Blue(λ ~ 455 nm light 100 µmol for 2.5 days) → Blue laser(λ ~ 442 nm) for 21h	21	1.6385
Highlighter(YFP)	pBL413-024-257	Dark(ON) → Blue(λ ~ 455 nm light 100 µmol for 2.5 days) → Blue laser(λ ~ 442 nm) for 21h	21	0.3603
Highlighter(YFP)	pBL413-024-257	Dark(ON) → Blue(λ ~ 455 nm light 100 µmol for 2.5 days) → Blue laser(λ ~ 442 nm) for 21h	21	1.135
Highlighter(YFP)	pBL413-024-257	Dark(ON) → Blue(λ ~ 455 nm light 100 µmol for 2.5 days) → Blue laser(λ ~ 442 nm) for 21h	21	1.1822
Highlighter(YFP)	pBL413-024-257	Dark(ON) → Blue(λ ~ 455 nm light 100 µmol for 2.5 days) → Blue laser(λ ~ 442 nm) for 21h	21	1.2062
Highlighter(YFP)	pBL413-024-257	Dark(ON) → Blue(λ ~ 455 nm light 100 µmol for 2.5 days) → Blue laser(λ ~ 442 nm) for 21h	21	3.9147
Highlighter(YFP)	pBL413-024-257	Dark(ON) → Blue(λ ~ 455 nm light 100 µmol for 2.5 days) → Red laser(λ ~ 633 nm) for 21h	21	3.6223
Highlighter(YFP)	pBL413-024-257	Dark(ON) → Blue(λ ~ 455 nm light 100 µmol for 2.5 days) → Red laser(λ ~ 633 nm) for 21h	21	2.8648
Highlighter(YFP)	pBL413-024-257	Dark(ON) → Blue(λ ~ 455 nm light 100 µmol for 2.5 days) → Red laser(λ ~ 633 nm) for 21h	21	4.4968
Highlighter(YFP)	pBL413-024-257	Dark(ON) → Blue(λ ~ 455 nm light 100 µmol for 2.5 days) → Red laser(λ ~ 633 nm) for 21h	21	1.7038
Highlighter(YFP)	pBL413-024-257	Dark(ON) → Blue(λ ~ 455 nm light 100 µmol for 2.5 days) → Red laser(λ ~ 633 nm) for 21h	21	15.019
Highlighter(YFP)	pBL413-024-257	Dark(ON) → Blue(λ ~ 455 nm light 100 µmol for 2.5 days) → Red laser(λ ~ 633 nm) for 21h	21	1.0042
Highlighter(YFP)	pBL413-024-257	Dark(ON) → Blue(λ ~ 455 nm light 100 µmol for 2.5 days) → Red laser(λ ~ 633 nm) for 21h	21	0.7182
Highlighter(YFP)	pBL413-024-257	Dark(ON) → Blue(λ ~ 455 nm light 100 µmol for 2.5 days) → Red laser(λ ~ 633 nm) for 21h	21	11.2588
Highlighter(YFP)	pBL413-024-257	Dark(ON) → Blue(λ ~ 455 nm light 100 µmol for 2.5 days) → Red laser(λ ~ 633 nm) for 21h	21	4.1577
Highlighter(YFP)	pBL413-024-257	Dark(ON) → Blue(λ ~ 455 nm light 100 µmol for 2.5 days) → Red laser(λ ~ 633 nm) for 21h	21	4.4309
Highlighter(YFP)	pBL413-024-257	Dark(ON) → Blue(λ ~ 455 nm light 100 µmol for 2.5 days) → Red laser(λ ~ 633 nm) for 21h	21	3.1553
Highlighter(YFP)	pBL413-024-257	Dark(ON) → Blue(λ ~ 455 nm light 100 µmol for 2.5 days) → Red laser(λ ~ 633 nm) for 21h	21	3.0834
Highlighter(YFP)	pBL413-024-257	Dark(ON) → Blue(λ ~ 455 nm light 100 µmol for 2.5 days) → Red laser(λ ~ 633 nm) for 21h	21	0.8934
Highlighter(YFP)	pBL413-024-257	Dark(ON) → Blue(λ ~ 455 nm light 100 µmol for 2.5 days) → Red laser(λ ~ 633 nm) for 21h	21	0.6154
Highlighter(YFP)	pBL413-024-257	Dark(ON) → Blue(λ ~ 455 nm light 100 µmol for 2.5 days) → Red laser(λ ~ 633 nm) for 21h	21	0.3197
Highlighter(YFP)	pBL413-024-257	Dark(ON) → Blue(λ ~ 455 nm light 100 µmol for 2.5 days) → Red laser(λ ~ 633 nm) for 21h	21	12.5205
Highlighter(YFP)	pBL413-024-257	Dark(ON) → Blue(λ ~ 455 nm light 100 µmol for 2.5 days) → Red laser(λ ~ 633 nm) for 21h	21	8.8674
Highlighter(YFP)	pBL413-024-257	Dark(ON) → Blue(λ ~ 455 nm light 100 µmol for 2.5 days) → Red laser(λ ~ 633 nm) for 21h	21	8.2798
Highlighter(YFP)	pBL413-024-257	Dark(ON) → Blue(λ ~ 455 nm light 100 µmol for 2.5 days) → Red laser(λ ~ 633 nm) for 21h	21	0.8401
Highlighter(YFP)	pBL413-024-257	Dark(ON) → Blue(λ ~ 455 nm light 100 µmol for 2.5 days) → Red laser(λ ~ 633 nm) for 21h	21	6.1885
Highlighter(YFP)	pBL413-024-257	Dark(ON) → Blue(λ ~ 455 nm light 100 µmol for 2.5 days) → Red laser(λ ~ 633 nm) for 21h	21	0.673
Highlighter(YFP)	pBL413-024-257	Dark(ON) → Blue(λ ~ 455 nm light 100 µmol for 2.5 days) → Red laser(λ ~ 633 nm) for 21h	21	6.441
Highlighter(YFP)	pBL413-024-257	Dark(ON) → Blue(λ ~ 455 nm light 100 µmol for 2.5 days) → Red laser(λ ~ 633 nm) for 21h	21	0.7957
Highlighter(YFP)	pBL413-024-257	Dark(ON) → Blue(λ ~ 455 nm light 100 µmol for 2.5 days) → Red laser(λ ~ 633 nm) for 21h	21	0.6155
Highlighter(YFP)	pBL413-024-257	Dark(ON) → Blue(λ ~ 455 nm light 100 µmol for 2.5 days) → Red laser(λ ~ 633 nm) for 21h	21	5.8752
Highlighter(YFP)	pBL413-024-257	Dark(ON) → Blue(λ ~ 455 nm light 100 µmol for 2.5 days) → Red laser(λ ~ 633 nm) for 21h	21	10.4854
Highlighter(YFP)	pBL413-024-257	Dark(ON) → Blue(λ ~ 455 nm light 100 µmol for 2.5 days) → Red laser(λ ~ 633 nm) for 21h	21	2.0482
Highlighter(YFP)	pBL413-024-257	Dark(ON) → Blue(λ ~ 455 nm light 100 µmol for 2.5 days) → Red laser(λ ~ 633 nm) for 21h	21	11.9559
Highlighter(YFP)	pBL413-024-257	Dark(ON) → Blue(λ ~ 455 nm light 100 µmol for 2.5 days) → Red laser(λ ~ 633 nm) for 21h	21	5.2666
Highlighter(YFP)	pBL413-024-257	Dark(ON) → Blue(λ ~ 455 nm light 100 µmol for 2.5 days) → Red laser(λ ~ 633 nm) for 21h	21	0.707
Highlighter(YFP)	pBL413-024-257	Dark(ON) → Blue(λ ~ 455 nm light 100 µmol for 2.5 days) → Red laser(λ ~ 633 nm) for 21h	21	2.1314
Highlighter(YFP)	pBL413-024-257	Dark(ON) → Blue(λ ~ 455 nm light 100 µmol for 2.5 days) → Red laser(λ ~ 633 nm) for 21h	21	4.5077
Highlighter(YFP)	pBL413-024-257	Dark(ON) → Blue(λ ~ 455 nm light 100 µmol for 2.5 days) → Red laser(λ ~ 633 nm) for 21h	21	0.9464
Highlighter(YFP)	pBL413-024-257	Dark(ON) → Blue(λ ~ 455 nm light 100 µmol for 2.5 days) → Red laser(λ ~ 633 nm) for 21h	21	14.5928
Highlighter(YFP)	pBL413-024-257	Dark(ON) → Blue(λ ~ 455 nm light 100 µmol for 2.5 days) → Red laser(λ ~ 633 nm) for 21h	21	3.0976
Highlighter(YFP)	pBL413-024-257	Dark(ON) → Blue(λ ~ 455 nm light 100 µmol for 2.5 days) → Red laser(λ ~ 633 nm) for 21h	21	3.188
Highlighter(YFP)	pBL413-024-257	Dark(ON) → Blue(λ ~ 455 nm light 100 µmol for 2.5 days) → Red laser(λ ~ 633 nm) for 21h	21	1.1857
Highlighter(YFP)	pBL413-024-257	Dark(ON) → Blue(λ ~ 455 nm light 100 µmol for 2.5 days) → Red laser(λ ~ 633 nm) for 21h	21	4.2833
Highlighter(YFP)	pBL413-024-257	Dark(ON) → Blue(λ ~ 455 nm light 100 µmol for 2.5 days) → Red laser(λ ~ 633 nm) for 21h	21	3.1497
Highlighter(YFP)	pBL413-024-257	Dark(ON) → Blue(λ ~ 455 nm light 100 µmol for 2.5 days) → Red laser(λ ~ 633 nm) for 21h	21	1.6525
Highlighter(YFP)	pBL413-024-257	Dark(ON) → Blue(λ ~ 455 nm light 100 µmol for 2.5 days) → Red laser(λ ~ 633 nm) for 21h	21	2.7951
Highlighter(YFP)	pBL413-024-257	Dark(ON) → Blue(λ ~ 455 nm light 100 µmol for 2.5 days) → Red laser(λ ~ 633 nm) for 21h	21	5.4746
Highlighter(YFP)	pBL413-024-257	Dark(ON) → Blue(λ ~ 455 nm light 100 µmol for 2.5 days) → Red laser(λ ~ 633 nm) for 21h	21	11.533
Highlighter(YFP)	pBL413-024-257	Dark(ON) → Blue(λ ~ 455 nm light 100 µmol for 2.5 days) → Blue laser(λ ~ 442 nm) for 28h	28	0.9796
Highlighter(YFP)	pBL413-024-257	Dark(ON) → Blue(λ ~ 455 nm light 100 µmol for 2.5 days) → Blue laser(λ ~ 442 nm) for 28h	28	0.7389
Highlighter(YFP)	pBL413-024-257	Dark(ON) → Blue(λ ~ 455 nm light 100 µmol for 2.5 days) → Blue laser(λ ~ 442 nm) for 28h	28	1.6281
Highlighter(YFP)	pBL413-024-257	Dark(ON) → Blue(λ ~ 455 nm light 100 µmol for 2.5 days) → Blue laser(λ ~ 442 nm) for 28h	28	0.9697
Highlighter(YFP)	pBL413-024-257	Dark(ON) → Blue(λ ~ 455 nm light 100 µmol for 2.5 days) → Blue laser(λ ~ 442 nm) for 28h	28	0.2677
Highlighter(YFP)	pBL413-024-257	Dark(ON) → Blue(λ ~ 455 nm light 100 µmol for 2.5 days) → Blue laser(λ ~ 442 nm) for 28h	28	0.3016
Highlighter(YFP)	pBL413-024-257	Dark(ON) → Blue(λ ~ 455 nm light 100 µmol for 2.5 days) → Blue laser(λ ~ 442 nm) for 28h	28	1.0337
Highlighter(YFP)	pBL413-024-257	Dark(ON) → Blue(λ ~ 455 nm light 100 µmol for 2.5 days) → Blue laser(λ ~ 442 nm) for 28h	28	3.3704
Highlighter(YFP)	pBL413-024-257	Dark(ON) → Blue(λ ~ 455 nm light 100 µmol for 2.5 days) → Blue laser(λ ~ 442 nm) for 28h	28	2.1905
Highlighter(YFP)	pBL413-024-257	Dark(ON) → Blue(λ ~ 455 nm light 100 µmol for 2.5 days) → Blue laser(λ ~ 442 nm) for 28h	28	0.8795
Highlighter(YFP)	pBL413-024-257	Dark(ON) → Blue(λ ~ 455 nm light 100 µmol for 2.5 days) → Blue laser(λ ~ 442 nm) for 28h	28	0.881
Highlighter(YFP)	pBL413-024-257	Dark(ON) → Blue(λ ~ 455 nm light 100 µmol for 2.5 days) → Blue laser(λ ~ 442 nm) for 28h	28	0.8542
Highlighter(YFP)	pBL413-024-257	Dark(ON) → Blue(λ ~ 455 nm light 100 µmol for 2.5 days) → Blue laser(λ ~ 442 nm) for 28h	28	0.7877
Highlighter(YFP)	pBL413-024-257	Dark(ON) → Blue(λ ~ 455 nm light 100 µmol for 2.5 days) → Blue laser(λ ~ 442 nm) for 28h	28	1.483
Highlighter(YFP)	pBL413-024-257	Dark(ON) → Blue(λ ~ 455 nm light 100 µmol for 2.5 days) → Blue laser(λ ~ 442 nm) for 28h	28	2.0791
Highlighter(YFP)	pBL413-024-257	Dark(ON) → Blue(λ ~ 455 nm light 100 µmol for 2.5 days) → Blue laser(λ ~ 442 nm) for 28h	28	1.2801
Highlighter(YFP)	pBL413-024-257	Dark(ON) → Blue(λ ~ 455 nm light 100 µmol for 2.5 days) → Blue laser(λ ~ 442 nm) for 28h	28	3.8154
Highlighter(YFP)	pBL413-024-257	Dark(ON) → Blue(λ ~ 455 nm light 100 µmol for 2.5 days) → Blue laser(λ ~ 442 nm) for 28h	28	0.4905
Highlighter(YFP)	pBL413-024-257	Dark(ON) → Blue(λ ~ 455 nm light 100 µmol for 2.5 days) → Blue laser(λ ~ 442 nm) for 28h	28	0.404
Highlighter(YFP)	pBL413-024-257	Dark(ON) → Blue(λ ~ 455 nm light 100 µmol for 2.5 days) → Blue laser(λ ~ 442 nm) for 28h	28	0.3996
Highlighter(YFP)	pBL413-024-257	Dark(ON) → Blue(λ ~ 455 nm light 100 µmol for 2.5 days) → Blue laser(λ ~ 442 nm) for 28h	28	0.7688
Highlighter(YFP)	pBL413-024-257	Dark(ON) → Blue(λ ~ 455 nm light 100 µmol for 2.5 days) → Blue laser(λ ~ 442 nm) for 28h	28	1.1119
Highlighter(YFP)	pBL413-024-257	Dark(ON) → Blue(λ ~ 455 nm light 100 µmol for 2.5 days) → Blue laser(λ ~ 442 nm) for 28h	28	3.3854
Highlighter(YFP)	pBL413-024-257	Dark(ON) → Blue(λ ~ 455 nm light 100 µmol for 2.5 days) → Blue laser(λ ~ 442 nm) for 28h	28	1.0099
Highlighter(YFP)	pBL413-024-257	Dark(ON) → Blue(λ ~ 455 nm light 100 µmol for 2.5 days) → Blue laser(λ ~ 442 nm) for 28h	28	2.2461
Highlighter(YFP)	pBL413-024-257	Dark(ON) → Blue(λ ~ 455 nm light 100 µmol for 2.5 days) → Blue laser(λ ~ 442 nm) for 28h	28	1.1009
Highlighter(YFP)	pBL413-024-257	Dark(ON) → Blue(λ ~ 455 nm light 100 µmol for 2.5 days) → Blue laser(λ ~ 442 nm) for 28h	28	1.0676
Highlighter(YFP)	pBL413-024-257	Dark(ON) → Blue(λ ~ 455 nm light 100 µmol for 2.5 days) → Blue laser(λ ~ 442 nm) for 28h	28	1.2601
Highlighter(YFP)	pBL413-024-257	Dark(ON) → Blue(λ ~ 455 nm light 100 µmol for 2.5 days) → Blue laser(λ ~ 442 nm) for 28h	28	4.9372
Highlighter(YFP)	pBL413-024-257	Dark(ON) → Blue(λ ~ 455 nm light 100 µmol for 2.5 days) → Blue laser(λ ~ 442 nm) for 28h	28	0.7815
Highlighter(YFP)	pBL413-024-257	Dark(ON) → Blue(λ ~ 455 nm light 100 µmol for 2.5 days) → Blue laser(λ ~ 442 nm) for 28h	28	1.8865
Highlighter(YFP)	pBL413-024-257	Dark(ON) → Blue(λ ~ 455 nm light 100 µmol for 2.5 days) → Blue laser(λ ~ 442 nm) for 28h	28	0.7324
Highlighter(YFP)	pBL413-024-257	Dark(ON) → Blue(λ ~ 455 nm light 100 µmol for 2.5 days) → Blue laser(λ ~ 442 nm) for 28h	28	0.995
Highlighter(YFP)	pBL413-024-257	Dark(ON) → Blue(λ ~ 455 nm light 100 µmol for 2.5 days) → Blue laser(λ ~ 442 nm) for 28h	28	0.4851
Highlighter(YFP)	pBL413-024-257	Dark(ON) → Blue(λ ~ 455 nm light 100 µmol for 2.5 days) → Blue laser(λ ~ 442 nm) for 28h	28	0.3511
Highlighter(YFP)	pBL413-024-257	Dark(ON) → Blue(λ ~ 455 nm light 100 µmol for 2.5 days) → Blue laser(λ ~ 442 nm) for 28h	28	0.6817
Highlighter(YFP)	pBL413-024-257	Dark(ON) → Blue(λ ~ 455 nm light 100 µmol for 2.5 days) → Blue laser(λ ~ 442 nm) for 28h	28	0.3515
Highlighter(YFP)	pBL413-024-257	Dark(ON) → Blue(λ ~ 455 nm light 100 µmol for 2.5 days) → Blue laser(λ ~ 442 nm) for 28h	28	0.7569
Highlighter(YFP)	pBL413-024-257	Dark(ON) → Blue(λ ~ 455 nm light 100 µmol for 2.5 days) → Blue laser(λ ~ 442 nm) for 28h	28	0.4634
Highlighter(YFP)	pBL413-024-257	Dark(ON) → Blue(λ ~ 455 nm light 100 µmol for 2.5 days) → Blue laser(λ ~ 442 nm) for 28h	28	1.0142
Highlighter(YFP)	pBL413-024-257	Dark(ON) → Blue(λ ~ 455 nm light 100 µmol for 2.5 days) → Blue laser(λ ~ 442 nm) for 28h	28	0.249
Highlighter(YFP)	pBL413-024-257	Dark(ON) → Blue(λ ~ 455 nm light 100 µmol for 2.5 days) → Blue laser(λ ~ 442 nm) for 28h	28	0.71
Highlighter(YFP)	pBL413-024-257	Dark(ON) → Blue(λ ~ 455 nm light 100 µmol for 2.5 days) → Blue laser(λ ~ 442 nm) for 28h	28	1.6266
Highlighter(YFP)	pBL413-024-257	Dark(ON) → Blue(λ ~ 455 nm light 100 µmol for 2.5 days) → Blue laser(λ ~ 442 nm) for 28h	28	1.7799
Highlighter(YFP)	pBL413-024-257	Dark(ON) → Blue(λ ~ 455 nm light 100 µmol for 2.5 days) → Blue laser(λ ~ 442 nm) for 28h	28	0.4732
Highlighter(YFP)	pBL413-024-257	Dark(ON) → Blue(λ ~ 455 nm light 100 µmol for 2.5 days) → Blue laser(λ ~ 442 nm) for 28h	28	0.964
Highlighter(YFP)	pBL413-024-257	Dark(ON) → Blue(λ ~ 455 nm light 100 µmol for 2.5 days) → Blue laser(λ ~ 442 nm) for 28h	28	1.8494
Highlighter(YFP)	pBL413-024-257	Dark(ON) → Blue(λ ~ 455 nm light 100 µmol for 2.5 days) → Blue laser(λ ~ 442 nm) for 28h	28	0.8991
Highlighter(YFP)	pBL413-024-257	Dark(ON) → Blue(λ ~ 455 nm light 100 µmol for 2.5 days) → Blue laser(λ ~ 442 nm) for 28h	28	0.3533
Highlighter(YFP)	pBL413-024-257	Dark(ON) → Blue(λ ~ 455 nm light 100 µmol for 2.5 days) → Blue laser(λ ~ 442 nm) for 28h	28	0.8204
Highlighter(YFP)	pBL413-024-257	Dark(ON) → Blue(λ ~ 455 nm light 100 µmol for 2.5 days) → Blue laser(λ ~ 442 nm) for 28h	28	1.0983
Highlighter(YFP)	pBL413-024-257	Dark(ON) → Blue(λ ~ 455 nm light 100 µmol for 2.5 days) → Blue laser(λ ~ 442 nm) for 28h	28	5.06
Highlighter(YFP)	pBL413-024-257	Dark(ON) → Blue(λ ~ 455 nm light 100 µmol for 2.5 days) → Blue laser(λ ~ 442 nm) for 28h	28	5.1198
Highlighter(YFP)	pBL413-024-257	Dark(ON) → Blue(λ ~ 455 nm light 100 µmol for 2.5 days) → Red laser(λ ~ 633 nm) for 28h	28	2.3759
Highlighter(YFP)	pBL413-024-257	Dark(ON) → Blue(λ ~ 455 nm light 100 µmol for 2.5 days) → Red laser(λ ~ 633 nm) for 28h	28	6.9308
Highlighter(YFP)	pBL413-024-257	Dark(ON) → Blue(λ ~ 455 nm light 100 µmol for 2.5 days) → Red laser(λ ~ 633 nm) for 28h	28	11.0958
Highlighter(YFP)	pBL413-024-257	Dark(ON) → Blue(λ ~ 455 nm light 100 µmol for 2.5 days) → Red laser(λ ~ 633 nm) for 28h	28	2.334
Highlighter(YFP)	pBL413-024-257	Dark(ON) → Blue(λ ~ 455 nm light 100 µmol for 2.5 days) → Red laser(λ ~ 633 nm) for 28h	28	15.8496
Highlighter(YFP)	pBL413-024-257	Dark(ON) → Blue(λ ~ 455 nm light 100 µmol for 2.5 days) → Red laser(λ ~ 633 nm) for 28h	28	1.3853
Highlighter(YFP)	pBL413-024-257	Dark(ON) → Blue(λ ~ 455 nm light 100 µmol for 2.5 days) → Red laser(λ ~ 633 nm) for 28h	28	0.539
Highlighter(YFP)	pBL413-024-257	Dark(ON) → Blue(λ ~ 455 nm light 100 µmol for 2.5 days) → Red laser(λ ~ 633 nm) for 28h	28	16.2914
Highlighter(YFP)	pBL413-024-257	Dark(ON) → Blue(λ ~ 455 nm light 100 µmol for 2.5 days) → Red laser(λ ~ 633 nm) for 28h	28	7.8037
Highlighter(YFP)	pBL413-024-257	Dark(ON) → Blue(λ ~ 455 nm light 100 µmol for 2.5 days) → Red laser(λ ~ 633 nm) for 28h	28	1.7219
Highlighter(YFP)	pBL413-024-257	Dark(ON) → Blue(λ ~ 455 nm light 100 µmol for 2.5 days) → Red laser(λ ~ 633 nm) for 28h	28	5.2973
Highlighter(YFP)	pBL413-024-257	Dark(ON) → Blue(λ ~ 455 nm light 100 µmol for 2.5 days) → Red laser(λ ~ 633 nm) for 28h	28	4.5638
Highlighter(YFP)	pBL413-024-257	Dark(ON) → Blue(λ ~ 455 nm light 100 µmol for 2.5 days) → Red laser(λ ~ 633 nm) for 28h	28	5.6468
Highlighter(YFP)	pBL413-024-257	Dark(ON) → Blue(λ ~ 455 nm light 100 µmol for 2.5 days) → Red laser(λ ~ 633 nm) for 28h	28	13.0741
Highlighter(YFP)	pBL413-024-257	Dark(ON) → Blue(λ ~ 455 nm light 100 µmol for 2.5 days) → Red laser(λ ~ 633 nm) for 28h	28	0.8596
Highlighter(YFP)	pBL413-024-257	Dark(ON) → Blue(λ ~ 455 nm light 100 µmol for 2.5 days) → Red laser(λ ~ 633 nm) for 28h	28	14.99
Highlighter(YFP)	pBL413-024-257	Dark(ON) → Blue(λ ~ 455 nm light 100 µmol for 2.5 days) → Red laser(λ ~ 633 nm) for 28h	28	9.1339
Highlighter(YFP)	pBL413-024-257	Dark(ON) → Blue(λ ~ 455 nm light 100 µmol for 2.5 days) → Red laser(λ ~ 633 nm) for 28h	28	1.3734
Highlighter(YFP)	pBL413-024-257	Dark(ON) → Blue(λ ~ 455 nm light 100 µmol for 2.5 days) → Red laser(λ ~ 633 nm) for 28h	28	1.0387
Highlighter(YFP)	pBL413-024-257	Dark(ON) → Blue(λ ~ 455 nm light 100 µmol for 2.5 days) → Red laser(λ ~ 633 nm) for 28h	28	6.2286
Highlighter(YFP)	pBL413-024-257	Dark(ON) → Blue(λ ~ 455 nm light 100 µmol for 2.5 days) → Red laser(λ ~ 633 nm) for 28h	28	5.9953
Highlighter(YFP)	pBL413-024-257	Dark(ON) → Blue(λ ~ 455 nm light 100 µmol for 2.5 days) → Red laser(λ ~ 633 nm) for 28h	28	5.7585
Highlighter(YFP)	pBL413-024-257	Dark(ON) → Blue(λ ~ 455 nm light 100 µmol for 2.5 days) → Red laser(λ ~ 633 nm) for 28h	28	7.7026
Highlighter(YFP)	pBL413-024-257	Dark(ON) → Blue(λ ~ 455 nm light 100 µmol for 2.5 days) → Red laser(λ ~ 633 nm) for 28h	28	13.0737
Highlighter(YFP)	pBL413-024-257	Dark(ON) → Blue(λ ~ 455 nm light 100 µmol for 2.5 days) → Red laser(λ ~ 633 nm) for 28h	28	1.2576
Highlighter(YFP)	pBL413-024-257	Dark(ON) → Blue(λ ~ 455 nm light 100 µmol for 2.5 days) → Red laser(λ ~ 633 nm) for 28h	28	1.7558
Highlighter(YFP)	pBL413-024-257	Dark(ON) → Blue(λ ~ 455 nm light 100 µmol for 2.5 days) → Red laser(λ ~ 633 nm) for 28h	28	0.9178
Highlighter(YFP)	pBL413-024-257	Dark(ON) → Blue(λ ~ 455 nm light 100 µmol for 2.5 days) → Red laser(λ ~ 633 nm) for 28h	28	14.384
Highlighter(YFP)	pBL413-024-257	Dark(ON) → Blue(λ ~ 455 nm light 100 µmol for 2.5 days) → Red laser(λ ~ 633 nm) for 28h	28	8.7233
Highlighter(YFP)	pBL413-024-257	Dark(ON) → Blue(λ ~ 455 nm light 100 µmol for 2.5 days) → Red laser(λ ~ 633 nm) for 28h	28	2.5005
Highlighter(YFP)	pBL413-024-257	Dark(ON) → Blue(λ ~ 455 nm light 100 µmol for 2.5 days) → Red laser(λ ~ 633 nm) for 28h	28	0.6944
Highlighter(YFP)	pBL413-024-257	Dark(ON) → Blue(λ ~ 455 nm light 100 µmol for 2.5 days) → Red laser(λ ~ 633 nm) for 28h	28	14.6006
Highlighter(YFP)	pBL413-024-257	Dark(ON) → Blue(λ ~ 455 nm light 100 µmol for 2.5 days) → Red laser(λ ~ 633 nm) for 28h	28	1.8698
Highlighter(YFP)	pBL413-024-257	Dark(ON) → Blue(λ ~ 455 nm light 100 µmol for 2.5 days) → Red laser(λ ~ 633 nm) for 28h	28	1.0354
Highlighter(YFP)	pBL413-024-257	Dark(ON) → Blue(λ ~ 455 nm light 100 µmol for 2.5 days) → Red laser(λ ~ 633 nm) for 28h	28	14.3955
Highlighter(YFP)	pBL413-024-257	Dark(ON) → Blue(λ ~ 455 nm light 100 µmol for 2.5 days) → Red laser(λ ~ 633 nm) for 28h	28	2.5483
Highlighter(YFP)	pBL413-024-257	Dark(ON) → Blue(λ ~ 455 nm light 100 µmol for 2.5 days) → Red laser(λ ~ 633 nm) for 28h	28	12.5727
Highlighter(YFP)	pBL413-024-257	Dark(ON) → Blue(λ ~ 455 nm light 100 µmol for 2.5 days) → Red laser(λ ~ 633 nm) for 28h	28	1.9135
Highlighter(YFP)	pBL413-024-257	Dark(ON) → Blue(λ ~ 455 nm light 100 µmol for 2.5 days) → Red laser(λ ~ 633 nm) for 28h	28	11.3111
Highlighter(YFP)	pBL413-024-257	Dark(ON) → Blue(λ ~ 455 nm light 100 µmol for 2.5 days) → Red laser(λ ~ 633 nm) for 28h	28	1.122
Highlighter(YFP)	pBL413-024-257	Dark(ON) → Blue(λ ~ 455 nm light 100 µmol for 2.5 days) → Red laser(λ ~ 633 nm) for 28h	28	1.4871
Highlighter(YFP)	pBL413-024-257	Dark(ON) → Blue(λ ~ 455 nm light 100 µmol for 2.5 days) → Red laser(λ ~ 633 nm) for 28h	28	6.9109
Highlighter(YFP)	pBL413-024-257	Dark(ON) → Blue(λ ~ 455 nm light 100 µmol for 2.5 days) → Red laser(λ ~ 633 nm) for 28h	28	10.5139
Highlighter(YFP)	pBL413-024-257	Dark(ON) → Blue(λ ~ 455 nm light 100 µmol for 2.5 days) → Red laser(λ ~ 633 nm) for 28h	28	5.08
Highlighter(YFP)	pBL413-024-257	Dark(ON) → Blue(λ ~ 455 nm light 100 µmol for 2.5 days) → Blue laser(λ ~ 442 nm) for 35h	35	2.9868
Highlighter(YFP)	pBL413-024-257	Dark(ON) → Blue(λ ~ 455 nm light 100 µmol for 2.5 days) → Blue laser(λ ~ 442 nm) for 35h	35	0.9748
Highlighter(YFP)	pBL413-024-257	Dark(ON) → Blue(λ ~ 455 nm light 100 µmol for 2.5 days) → Blue laser(λ ~ 442 nm) for 35h	35	0.7716
Highlighter(YFP)	pBL413-024-257	Dark(ON) → Blue(λ ~ 455 nm light 100 µmol for 2.5 days) → Blue laser(λ ~ 442 nm) for 35h	35	2.4819
Highlighter(YFP)	pBL413-024-257	Dark(ON) → Blue(λ ~ 455 nm light 100 µmol for 2.5 days) → Blue laser(λ ~ 442 nm) for 35h	35	1.425
Highlighter(YFP)	pBL413-024-257	Dark(ON) → Blue(λ ~ 455 nm light 100 µmol for 2.5 days) → Blue laser(λ ~ 442 nm) for 35h	35	1.2408
Highlighter(YFP)	pBL413-024-257	Dark(ON) → Blue(λ ~ 455 nm light 100 µmol for 2.5 days) → Blue laser(λ ~ 442 nm) for 35h	35	0.3638
Highlighter(YFP)	pBL413-024-257	Dark(ON) → Blue(λ ~ 455 nm light 100 µmol for 2.5 days) → Blue laser(λ ~ 442 nm) for 35h	35	0.2484
Highlighter(YFP)	pBL413-024-257	Dark(ON) → Blue(λ ~ 455 nm light 100 µmol for 2.5 days) → Blue laser(λ ~ 442 nm) for 35h	35	3.8513
Highlighter(YFP)	pBL413-024-257	Dark(ON) → Blue(λ ~ 455 nm light 100 µmol for 2.5 days) → Blue laser(λ ~ 442 nm) for 35h	35	2.3542
Highlighter(YFP)	pBL413-024-257	Dark(ON) → Blue(λ ~ 455 nm light 100 µmol for 2.5 days) → Blue laser(λ ~ 442 nm) for 35h	35	0.964
Highlighter(YFP)	pBL413-024-257	Dark(ON) → Blue(λ ~ 455 nm light 100 µmol for 2.5 days) → Blue laser(λ ~ 442 nm) for 35h	35	0.9618
Highlighter(YFP)	pBL413-024-257	Dark(ON) → Blue(λ ~ 455 nm light 100 µmol for 2.5 days) → Blue laser(λ ~ 442 nm) for 35h	35	2.3219
Highlighter(YFP)	pBL413-024-257	Dark(ON) → Blue(λ ~ 455 nm light 100 µmol for 2.5 days) → Blue laser(λ ~ 442 nm) for 35h	35	1.2002
Highlighter(YFP)	pBL413-024-257	Dark(ON) → Blue(λ ~ 455 nm light 100 µmol for 2.5 days) → Blue laser(λ ~ 442 nm) for 35h	35	1.7584
Highlighter(YFP)	pBL413-024-257	Dark(ON) → Blue(λ ~ 455 nm light 100 µmol for 2.5 days) → Blue laser(λ ~ 442 nm) for 35h	35	0.9205
Highlighter(YFP)	pBL413-024-257	Dark(ON) → Blue(λ ~ 455 nm light 100 µmol for 2.5 days) → Blue laser(λ ~ 442 nm) for 35h	35	1.2901
Highlighter(YFP)	pBL413-024-257	Dark(ON) → Blue(λ ~ 455 nm light 100 µmol for 2.5 days) → Blue laser(λ ~ 442 nm) for 35h	35	3.4027
Highlighter(YFP)	pBL413-024-257	Dark(ON) → Blue(λ ~ 455 nm light 100 µmol for 2.5 days) → Blue laser(λ ~ 442 nm) for 35h	35	2.1562
Highlighter(YFP)	pBL413-024-257	Dark(ON) → Blue(λ ~ 455 nm light 100 µmol for 2.5 days) → Blue laser(λ ~ 442 nm) for 35h	35	3.1356
Highlighter(YFP)	pBL413-024-257	Dark(ON) → Blue(λ ~ 455 nm light 100 µmol for 2.5 days) → Blue laser(λ ~ 442 nm) for 35h	35	0.4758
Highlighter(YFP)	pBL413-024-257	Dark(ON) → Blue(λ ~ 455 nm light 100 µmol for 2.5 days) → Blue laser(λ ~ 442 nm) for 35h	35	1.0751
Highlighter(YFP)	pBL413-024-257	Dark(ON) → Blue(λ ~ 455 nm light 100 µmol for 2.5 days) → Blue laser(λ ~ 442 nm) for 35h	35	0.5063
Highlighter(YFP)	pBL413-024-257	Dark(ON) → Blue(λ ~ 455 nm light 100 µmol for 2.5 days) → Blue laser(λ ~ 442 nm) for 35h	35	2.0666
Highlighter(YFP)	pBL413-024-257	Dark(ON) → Blue(λ ~ 455 nm light 100 µmol for 2.5 days) → Blue laser(λ ~ 442 nm) for 35h	35	1.2602
Highlighter(YFP)	pBL413-024-257	Dark(ON) → Blue(λ ~ 455 nm light 100 µmol for 2.5 days) → Blue laser(λ ~ 442 nm) for 35h	35	3.1759
Highlighter(YFP)	pBL413-024-257	Dark(ON) → Blue(λ ~ 455 nm light 100 µmol for 2.5 days) → Blue laser(λ ~ 442 nm) for 35h	35	0.9511
Highlighter(YFP)	pBL413-024-257	Dark(ON) → Blue(λ ~ 455 nm light 100 µmol for 2.5 days) → Blue laser(λ ~ 442 nm) for 35h	35	0.4905
Highlighter(YFP)	pBL413-024-257	Dark(ON) → Blue(λ ~ 455 nm light 100 µmol for 2.5 days) → Blue laser(λ ~ 442 nm) for 35h	35	1.3316
Highlighter(YFP)	pBL413-024-257	Dark(ON) → Blue(λ ~ 455 nm light 100 µmol for 2.5 days) → Blue laser(λ ~ 442 nm) for 35h	35	2.9976
Highlighter(YFP)	pBL413-024-257	Dark(ON) → Blue(λ ~ 455 nm light 100 µmol for 2.5 days) → Blue laser(λ ~ 442 nm) for 35h	35	3.0004
Highlighter(YFP)	pBL413-024-257	Dark(ON) → Blue(λ ~ 455 nm light 100 µmol for 2.5 days) → Blue laser(λ ~ 442 nm) for 35h	35	0.7818
Highlighter(YFP)	pBL413-024-257	Dark(ON) → Blue(λ ~ 455 nm light 100 µmol for 2.5 days) → Blue laser(λ ~ 442 nm) for 35h	35	1.3835
Highlighter(YFP)	pBL413-024-257	Dark(ON) → Blue(λ ~ 455 nm light 100 µmol for 2.5 days) → Blue laser(λ ~ 442 nm) for 35h	35	0.6196
Highlighter(YFP)	pBL413-024-257	Dark(ON) → Blue(λ ~ 455 nm light 100 µmol for 2.5 days) → Blue laser(λ ~ 442 nm) for 35h	35	0.727
Highlighter(YFP)	pBL413-024-257	Dark(ON) → Blue(λ ~ 455 nm light 100 µmol for 2.5 days) → Blue laser(λ ~ 442 nm) for 35h	35	0.7602
Highlighter(YFP)	pBL413-024-257	Dark(ON) → Blue(λ ~ 455 nm light 100 µmol for 2.5 days) → Blue laser(λ ~ 442 nm) for 35h	35	1.0283
Highlighter(YFP)	pBL413-024-257	Dark(ON) → Blue(λ ~ 455 nm light 100 µmol for 2.5 days) → Blue laser(λ ~ 442 nm) for 35h	35	1.5804
Highlighter(YFP)	pBL413-024-257	Dark(ON) → Blue(λ ~ 455 nm light 100 µmol for 2.5 days) → Blue laser(λ ~ 442 nm) for 35h	35	0.3869
Highlighter(YFP)	pBL413-024-257	Dark(ON) → Blue(λ ~ 455 nm light 100 µmol for 2.5 days) → Blue laser(λ ~ 442 nm) for 35h	35	0.3558
Highlighter(YFP)	pBL413-024-257	Dark(ON) → Blue(λ ~ 455 nm light 100 µmol for 2.5 days) → Blue laser(λ ~ 442 nm) for 35h	35	0.2811
Highlighter(YFP)	pBL413-024-257	Dark(ON) → Blue(λ ~ 455 nm light 100 µmol for 2.5 days) → Blue laser(λ ~ 442 nm) for 35h	35	1.6833
Highlighter(YFP)	pBL413-024-257	Dark(ON) → Blue(λ ~ 455 nm light 100 µmol for 2.5 days) → Blue laser(λ ~ 442 nm) for 35h	35	1.8196
Highlighter(YFP)	pBL413-024-257	Dark(ON) → Blue(λ ~ 455 nm light 100 µmol for 2.5 days) → Blue laser(λ ~ 442 nm) for 35h	35	1.0557
Highlighter(YFP)	pBL413-024-257	Dark(ON) → Blue(λ ~ 455 nm light 100 µmol for 2.5 days) → Blue laser(λ ~ 442 nm) for 35h	35	0.4782
Highlighter(YFP)	pBL413-024-257	Dark(ON) → Blue(λ ~ 455 nm light 100 µmol for 2.5 days) → Blue laser(λ ~ 442 nm) for 35h	35	0.5918
Highlighter(YFP)	pBL413-024-257	Dark(ON) → Blue(λ ~ 455 nm light 100 µmol for 2.5 days) → Blue laser(λ ~ 442 nm) for 35h	35	1.9868
Highlighter(YFP)	pBL413-024-257	Dark(ON) → Blue(λ ~ 455 nm light 100 µmol for 2.5 days) → Blue laser(λ ~ 442 nm) for 35h	35	1.0463
Highlighter(YFP)	pBL413-024-257	Dark(ON) → Blue(λ ~ 455 nm light 100 µmol for 2.5 days) → Blue laser(λ ~ 442 nm) for 35h	35	1.0752
Highlighter(YFP)	pBL413-024-257	Dark(ON) → Blue(λ ~ 455 nm light 100 µmol for 2.5 days) → Blue laser(λ ~ 442 nm) for 35h	35	0.611
Highlighter(YFP)	pBL413-024-257	Dark(ON) → Blue(λ ~ 455 nm light 100 µmol for 2.5 days) → Blue laser(λ ~ 442 nm) for 35h	35	1.5439
Highlighter(YFP)	pBL413-024-257	Dark(ON) → Blue(λ ~ 455 nm light 100 µmol for 2.5 days) → Red laser(λ ~ 633 nm) for 35h	35	5.2707
Highlighter(YFP)	pBL413-024-257	Dark(ON) → Blue(λ ~ 455 nm light 100 µmol for 2.5 days) → Red laser(λ ~ 633 nm) for 35h	35	1.8928
Highlighter(YFP)	pBL413-024-257	Dark(ON) → Blue(λ ~ 455 nm light 100 µmol for 2.5 days) → Red laser(λ ~ 633 nm) for 35h	35	5.2821
Highlighter(YFP)	pBL413-024-257	Dark(ON) → Blue(λ ~ 455 nm light 100 µmol for 2.5 days) → Red laser(λ ~ 633 nm) for 35h	35	7.063
Highlighter(YFP)	pBL413-024-257	Dark(ON) → Blue(λ ~ 455 nm light 100 µmol for 2.5 days) → Red laser(λ ~ 633 nm) for 35h	35	2.6007
Highlighter(YFP)	pBL413-024-257	Dark(ON) → Blue(λ ~ 455 nm light 100 µmol for 2.5 days) → Red laser(λ ~ 633 nm) for 35h	35	15.4708
Highlighter(YFP)	pBL413-024-257	Dark(ON) → Blue(λ ~ 455 nm light 100 µmol for 2.5 days) → Red laser(λ ~ 633 nm) for 35h	35	1.4716
Highlighter(YFP)	pBL413-024-257	Dark(ON) → Blue(λ ~ 455 nm light 100 µmol for 2.5 days) → Red laser(λ ~ 633 nm) for 35h	35	11.5156
Highlighter(YFP)	pBL413-024-257	Dark(ON) → Blue(λ ~ 455 nm light 100 µmol for 2.5 days) → Red laser(λ ~ 633 nm) for 35h	35	0.3664
Highlighter(YFP)	pBL413-024-257	Dark(ON) → Blue(λ ~ 455 nm light 100 µmol for 2.5 days) → Red laser(λ ~ 633 nm) for 35h	35	16.4132
Highlighter(YFP)	pBL413-024-257	Dark(ON) → Blue(λ ~ 455 nm light 100 µmol for 2.5 days) → Red laser(λ ~ 633 nm) for 35h	35	13.6389
Highlighter(YFP)	pBL413-024-257	Dark(ON) → Blue(λ ~ 455 nm light 100 µmol for 2.5 days) → Red laser(λ ~ 633 nm) for 35h	35	9.1892
Highlighter(YFP)	pBL413-024-257	Dark(ON) → Blue(λ ~ 455 nm light 100 µmol for 2.5 days) → Red laser(λ ~ 633 nm) for 35h	35	7.3268
Highlighter(YFP)	pBL413-024-257	Dark(ON) → Blue(λ ~ 455 nm light 100 µmol for 2.5 days) → Red laser(λ ~ 633 nm) for 35h	35	8.4726
Highlighter(YFP)	pBL413-024-257	Dark(ON) → Blue(λ ~ 455 nm light 100 µmol for 2.5 days) → Red laser(λ ~ 633 nm) for 35h	35	14.1506
Highlighter(YFP)	pBL413-024-257	Dark(ON) → Blue(λ ~ 455 nm light 100 µmol for 2.5 days) → Red laser(λ ~ 633 nm) for 35h	35	1.242
Highlighter(YFP)	pBL413-024-257	Dark(ON) → Blue(λ ~ 455 nm light 100 µmol for 2.5 days) → Red laser(λ ~ 633 nm) for 35h	35	0.2909
Highlighter(YFP)	pBL413-024-257	Dark(ON) → Blue(λ ~ 455 nm light 100 µmol for 2.5 days) → Red laser(λ ~ 633 nm) for 35h	35	15.0172
Highlighter(YFP)	pBL413-024-257	Dark(ON) → Blue(λ ~ 455 nm light 100 µmol for 2.5 days) → Red laser(λ ~ 633 nm) for 35h	35	11.9751
Highlighter(YFP)	pBL413-024-257	Dark(ON) → Blue(λ ~ 455 nm light 100 µmol for 2.5 days) → Red laser(λ ~ 633 nm) for 35h	35	1.2306
Highlighter(YFP)	pBL413-024-257	Dark(ON) → Blue(λ ~ 455 nm light 100 µmol for 2.5 days) → Red laser(λ ~ 633 nm) for 35h	35	7.9053
Highlighter(YFP)	pBL413-024-257	Dark(ON) → Blue(λ ~ 455 nm light 100 µmol for 2.5 days) → Red laser(λ ~ 633 nm) for 35h	35	9.7714
Highlighter(YFP)	pBL413-024-257	Dark(ON) → Blue(λ ~ 455 nm light 100 µmol for 2.5 days) → Red laser(λ ~ 633 nm) for 35h	35	8.1002
Highlighter(YFP)	pBL413-024-257	Dark(ON) → Blue(λ ~ 455 nm light 100 µmol for 2.5 days) → Red laser(λ ~ 633 nm) for 35h	35	13.6536
Highlighter(YFP)	pBL413-024-257	Dark(ON) → Blue(λ ~ 455 nm light 100 µmol for 2.5 days) → Red laser(λ ~ 633 nm) for 35h	35	16.3064
Highlighter(YFP)	pBL413-024-257	Dark(ON) → Blue(λ ~ 455 nm light 100 µmol for 2.5 days) → Red laser(λ ~ 633 nm) for 35h	35	2.2041
Highlighter(YFP)	pBL413-024-257	Dark(ON) → Blue(λ ~ 455 nm light 100 µmol for 2.5 days) → Red laser(λ ~ 633 nm) for 35h	35	2.5239
Highlighter(YFP)	pBL413-024-257	Dark(ON) → Blue(λ ~ 455 nm light 100 µmol for 2.5 days) → Red laser(λ ~ 633 nm) for 35h	35	0.7702
Highlighter(YFP)	pBL413-024-257	Dark(ON) → Blue(λ ~ 455 nm light 100 µmol for 2.5 days) → Red laser(λ ~ 633 nm) for 35h	35	14.2461
Highlighter(YFP)	pBL413-024-257	Dark(ON) → Blue(λ ~ 455 nm light 100 µmol for 2.5 days) → Red laser(λ ~ 633 nm) for 35h	35	14.1744
Highlighter(YFP)	pBL413-024-257	Dark(ON) → Blue(λ ~ 455 nm light 100 µmol for 2.5 days) → Red laser(λ ~ 633 nm) for 35h	35	3.2498
Highlighter(YFP)	pBL413-024-257	Dark(ON) → Blue(λ ~ 455 nm light 100 µmol for 2.5 days) → Red laser(λ ~ 633 nm) for 35h	35	0.6631
Highlighter(YFP)	pBL413-024-257	Dark(ON) → Blue(λ ~ 455 nm light 100 µmol for 2.5 days) → Red laser(λ ~ 633 nm) for 35h	35	15.4341
Highlighter(YFP)	pBL413-024-257	Dark(ON) → Blue(λ ~ 455 nm light 100 µmol for 2.5 days) → Red laser(λ ~ 633 nm) for 35h	35	15.6526
Highlighter(YFP)	pBL413-024-257	Dark(ON) → Blue(λ ~ 455 nm light 100 µmol for 2.5 days) → Red laser(λ ~ 633 nm) for 35h	35	2.4693
Highlighter(YFP)	pBL413-024-257	Dark(ON) → Blue(λ ~ 455 nm light 100 µmol for 2.5 days) → Red laser(λ ~ 633 nm) for 35h	35	0.8384
Highlighter(YFP)	pBL413-024-257	Dark(ON) → Blue(λ ~ 455 nm light 100 µmol for 2.5 days) → Red laser(λ ~ 633 nm) for 35h	35	3.2036
Highlighter(YFP)	pBL413-024-257	Dark(ON) → Blue(λ ~ 455 nm light 100 µmol for 2.5 days) → Red laser(λ ~ 633 nm) for 35h	35	15.1059
Highlighter(YFP)	pBL413-024-257	Dark(ON) → Blue(λ ~ 455 nm light 100 µmol for 2.5 days) → Red laser(λ ~ 633 nm) for 35h	35	7.8024
Highlighter(YFP)	pBL413-024-257	Dark(ON) → Blue(λ ~ 455 nm light 100 µmol for 2.5 days) → Red laser(λ ~ 633 nm) for 35h	35	2.0975
Highlighter(YFP)	pBL413-024-257	Dark(ON) → Blue(λ ~ 455 nm light 100 µmol for 2.5 days) → Red laser(λ ~ 633 nm) for 35h	35	1.3431
Highlighter(YFP)	pBL413-024-257	Dark(ON) → Blue(λ ~ 455 nm light 100 µmol for 2.5 days) → Red laser(λ ~ 633 nm) for 35h	35	3.3452
Highlighter(YFP)	pBL413-024-257	Dark(ON) → Blue(λ ~ 455 nm light 100 µmol for 2.5 days) → Red laser(λ ~ 633 nm) for 35h	35	16.9
Constitutive YFP	pBL413-024-259	Dark(ON) → Blue(λ ~ 455 nm light 100 µmol for 2.5 days) → Blue laser(λ ~ 442 nm) for 0h	0	13.4
Constitutive YFP	pBL413-024-259	Dark(ON) → Blue(λ ~ 455 nm light 100 µmol for 2.5 days) → Blue laser(λ ~ 442 nm) for 0h	0	13.9466
Constitutive YFP	pBL413-024-259	Dark(ON) → Blue(λ ~ 455 nm light 100 µmol for 2.5 days) → Blue laser(λ ~ 442 nm) for 0h	0	15.7777
Constitutive YFP	pBL413-024-259	Dark(ON) → Blue(λ ~ 455 nm light 100 µmol for 2.5 days) → Blue laser(λ ~ 442 nm) for 0h	0	14.6088
Constitutive YFP	pBL413-024-259	Dark(ON) → Blue(λ ~ 455 nm light 100 µmol for 2.5 days) → Blue laser(λ ~ 442 nm) for 0h	0	16.1253
Constitutive YFP	pBL413-024-259	Dark(ON) → Blue(λ ~ 455 nm light 100 µmol for 2.5 days) → Blue laser(λ ~ 442 nm) for 0h	0	15.6863
Constitutive YFP	pBL413-024-259	Dark(ON) → Blue(λ ~ 455 nm light 100 µmol for 2.5 days) → Blue laser(λ ~ 442 nm) for 0h	0	10.9818
Constitutive YFP	pBL413-024-259	Dark(ON) → Blue(λ ~ 455 nm light 100 µmol for 2.5 days) → Blue laser(λ ~ 442 nm) for 0h	0	15.1311
Constitutive YFP	pBL413-024-259	Dark(ON) → Blue(λ ~ 455 nm light 100 µmol for 2.5 days) → Blue laser(λ ~ 442 nm) for 0h	0	16.1379
Constitutive YFP	pBL413-024-259	Dark(ON) → Blue(λ ~ 455 nm light 100 µmol for 2.5 days) → Blue laser(λ ~ 442 nm) for 0h	0	14.6376
Constitutive YFP	pBL413-024-259	Dark(ON) → Blue(λ ~ 455 nm light 100 µmol for 2.5 days) → Blue laser(λ ~ 442 nm) for 0h	0	14.1204
Constitutive YFP	pBL413-024-259	Dark(ON) → Blue(λ ~ 455 nm light 100 µmol for 2.5 days) → Blue laser(λ ~ 442 nm) for 0h	0	12.526
Constitutive YFP	pBL413-024-259	Dark(ON) → Blue(λ ~ 455 nm light 100 µmol for 2.5 days) → Blue laser(λ ~ 442 nm) for 0h	0	14
Constitutive YFP	pBL413-024-259	Dark(ON) → Blue(λ ~ 455 nm light 100 µmol for 2.5 days) → Blue laser(λ ~ 442 nm) for 0h	0	9.5386
Constitutive YFP	pBL413-024-259	Dark(ON) → Blue(λ ~ 455 nm light 100 µmol for 2.5 days) → Blue laser(λ ~ 442 nm) for 0h	0	16.2719
Constitutive YFP	pBL413-024-259	Dark(ON) → Blue(λ ~ 455 nm light 100 µmol for 2.5 days) → Blue laser(λ ~ 442 nm) for 0h	0	16.6742
Constitutive YFP	pBL413-024-259	Dark(ON) → Blue(λ ~ 455 nm light 100 µmol for 2.5 days) → Blue laser(λ ~ 442 nm) for 0h	0	9.7077
Constitutive YFP	pBL413-024-259	Dark(ON) → Blue(λ ~ 455 nm light 100 µmol for 2.5 days) → Blue laser(λ ~ 442 nm) for 0h	0	16.8712
Constitutive YFP	pBL413-024-259	Dark(ON) → Blue(λ ~ 455 nm light 100 µmol for 2.5 days) → Blue laser(λ ~ 442 nm) for 0h	0	16.1657
Constitutive YFP	pBL413-024-259	Dark(ON) → Blue(λ ~ 455 nm light 100 µmol for 2.5 days) → Blue laser(λ ~ 442 nm) for 0h	0	15.0951
Constitutive YFP	pBL413-024-259	Dark(ON) → Blue(λ ~ 455 nm light 100 µmol for 2.5 days) → Blue laser(λ ~ 442 nm) for 0h	0	16.0774
Constitutive YFP	pBL413-024-259	Dark(ON) → Blue(λ ~ 455 nm light 100 µmol for 2.5 days) → Blue laser(λ ~ 442 nm) for 0h	0	16.0012
Constitutive YFP	pBL413-024-259	Dark(ON) → Blue(λ ~ 455 nm light 100 µmol for 2.5 days) → Blue laser(λ ~ 442 nm) for 0h	0	15.4312
Constitutive YFP	pBL413-024-259	Dark(ON) → Blue(λ ~ 455 nm light 100 µmol for 2.5 days) → Blue laser(λ ~ 442 nm) for 0h	0	16.6456
Constitutive YFP	pBL413-024-259	Dark(ON) → Blue(λ ~ 455 nm light 100 µmol for 2.5 days) → Blue laser(λ ~ 442 nm) for 0h	0	13.9551
Constitutive YFP	pBL413-024-259	Dark(ON) → Blue(λ ~ 455 nm light 100 µmol for 2.5 days) → Blue laser(λ ~ 442 nm) for 0h	0	14.6617
Constitutive YFP	pBL413-024-259	Dark(ON) → Blue(λ ~ 455 nm light 100 µmol for 2.5 days) → Blue laser(λ ~ 442 nm) for 0h	0	15.3471
Constitutive YFP	pBL413-024-259	Dark(ON) → Blue(λ ~ 455 nm light 100 µmol for 2.5 days) → Blue laser(λ ~ 442 nm) for 0h	0	15.4736
Constitutive YFP	pBL413-024-259	Dark(ON) → Blue(λ ~ 455 nm light 100 µmol for 2.5 days) → Blue laser(λ ~ 442 nm) for 0h	0	13.7228
Constitutive YFP	pBL413-024-259	Dark(ON) → Blue(λ ~ 455 nm light 100 µmol for 2.5 days) → Blue laser(λ ~ 442 nm) for 0h	0	12.8864
Constitutive YFP	pBL413-024-259	Dark(ON) → Blue(λ ~ 455 nm light 100 µmol for 2.5 days) → Red laser(λ ~ 633 nm) for 0h	0	16.509
Constitutive YFP	pBL413-024-259	Dark(ON) → Blue(λ ~ 455 nm light 100 µmol for 2.5 days) → Red laser(λ ~ 633 nm) for 0h	0	12.1167
Constitutive YFP	pBL413-024-259	Dark(ON) → Blue(λ ~ 455 nm light 100 µmol for 2.5 days) → Red laser(λ ~ 633 nm) for 0h	0	11.9801
Constitutive YFP	pBL413-024-259	Dark(ON) → Blue(λ ~ 455 nm light 100 µmol for 2.5 days) → Red laser(λ ~ 633 nm) for 0h	0	14.529
Constitutive YFP	pBL413-024-259	Dark(ON) → Blue(λ ~ 455 nm light 100 µmol for 2.5 days) → Red laser(λ ~ 633 nm) for 0h	0	14.0315
Constitutive YFP	pBL413-024-259	Dark(ON) → Blue(λ ~ 455 nm light 100 µmol for 2.5 days) → Red laser(λ ~ 633 nm) for 0h	0	16.614
Constitutive YFP	pBL413-024-259	Dark(ON) → Blue(λ ~ 455 nm light 100 µmol for 2.5 days) → Red laser(λ ~ 633 nm) for 0h	0	14.1784
Constitutive YFP	pBL413-024-259	Dark(ON) → Blue(λ ~ 455 nm light 100 µmol for 2.5 days) → Red laser(λ ~ 633 nm) for 0h	0	14.3144
Constitutive YFP	pBL413-024-259	Dark(ON) → Blue(λ ~ 455 nm light 100 µmol for 2.5 days) → Red laser(λ ~ 633 nm) for 0h	0	16.9961
Constitutive YFP	pBL413-024-259	Dark(ON) → Blue(λ ~ 455 nm light 100 µmol for 2.5 days) → Red laser(λ ~ 633 nm) for 0h	0	15.8718
Constitutive YFP	pBL413-024-259	Dark(ON) → Blue(λ ~ 455 nm light 100 µmol for 2.5 days) → Red laser(λ ~ 633 nm) for 0h	0	14.81
Constitutive YFP	pBL413-024-259	Dark(ON) → Blue(λ ~ 455 nm light 100 µmol for 2.5 days) → Red laser(λ ~ 633 nm) for 0h	0	13.3463
Constitutive YFP	pBL413-024-259	Dark(ON) → Blue(λ ~ 455 nm light 100 µmol for 2.5 days) → Red laser(λ ~ 633 nm) for 0h	0	14.7222
Constitutive YFP	pBL413-024-259	Dark(ON) → Blue(λ ~ 455 nm light 100 µmol for 2.5 days) → Blue laser(λ ~ 442 nm) for 14h	14	19.0534
Constitutive YFP	pBL413-024-259	Dark(ON) → Blue(λ ~ 455 nm light 100 µmol for 2.5 days) → Blue laser(λ ~ 442 nm) for 14h	14	19.7034
Constitutive YFP	pBL413-024-259	Dark(ON) → Blue(λ ~ 455 nm light 100 µmol for 2.5 days) → Blue laser(λ ~ 442 nm) for 14h	14	18.5694
Constitutive YFP	pBL413-024-259	Dark(ON) → Blue(λ ~ 455 nm light 100 µmol for 2.5 days) → Blue laser(λ ~ 442 nm) for 14h	14	19.2392
Constitutive YFP	pBL413-024-259	Dark(ON) → Blue(λ ~ 455 nm light 100 µmol for 2.5 days) → Blue laser(λ ~ 442 nm) for 14h	14	19.6862
Constitutive YFP	pBL413-024-259	Dark(ON) → Blue(λ ~ 455 nm light 100 µmol for 2.5 days) → Blue laser(λ ~ 442 nm) for 14h	14	19.0479
Constitutive YFP	pBL413-024-259	Dark(ON) → Blue(λ ~ 455 nm light 100 µmol for 2.5 days) → Blue laser(λ ~ 442 nm) for 14h	14	15.6252
Constitutive YFP	pBL413-024-259	Dark(ON) → Blue(λ ~ 455 nm light 100 µmol for 2.5 days) → Blue laser(λ ~ 442 nm) for 14h	14	18.8369
Constitutive YFP	pBL413-024-259	Dark(ON) → Blue(λ ~ 455 nm light 100 µmol for 2.5 days) → Blue laser(λ ~ 442 nm) for 14h	14	19.8669
Constitutive YFP	pBL413-024-259	Dark(ON) → Blue(λ ~ 455 nm light 100 µmol for 2.5 days) → Blue laser(λ ~ 442 nm) for 14h	14	18.6641
Constitutive YFP	pBL413-024-259	Dark(ON) → Blue(λ ~ 455 nm light 100 µmol for 2.5 days) → Blue laser(λ ~ 442 nm) for 14h	14	16.5162
Constitutive YFP	pBL413-024-259	Dark(ON) → Blue(λ ~ 455 nm light 100 µmol for 2.5 days) → Blue laser(λ ~ 442 nm) for 14h	14	18.7041
Constitutive YFP	pBL413-024-259	Dark(ON) → Blue(λ ~ 455 nm light 100 µmol for 2.5 days) → Blue laser(λ ~ 442 nm) for 14h	14	17.3695
Constitutive YFP	pBL413-024-259	Dark(ON) → Blue(λ ~ 455 nm light 100 µmol for 2.5 days) → Blue laser(λ ~ 442 nm) for 14h	14	18.6167
Constitutive YFP	pBL413-024-259	Dark(ON) → Blue(λ ~ 455 nm light 100 µmol for 2.5 days) → Blue laser(λ ~ 442 nm) for 14h	14	19.1012
Constitutive YFP	pBL413-024-259	Dark(ON) → Blue(λ ~ 455 nm light 100 µmol for 2.5 days) → Blue laser(λ ~ 442 nm) for 14h	14	18.2201
Constitutive YFP	pBL413-024-259	Dark(ON) → Blue(λ ~ 455 nm light 100 µmol for 2.5 days) → Blue laser(λ ~ 442 nm) for 14h	14	19.3204
Constitutive YFP	pBL413-024-259	Dark(ON) → Blue(λ ~ 455 nm light 100 µmol for 2.5 days) → Blue laser(λ ~ 442 nm) for 14h	14	18.8958
Constitutive YFP	pBL413-024-259	Dark(ON) → Blue(λ ~ 455 nm light 100 µmol for 2.5 days) → Blue laser(λ ~ 442 nm) for 14h	14	18.1527
Constitutive YFP	pBL413-024-259	Dark(ON) → Blue(λ ~ 455 nm light 100 µmol for 2.5 days) → Blue laser(λ ~ 442 nm) for 14h	14	18.677
Constitutive YFP	pBL413-024-259	Dark(ON) → Blue(λ ~ 455 nm light 100 µmol for 2.5 days) → Blue laser(λ ~ 442 nm) for 14h	14	20.5203
Constitutive YFP	pBL413-024-259	Dark(ON) → Blue(λ ~ 455 nm light 100 µmol for 2.5 days) → Blue laser(λ ~ 442 nm) for 14h	14	11.0635
Constitutive YFP	pBL413-024-259	Dark(ON) → Blue(λ ~ 455 nm light 100 µmol for 2.5 days) → Blue laser(λ ~ 442 nm) for 14h	14	18.6743
Constitutive YFP	pBL413-024-259	Dark(ON) → Blue(λ ~ 455 nm light 100 µmol for 2.5 days) → Blue laser(λ ~ 442 nm) for 14h	14	18.7859
Constitutive YFP	pBL413-024-259	Dark(ON) → Blue(λ ~ 455 nm light 100 µmol for 2.5 days) → Blue laser(λ ~ 442 nm) for 14h	14	19.2513
Constitutive YFP	pBL413-024-259	Dark(ON) → Blue(λ ~ 455 nm light 100 µmol for 2.5 days) → Blue laser(λ ~ 442 nm) for 14h	14	18.2363
Constitutive YFP	pBL413-024-259	Dark(ON) → Blue(λ ~ 455 nm light 100 µmol for 2.5 days) → Blue laser(λ ~ 442 nm) for 14h	14	19.698
Constitutive YFP	pBL413-024-259	Dark(ON) → Blue(λ ~ 455 nm light 100 µmol for 2.5 days) → Blue laser(λ ~ 442 nm) for 14h	14	19.6141
Constitutive YFP	pBL413-024-259	Dark(ON) → Blue(λ ~ 455 nm light 100 µmol for 2.5 days) → Blue laser(λ ~ 442 nm) for 14h	14	12.1551
Constitutive YFP	pBL413-024-259	Dark(ON) → Blue(λ ~ 455 nm light 100 µmol for 2.5 days) → Blue laser(λ ~ 442 nm) for 14h	14	19.392
Constitutive YFP	pBL413-024-259	Dark(ON) → Blue(λ ~ 455 nm light 100 µmol for 2.5 days) → Blue laser(λ ~ 442 nm) for 14h	14	18.7723
Constitutive YFP	pBL413-024-259	Dark(ON) → Blue(λ ~ 455 nm light 100 µmol for 2.5 days) → Blue laser(λ ~ 442 nm) for 14h	14	15.6818
Constitutive YFP	pBL413-024-259	Dark(ON) → Blue(λ ~ 455 nm light 100 µmol for 2.5 days) → Blue laser(λ ~ 442 nm) for 14h	14	17.514
Constitutive YFP	pBL413-024-259	Dark(ON) → Blue(λ ~ 455 nm light 100 µmol for 2.5 days) → Blue laser(λ ~ 442 nm) for 14h	14	18.9847
Constitutive YFP	pBL413-024-259	Dark(ON) → Blue(λ ~ 455 nm light 100 µmol for 2.5 days) → Blue laser(λ ~ 442 nm) for 14h	14	18.0833
Constitutive YFP	pBL413-024-259	Dark(ON) → Blue(λ ~ 455 nm light 100 µmol for 2.5 days) → Blue laser(λ ~ 442 nm) for 14h	14	18.7281
Constitutive YFP	pBL413-024-259	Dark(ON) → Blue(λ ~ 455 nm light 100 µmol for 2.5 days) → Blue laser(λ ~ 442 nm) for 14h	14	17.0983
Constitutive YFP	pBL413-024-259	Dark(ON) → Blue(λ ~ 455 nm light 100 µmol for 2.5 days) → Blue laser(λ ~ 442 nm) for 14h	14	16
Constitutive YFP	pBL413-024-259	Dark(ON) → Blue(λ ~ 455 nm light 100 µmol for 2.5 days) → Blue laser(λ ~ 442 nm) for 14h	14	13.8025
Constitutive YFP	pBL413-024-259	Dark(ON) → Blue(λ ~ 455 nm light 100 µmol for 2.5 days) → Red laser(λ ~ 633 nm) for 14h	14	16.2148
Constitutive YFP	pBL413-024-259	Dark(ON) → Blue(λ ~ 455 nm light 100 µmol for 2.5 days) → Red laser(λ ~ 633 nm) for 14h	14	20.1227
Constitutive YFP	pBL413-024-259	Dark(ON) → Blue(λ ~ 455 nm light 100 µmol for 2.5 days) → Red laser(λ ~ 633 nm) for 14h	14	17.7355
Constitutive YFP	pBL413-024-259	Dark(ON) → Blue(λ ~ 455 nm light 100 µmol for 2.5 days) → Red laser(λ ~ 633 nm) for 14h	14	17.9772
Constitutive YFP	pBL413-024-259	Dark(ON) → Blue(λ ~ 455 nm light 100 µmol for 2.5 days) → Red laser(λ ~ 633 nm) for 14h	14	11.8143
Constitutive YFP	pBL413-024-259	Dark(ON) → Blue(λ ~ 455 nm light 100 µmol for 2.5 days) → Red laser(λ ~ 633 nm) for 14h	14	18.2545
Constitutive YFP	pBL413-024-259	Dark(ON) → Blue(λ ~ 455 nm light 100 µmol for 2.5 days) → Red laser(λ ~ 633 nm) for 14h	14	17.3606
Constitutive YFP	pBL413-024-259	Dark(ON) → Blue(λ ~ 455 nm light 100 µmol for 2.5 days) → Red laser(λ ~ 633 nm) for 14h	14	17.4404
Constitutive YFP	pBL413-024-259	Dark(ON) → Blue(λ ~ 455 nm light 100 µmol for 2.5 days) → Red laser(λ ~ 633 nm) for 14h	14	17.2425
Constitutive YFP	pBL413-024-259	Dark(ON) → Blue(λ ~ 455 nm light 100 µmol for 2.5 days) → Red laser(λ ~ 633 nm) for 14h	14	17.7374
Constitutive YFP	pBL413-024-259	Dark(ON) → Blue(λ ~ 455 nm light 100 µmol for 2.5 days) → Red laser(λ ~ 633 nm) for 14h	14	17.5253
Constitutive YFP	pBL413-024-259	Dark(ON) → Blue(λ ~ 455 nm light 100 µmol for 2.5 days) → Red laser(λ ~ 633 nm) for 14h	14	18.3136
Constitutive YFP	pBL413-024-259	Dark(ON) → Blue(λ ~ 455 nm light 100 µmol for 2.5 days) → Red laser(λ ~ 633 nm) for 14h	14	16.5709
Constitutive YFP	pBL413-024-259	Dark(ON) → Blue(λ ~ 455 nm light 100 µmol for 2.5 days) → Red laser(λ ~ 633 nm) for 14h	14	18.564
Constitutive YFP	pBL413-024-259	Dark(ON) → Blue(λ ~ 455 nm light 100 µmol for 2.5 days) → Red laser(λ ~ 633 nm) for 14h	14	17.7866
Constitutive YFP	pBL413-024-259	Dark(ON) → Blue(λ ~ 455 nm light 100 µmol for 2.5 days) → Red laser(λ ~ 633 nm) for 14h	14	17.9644
Constitutive YFP	pBL413-024-259	Dark(ON) → Blue(λ ~ 455 nm light 100 µmol for 2.5 days) → Red laser(λ ~ 633 nm) for 14h	14	18.3997
Constitutive YFP	pBL413-024-259	Dark(ON) → Blue(λ ~ 455 nm light 100 µmol for 2.5 days) → Blue laser(λ ~ 442 nm) for 21h	21	15.4584
Constitutive YFP	pBL413-024-259	Dark(ON) → Blue(λ ~ 455 nm light 100 µmol for 2.5 days) → Blue laser(λ ~ 442 nm) for 21h	21	19.5289
Constitutive YFP	pBL413-024-259	Dark(ON) → Blue(λ ~ 455 nm light 100 µmol for 2.5 days) → Blue laser(λ ~ 442 nm) for 21h	21	18.7488
Constitutive YFP	pBL413-024-259	Dark(ON) → Blue(λ ~ 455 nm light 100 µmol for 2.5 days) → Blue laser(λ ~ 442 nm) for 21h	21	18.417
Constitutive YFP	pBL413-024-259	Dark(ON) → Blue(λ ~ 455 nm light 100 µmol for 2.5 days) → Blue laser(λ ~ 442 nm) for 21h	21	19.2487
Constitutive YFP	pBL413-024-259	Dark(ON) → Blue(λ ~ 455 nm light 100 µmol for 2.5 days) → Blue laser(λ ~ 442 nm) for 21h	21	18.7051
Constitutive YFP	pBL413-024-259	Dark(ON) → Blue(λ ~ 455 nm light 100 µmol for 2.5 days) → Blue laser(λ ~ 442 nm) for 21h	21	19.6724
Constitutive YFP	pBL413-024-259	Dark(ON) → Blue(λ ~ 455 nm light 100 µmol for 2.5 days) → Blue laser(λ ~ 442 nm) for 21h	21	15.1012
Constitutive YFP	pBL413-024-259	Dark(ON) → Blue(λ ~ 455 nm light 100 µmol for 2.5 days) → Blue laser(λ ~ 442 nm) for 21h	21	17.5859
Constitutive YFP	pBL413-024-259	Dark(ON) → Blue(λ ~ 455 nm light 100 µmol for 2.5 days) → Blue laser(λ ~ 442 nm) for 21h	21	17.7676
Constitutive YFP	pBL413-024-259	Dark(ON) → Blue(λ ~ 455 nm light 100 µmol for 2.5 days) → Blue laser(λ ~ 442 nm) for 21h	21	19.3926
Constitutive YFP	pBL413-024-259	Dark(ON) → Blue(λ ~ 455 nm light 100 µmol for 2.5 days) → Blue laser(λ ~ 442 nm) for 21h	21	18.3112
Constitutive YFP	pBL413-024-259	Dark(ON) → Blue(λ ~ 455 nm light 100 µmol for 2.5 days) → Blue laser(λ ~ 442 nm) for 21h	21	18.5327
Constitutive YFP	pBL413-024-259	Dark(ON) → Blue(λ ~ 455 nm light 100 µmol for 2.5 days) → Blue laser(λ ~ 442 nm) for 21h	21	17.7439
Constitutive YFP	pBL413-024-259	Dark(ON) → Blue(λ ~ 455 nm light 100 µmol for 2.5 days) → Blue laser(λ ~ 442 nm) for 21h	21	17.6345
Constitutive YFP	pBL413-024-259	Dark(ON) → Blue(λ ~ 455 nm light 100 µmol for 2.5 days) → Blue laser(λ ~ 442 nm) for 21h	21	18.4511
Constitutive YFP	pBL413-024-259	Dark(ON) → Blue(λ ~ 455 nm light 100 µmol for 2.5 days) → Blue laser(λ ~ 442 nm) for 21h	21	19.8249
Constitutive YFP	pBL413-024-259	Dark(ON) → Blue(λ ~ 455 nm light 100 µmol for 2.5 days) → Blue laser(λ ~ 442 nm) for 21h	21	18.5542
Constitutive YFP	pBL413-024-259	Dark(ON) → Blue(λ ~ 455 nm light 100 µmol for 2.5 days) → Blue laser(λ ~ 442 nm) for 21h	21	17.3957
Constitutive YFP	pBL413-024-259	Dark(ON) → Blue(λ ~ 455 nm light 100 µmol for 2.5 days) → Blue laser(λ ~ 442 nm) for 21h	21	18.0242
Constitutive YFP	pBL413-024-259	Dark(ON) → Blue(λ ~ 455 nm light 100 µmol for 2.5 days) → Blue laser(λ ~ 442 nm) for 21h	21	14.1904
Constitutive YFP	pBL413-024-259	Dark(ON) → Blue(λ ~ 455 nm light 100 µmol for 2.5 days) → Blue laser(λ ~ 442 nm) for 21h	21	18.5142
Constitutive YFP	pBL413-024-259	Dark(ON) → Blue(λ ~ 455 nm light 100 µmol for 2.5 days) → Blue laser(λ ~ 442 nm) for 21h	21	18.4262
Constitutive YFP	pBL413-024-259	Dark(ON) → Blue(λ ~ 455 nm light 100 µmol for 2.5 days) → Blue laser(λ ~ 442 nm) for 21h	21	15.6305
Constitutive YFP	pBL413-024-259	Dark(ON) → Blue(λ ~ 455 nm light 100 µmol for 2.5 days) → Blue laser(λ ~ 442 nm) for 21h	21	17.038
Constitutive YFP	pBL413-024-259	Dark(ON) → Blue(λ ~ 455 nm light 100 µmol for 2.5 days) → Blue laser(λ ~ 442 nm) for 21h	21	19.1845
Constitutive YFP	pBL413-024-259	Dark(ON) → Blue(λ ~ 455 nm light 100 µmol for 2.5 days) → Blue laser(λ ~ 442 nm) for 21h	21	18.8251
Constitutive YFP	pBL413-024-259	Dark(ON) → Blue(λ ~ 455 nm light 100 µmol for 2.5 days) → Blue laser(λ ~ 442 nm) for 21h	21	11.8955
Constitutive YFP	pBL413-024-259	Dark(ON) → Blue(λ ~ 455 nm light 100 µmol for 2.5 days) → Blue laser(λ ~ 442 nm) for 21h	21	19.5933
Constitutive YFP	pBL413-024-259	Dark(ON) → Blue(λ ~ 455 nm light 100 µmol for 2.5 days) → Blue laser(λ ~ 442 nm) for 21h	21	17.7384
Constitutive YFP	pBL413-024-259	Dark(ON) → Blue(λ ~ 455 nm light 100 µmol for 2.5 days) → Blue laser(λ ~ 442 nm) for 21h	21	18.0949
Constitutive YFP	pBL413-024-259	Dark(ON) → Blue(λ ~ 455 nm light 100 µmol for 2.5 days) → Blue laser(λ ~ 442 nm) for 21h	21	19.2367
Constitutive YFP	pBL413-024-259	Dark(ON) → Blue(λ ~ 455 nm light 100 µmol for 2.5 days) → Blue laser(λ ~ 442 nm) for 21h	21	15.4336
Constitutive YFP	pBL413-024-259	Dark(ON) → Blue(λ ~ 455 nm light 100 µmol for 2.5 days) → Blue laser(λ ~ 442 nm) for 21h	21	12.2
Constitutive YFP	pBL413-024-259	Dark(ON) → Blue(λ ~ 455 nm light 100 µmol for 2.5 days) → Blue laser(λ ~ 442 nm) for 21h	21	17.0791
Constitutive YFP	pBL413-024-259	Dark(ON) → Blue(λ ~ 455 nm light 100 µmol for 2.5 days) → Blue laser(λ ~ 442 nm) for 21h	21	14.8238
Constitutive YFP	pBL413-024-259	Dark(ON) → Blue(λ ~ 455 nm light 100 µmol for 2.5 days) → Red laser(λ ~ 633 nm) for 21h	21	17.7693
Constitutive YFP	pBL413-024-259	Dark(ON) → Blue(λ ~ 455 nm light 100 µmol for 2.5 days) → Red laser(λ ~ 633 nm) for 21h	21	16.6193
Constitutive YFP	pBL413-024-259	Dark(ON) → Blue(λ ~ 455 nm light 100 µmol for 2.5 days) → Red laser(λ ~ 633 nm) for 21h	21	12.075
Constitutive YFP	pBL413-024-259	Dark(ON) → Blue(λ ~ 455 nm light 100 µmol for 2.5 days) → Red laser(λ ~ 633 nm) for 21h	21	17.6143
Constitutive YFP	pBL413-024-259	Dark(ON) → Blue(λ ~ 455 nm light 100 µmol for 2.5 days) → Red laser(λ ~ 633 nm) for 21h	21	13.7708
Constitutive YFP	pBL413-024-259	Dark(ON) → Blue(λ ~ 455 nm light 100 µmol for 2.5 days) → Red laser(λ ~ 633 nm) for 21h	21	12.9645
Constitutive YFP	pBL413-024-259	Dark(ON) → Blue(λ ~ 455 nm light 100 µmol for 2.5 days) → Red laser(λ ~ 633 nm) for 21h	21	17.2783
Constitutive YFP	pBL413-024-259	Dark(ON) → Blue(λ ~ 455 nm light 100 µmol for 2.5 days) → Red laser(λ ~ 633 nm) for 21h	21	18.4593
Constitutive YFP	pBL413-024-259	Dark(ON) → Blue(λ ~ 455 nm light 100 µmol for 2.5 days) → Red laser(λ ~ 633 nm) for 21h	21	19.0967
Constitutive YFP	pBL413-024-259	Dark(ON) → Blue(λ ~ 455 nm light 100 µmol for 2.5 days) → Red laser(λ ~ 633 nm) for 21h	21	18.8485
Constitutive YFP	pBL413-024-259	Dark(ON) → Blue(λ ~ 455 nm light 100 µmol for 2.5 days) → Red laser(λ ~ 633 nm) for 21h	21	17.2557
Constitutive YFP	pBL413-024-259	Dark(ON) → Blue(λ ~ 455 nm light 100 µmol for 2.5 days) → Red laser(λ ~ 633 nm) for 21h	21	19.0182
Constitutive YFP	pBL413-024-259	Dark(ON) → Blue(λ ~ 455 nm light 100 µmol for 2.5 days) → Red laser(λ ~ 633 nm) for 21h	21	18.78
Constitutive YFP	pBL413-024-259	Dark(ON) → Blue(λ ~ 455 nm light 100 µmol for 2.5 days) → Red laser(λ ~ 633 nm) for 21h	21	17.4459
Constitutive YFP	pBL413-024-259	Dark(ON) → Blue(λ ~ 455 nm light 100 µmol for 2.5 days) → Red laser(λ ~ 633 nm) for 21h	21	18.3806
Constitutive YFP	pBL413-024-259	Dark(ON) → Blue(λ ~ 455 nm light 100 µmol for 2.5 days) → Red laser(λ ~ 633 nm) for 21h	21	17.8541
Constitutive YFP	pBL413-024-259	Dark(ON) → Blue(λ ~ 455 nm light 100 µmol for 2.5 days) → Red laser(λ ~ 633 nm) for 21h	21	18.0677
Constitutive YFP	pBL413-024-259	Dark(ON) → Blue(λ ~ 455 nm light 100 µmol for 2.5 days) → Red laser(λ ~ 633 nm) for 21h	21	17.5593
Constitutive YFP	pBL413-024-259	Dark(ON) → Blue(λ ~ 455 nm light 100 µmol for 2.5 days) → Blue laser(λ ~ 442 nm) for 28h	28	12.2103
Constitutive YFP	pBL413-024-259	Dark(ON) → Blue(λ ~ 455 nm light 100 µmol for 2.5 days) → Blue laser(λ ~ 442 nm) for 28h	28	15.0713
Constitutive YFP	pBL413-024-259	Dark(ON) → Blue(λ ~ 455 nm light 100 µmol for 2.5 days) → Blue laser(λ ~ 442 nm) for 28h	28	12.2416
Constitutive YFP	pBL413-024-259	Dark(ON) → Blue(λ ~ 455 nm light 100 µmol for 2.5 days) → Blue laser(λ ~ 442 nm) for 28h	28	16.6099
Constitutive YFP	pBL413-024-259	Dark(ON) → Blue(λ ~ 455 nm light 100 µmol for 2.5 days) → Blue laser(λ ~ 442 nm) for 28h	28	17.6584
Constitutive YFP	pBL413-024-259	Dark(ON) → Blue(λ ~ 455 nm light 100 µmol for 2.5 days) → Blue laser(λ ~ 442 nm) for 28h	28	17.5037
Constitutive YFP	pBL413-024-259	Dark(ON) → Blue(λ ~ 455 nm light 100 µmol for 2.5 days) → Blue laser(λ ~ 442 nm) for 28h	28	16.3806
Constitutive YFP	pBL413-024-259	Dark(ON) → Blue(λ ~ 455 nm light 100 µmol for 2.5 days) → Blue laser(λ ~ 442 nm) for 28h	28	17.1634
Constitutive YFP	pBL413-024-259	Dark(ON) → Blue(λ ~ 455 nm light 100 µmol for 2.5 days) → Blue laser(λ ~ 442 nm) for 28h	28	16.5352
Constitutive YFP	pBL413-024-259	Dark(ON) → Blue(λ ~ 455 nm light 100 µmol for 2.5 days) → Blue laser(λ ~ 442 nm) for 28h	28	16.1937
Constitutive YFP	pBL413-024-259	Dark(ON) → Blue(λ ~ 455 nm light 100 µmol for 2.5 days) → Blue laser(λ ~ 442 nm) for 28h	28	16.5359
Constitutive YFP	pBL413-024-259	Dark(ON) → Blue(λ ~ 455 nm light 100 µmol for 2.5 days) → Blue laser(λ ~ 442 nm) for 28h	28	16.9271
Constitutive YFP	pBL413-024-259	Dark(ON) → Blue(λ ~ 455 nm light 100 µmol for 2.5 days) → Blue laser(λ ~ 442 nm) for 28h	28	17.1832
Constitutive YFP	pBL413-024-259	Dark(ON) → Blue(λ ~ 455 nm light 100 µmol for 2.5 days) → Blue laser(λ ~ 442 nm) for 28h	28	17.1349
Constitutive YFP	pBL413-024-259	Dark(ON) → Blue(λ ~ 455 nm light 100 µmol for 2.5 days) → Blue laser(λ ~ 442 nm) for 28h	28	16.5145
Constitutive YFP	pBL413-024-259	Dark(ON) → Blue(λ ~ 455 nm light 100 µmol for 2.5 days) → Blue laser(λ ~ 442 nm) for 28h	28	16.9494
Constitutive YFP	pBL413-024-259	Dark(ON) → Blue(λ ~ 455 nm light 100 µmol for 2.5 days) → Blue laser(λ ~ 442 nm) for 28h	28	10.8977
Constitutive YFP	pBL413-024-259	Dark(ON) → Blue(λ ~ 455 nm light 100 µmol for 2.5 days) → Blue laser(λ ~ 442 nm) for 28h	28	14.5351
Constitutive YFP	pBL413-024-259	Dark(ON) → Blue(λ ~ 455 nm light 100 µmol for 2.5 days) → Blue laser(λ ~ 442 nm) for 28h	28	14.749
Constitutive YFP	pBL413-024-259	Dark(ON) → Blue(λ ~ 455 nm light 100 µmol for 2.5 days) → Blue laser(λ ~ 442 nm) for 28h	28	16.8545
Constitutive YFP	pBL413-024-259	Dark(ON) → Blue(λ ~ 455 nm light 100 µmol for 2.5 days) → Blue laser(λ ~ 442 nm) for 28h	28	13.9765
Constitutive YFP	pBL413-024-259	Dark(ON) → Blue(λ ~ 455 nm light 100 µmol for 2.5 days) → Blue laser(λ ~ 442 nm) for 28h	28	12.0599
Constitutive YFP	pBL413-024-259	Dark(ON) → Blue(λ ~ 455 nm light 100 µmol for 2.5 days) → Blue laser(λ ~ 442 nm) for 28h	28	14.8172
Constitutive YFP	pBL413-024-259	Dark(ON) → Blue(λ ~ 455 nm light 100 µmol for 2.5 days) → Blue laser(λ ~ 442 nm) for 28h	28	15.191
Constitutive YFP	pBL413-024-259	Dark(ON) → Blue(λ ~ 455 nm light 100 µmol for 2.5 days) → Blue laser(λ ~ 442 nm) for 28h	28	16.1188
Constitutive YFP	pBL413-024-259	Dark(ON) → Blue(λ ~ 455 nm light 100 µmol for 2.5 days) → Blue laser(λ ~ 442 nm) for 28h	28	15.2298
Constitutive YFP	pBL413-024-259	Dark(ON) → Blue(λ ~ 455 nm light 100 µmol for 2.5 days) → Blue laser(λ ~ 442 nm) for 28h	28	11.7224
Constitutive YFP	pBL413-024-259	Dark(ON) → Blue(λ ~ 455 nm light 100 µmol for 2.5 days) → Blue laser(λ ~ 442 nm) for 28h	28	16.564
Constitutive YFP	pBL413-024-259	Dark(ON) → Blue(λ ~ 455 nm light 100 µmol for 2.5 days) → Blue laser(λ ~ 442 nm) for 28h	28	16.1371
Constitutive YFP	pBL413-024-259	Dark(ON) → Blue(λ ~ 455 nm light 100 µmol for 2.5 days) → Blue laser(λ ~ 442 nm) for 28h	28	16.3781
Constitutive YFP	pBL413-024-259	Dark(ON) → Blue(λ ~ 455 nm light 100 µmol for 2.5 days) → Blue laser(λ ~ 442 nm) for 28h	28	12.9028
Constitutive YFP	pBL413-024-259	Dark(ON) → Blue(λ ~ 455 nm light 100 µmol for 2.5 days) → Blue laser(λ ~ 442 nm) for 28h	28	12.9652
Constitutive YFP	pBL413-024-259	Dark(ON) → Blue(λ ~ 455 nm light 100 µmol for 2.5 days) → Blue laser(λ ~ 442 nm) for 28h	28	17.133
Constitutive YFP	pBL413-024-259	Dark(ON) → Blue(λ ~ 455 nm light 100 µmol for 2.5 days) → Blue laser(λ ~ 442 nm) for 28h	28	16.7297
Constitutive YFP	pBL413-024-259	Dark(ON) → Blue(λ ~ 455 nm light 100 µmol for 2.5 days) → Red laser(λ ~ 633 nm) for 28h	28	15.4384
Constitutive YFP	pBL413-024-259	Dark(ON) → Blue(λ ~ 455 nm light 100 µmol for 2.5 days) → Red laser(λ ~ 633 nm) for 28h	28	14.9237
Constitutive YFP	pBL413-024-259	Dark(ON) → Blue(λ ~ 455 nm light 100 µmol for 2.5 days) → Red laser(λ ~ 633 nm) for 28h	28	16.838
Constitutive YFP	pBL413-024-259	Dark(ON) → Blue(λ ~ 455 nm light 100 µmol for 2.5 days) → Red laser(λ ~ 633 nm) for 28h	28	13.2612
Constitutive YFP	pBL413-024-259	Dark(ON) → Blue(λ ~ 455 nm light 100 µmol for 2.5 days) → Red laser(λ ~ 633 nm) for 28h	28	17.1802
Constitutive YFP	pBL413-024-259	Dark(ON) → Blue(λ ~ 455 nm light 100 µmol for 2.5 days) → Red laser(λ ~ 633 nm) for 28h	28	16.3954
Constitutive YFP	pBL413-024-259	Dark(ON) → Blue(λ ~ 455 nm light 100 µmol for 2.5 days) → Red laser(λ ~ 633 nm) for 28h	28	16.453
Constitutive YFP	pBL413-024-259	Dark(ON) → Blue(λ ~ 455 nm light 100 µmol for 2.5 days) → Red laser(λ ~ 633 nm) for 28h	28	16.4362
Constitutive YFP	pBL413-024-259	Dark(ON) → Blue(λ ~ 455 nm light 100 µmol for 2.5 days) → Red laser(λ ~ 633 nm) for 28h	28	17.2824
Constitutive YFP	pBL413-024-259	Dark(ON) → Blue(λ ~ 455 nm light 100 µmol for 2.5 days) → Red laser(λ ~ 633 nm) for 28h	28	15.5529
Constitutive YFP	pBL413-024-259	Dark(ON) → Blue(λ ~ 455 nm light 100 µmol for 2.5 days) → Red laser(λ ~ 633 nm) for 28h	28	14.5519
Constitutive YFP	pBL413-024-259	Dark(ON) → Blue(λ ~ 455 nm light 100 µmol for 2.5 days) → Red laser(λ ~ 633 nm) for 28h	28	16.7323
Constitutive YFP	pBL413-024-259	Dark(ON) → Blue(λ ~ 455 nm light 100 µmol for 2.5 days) → Red laser(λ ~ 633 nm) for 28h	28	16.6902
Constitutive YFP	pBL413-024-259	Dark(ON) → Blue(λ ~ 455 nm light 100 µmol for 2.5 days) → Red laser(λ ~ 633 nm) for 28h	28	16.0752
Constitutive YFP	pBL413-024-259	Dark(ON) → Blue(λ ~ 455 nm light 100 µmol for 2.5 days) → Red laser(λ ~ 633 nm) for 28h	28	16.1644
Constitutive YFP	pBL413-024-259	Dark(ON) → Blue(λ ~ 455 nm light 100 µmol for 2.5 days) → Red laser(λ ~ 633 nm) for 28h	28	16.815
Constitutive YFP	pBL413-024-259	Dark(ON) → Blue(λ ~ 455 nm light 100 µmol for 2.5 days) → Blue laser(λ ~ 442 nm) for 34h	34	16.471
Constitutive YFP	pBL413-024-259	Dark(ON) → Blue(λ ~ 455 nm light 100 µmol for 2.5 days) → Blue laser(λ ~ 442 nm) for 34h	34	14.0383
Constitutive YFP	pBL413-024-259	Dark(ON) → Blue(λ ~ 455 nm light 100 µmol for 2.5 days) → Blue laser(λ ~ 442 nm) for 34h	34	16.2014
Constitutive YFP	pBL413-024-259	Dark(ON) → Blue(λ ~ 455 nm light 100 µmol for 2.5 days) → Blue laser(λ ~ 442 nm) for 34h	34	15.4468
Constitutive YFP	pBL413-024-259	Dark(ON) → Blue(λ ~ 455 nm light 100 µmol for 2.5 days) → Blue laser(λ ~ 442 nm) for 34h	34	16.2031
Constitutive YFP	pBL413-024-259	Dark(ON) → Blue(λ ~ 455 nm light 100 µmol for 2.5 days) → Blue laser(λ ~ 442 nm) for 34h	34	17.2383
Constitutive YFP	pBL413-024-259	Dark(ON) → Blue(λ ~ 455 nm light 100 µmol for 2.5 days) → Blue laser(λ ~ 442 nm) for 34h	34	15.3468
Constitutive YFP	pBL413-024-259	Dark(ON) → Blue(λ ~ 455 nm light 100 µmol for 2.5 days) → Blue laser(λ ~ 442 nm) for 34h	34	16.9502
Constitutive YFP	pBL413-024-259	Dark(ON) → Blue(λ ~ 455 nm light 100 µmol for 2.5 days) → Blue laser(λ ~ 442 nm) for 34h	34	16.3011
Constitutive YFP	pBL413-024-259	Dark(ON) → Blue(λ ~ 455 nm light 100 µmol for 2.5 days) → Blue laser(λ ~ 442 nm) for 34h	34	15.8986
Constitutive YFP	pBL413-024-259	Dark(ON) → Blue(λ ~ 455 nm light 100 µmol for 2.5 days) → Blue laser(λ ~ 442 nm) for 34h	34	15.9878
Constitutive YFP	pBL413-024-259	Dark(ON) → Blue(λ ~ 455 nm light 100 µmol for 2.5 days) → Blue laser(λ ~ 442 nm) for 34h	34	16.8868
Constitutive YFP	pBL413-024-259	Dark(ON) → Blue(λ ~ 455 nm light 100 µmol for 2.5 days) → Blue laser(λ ~ 442 nm) for 34h	34	16.4066
Constitutive YFP	pBL413-024-259	Dark(ON) → Blue(λ ~ 455 nm light 100 µmol for 2.5 days) → Blue laser(λ ~ 442 nm) for 34h	34	15.182
Constitutive YFP	pBL413-024-259	Dark(ON) → Blue(λ ~ 455 nm light 100 µmol for 2.5 days) → Blue laser(λ ~ 442 nm) for 34h	34	15.3511
Constitutive YFP	pBL413-024-259	Dark(ON) → Blue(λ ~ 455 nm light 100 µmol for 2.5 days) → Blue laser(λ ~ 442 nm) for 34h	34	16.4354
Constitutive YFP	pBL413-024-259	Dark(ON) → Blue(λ ~ 455 nm light 100 µmol for 2.5 days) → Blue laser(λ ~ 442 nm) for 34h	34	16.4401
Constitutive YFP	pBL413-024-259	Dark(ON) → Blue(λ ~ 455 nm light 100 µmol for 2.5 days) → Blue laser(λ ~ 442 nm) for 34h	34	13.9285
Constitutive YFP	pBL413-024-259	Dark(ON) → Blue(λ ~ 455 nm light 100 µmol for 2.5 days) → Blue laser(λ ~ 442 nm) for 34h	34	16.5379
Constitutive YFP	pBL413-024-259	Dark(ON) → Blue(λ ~ 455 nm light 100 µmol for 2.5 days) → Blue laser(λ ~ 442 nm) for 34h	34	14.3886
Constitutive YFP	pBL413-024-259	Dark(ON) → Blue(λ ~ 455 nm light 100 µmol for 2.5 days) → Blue laser(λ ~ 442 nm) for 34h	34	14.5213
Constitutive YFP	pBL413-024-259	Dark(ON) → Blue(λ ~ 455 nm light 100 µmol for 2.5 days) → Blue laser(λ ~ 442 nm) for 34h	34	14.6557
Constitutive YFP	pBL413-024-259	Dark(ON) → Blue(λ ~ 455 nm light 100 µmol for 2.5 days) → Blue laser(λ ~ 442 nm) for 34h	34	5.0175
Constitutive YFP	pBL413-024-259	Dark(ON) → Blue(λ ~ 455 nm light 100 µmol for 2.5 days) → Blue laser(λ ~ 442 nm) for 34h	34	16.026
Constitutive YFP	pBL413-024-259	Dark(ON) → Blue(λ ~ 455 nm light 100 µmol for 2.5 days) → Blue laser(λ ~ 442 nm) for 34h	34	17.5256
Constitutive YFP	pBL413-024-259	Dark(ON) → Blue(λ ~ 455 nm light 100 µmol for 2.5 days) → Blue laser(λ ~ 442 nm) for 34h	34	15.601
Constitutive YFP	pBL413-024-259	Dark(ON) → Blue(λ ~ 455 nm light 100 µmol for 2.5 days) → Blue laser(λ ~ 442 nm) for 34h	34	16.6882
Constitutive YFP	pBL413-024-259	Dark(ON) → Blue(λ ~ 455 nm light 100 µmol for 2.5 days) → Blue laser(λ ~ 442 nm) for 34h	34	8.7224
Constitutive YFP	pBL413-024-259	Dark(ON) → Blue(λ ~ 455 nm light 100 µmol for 2.5 days) → Blue laser(λ ~ 442 nm) for 34h	34	11.0485
Constitutive YFP	pBL413-024-259	Dark(ON) → Blue(λ ~ 455 nm light 100 µmol for 2.5 days) → Blue laser(λ ~ 442 nm) for 34h	34	13.0653
Constitutive YFP	pBL413-024-259	Dark(ON) → Blue(λ ~ 455 nm light 100 µmol for 2.5 days) → Blue laser(λ ~ 442 nm) for 34h	34	16.8364
Constitutive YFP	pBL413-024-259	Dark(ON) → Blue(λ ~ 455 nm light 100 µmol for 2.5 days) → Blue laser(λ ~ 442 nm) for 34h	34	15.818
Constitutive YFP	pBL413-024-259	Dark(ON) → Blue(λ ~ 455 nm light 100 µmol for 2.5 days) → Blue laser(λ ~ 442 nm) for 34h	34	10.9149
Constitutive YFP	pBL413-024-259	Dark(ON) → Blue(λ ~ 455 nm light 100 µmol for 2.5 days) → Blue laser(λ ~ 442 nm) for 34h	34	16.6466
Constitutive YFP	pBL413-024-259	Dark(ON) → Blue(λ ~ 455 nm light 100 µmol for 2.5 days) → Blue laser(λ ~ 442 nm) for 34h	34	16.3815
Constitutive YFP	pBL413-024-259	Dark(ON) → Blue(λ ~ 455 nm light 100 µmol for 2.5 days) → Red laser(λ ~ 633 nm) for 34h	34	15.9571
Constitutive YFP	pBL413-024-259	Dark(ON) → Blue(λ ~ 455 nm light 100 µmol for 2.5 days) → Red laser(λ ~ 633 nm) for 34h	34	14.4681
Constitutive YFP	pBL413-024-259	Dark(ON) → Blue(λ ~ 455 nm light 100 µmol for 2.5 days) → Red laser(λ ~ 633 nm) for 34h	34	16.6485
Constitutive YFP	pBL413-024-259	Dark(ON) → Blue(λ ~ 455 nm light 100 µmol for 2.5 days) → Red laser(λ ~ 633 nm) for 34h	34	12.7979
Constitutive YFP	pBL413-024-259	Dark(ON) → Blue(λ ~ 455 nm light 100 µmol for 2.5 days) → Red laser(λ ~ 633 nm) for 34h	34	15.7786
Constitutive YFP	pBL413-024-259	Dark(ON) → Blue(λ ~ 455 nm light 100 µmol for 2.5 days) → Red laser(λ ~ 633 nm) for 34h	34	16.4535
Constitutive YFP	pBL413-024-259	Dark(ON) → Blue(λ ~ 455 nm light 100 µmol for 2.5 days) → Red laser(λ ~ 633 nm) for 34h	34	16.7326
Constitutive YFP	pBL413-024-259	Dark(ON) → Blue(λ ~ 455 nm light 100 µmol for 2.5 days) → Red laser(λ ~ 633 nm) for 34h	34	6.6207
Constitutive YFP	pBL413-024-259	Dark(ON) → Blue(λ ~ 455 nm light 100 µmol for 2.5 days) → Red laser(λ ~ 633 nm) for 34h	34	16.4166
Constitutive YFP	pBL413-024-259	Dark(ON) → Blue(λ ~ 455 nm light 100 µmol for 2.5 days) → Red laser(λ ~ 633 nm) for 34h	34	17.2621
Constitutive YFP	pBL413-024-259	Dark(ON) → Blue(λ ~ 455 nm light 100 µmol for 2.5 days) → Red laser(λ ~ 633 nm) for 34h	34	16.3393
Constitutive YFP	pBL413-024-259	Dark(ON) → Blue(λ ~ 455 nm light 100 µmol for 2.5 days) → Red laser(λ ~ 633 nm) for 34h	34	15.4835
Constitutive YFP	pBL413-024-259	Dark(ON) → Blue(λ ~ 455 nm light 100 µmol for 2.5 days) → Red laser(λ ~ 633 nm) for 34h	34	16.4834
Constitutive YFP	pBL413-024-259	Dark(ON) → Blue(λ ~ 455 nm light 100 µmol for 2.5 days) → Red laser(λ ~ 633 nm) for 34h	34	16.0675
Constitutive YFP	pBL413-024-259	Dark(ON) → Blue(λ ~ 455 nm light 100 µmol for 2.5 days) → Red laser(λ ~ 633 nm) for 34h	34	17.069
Constitutive YFP	pBL413-024-259	Dark(ON) → Blue(λ ~ 455 nm light 100 µmol for 2.5 days) → Red laser(λ ~ 633 nm) for 34h	34	15.859
Constitutive YFP	pBL413-024-259	Dark(ON) → Blue(λ ~ 455 nm light 100 µmol for 2.5 days) → Red laser(λ ~ 633 nm) for 34h	34	15.6118
Constitutive YFP	pBL413-024-259	Dark(ON) → Blue(λ ~ 455 nm light 100 µmol for 2.5 days) → Red laser(λ ~ 633 nm) for 34h	34	11.7065
Constitutive YFP	pBL413-024-259	Dark(ON) → Blue(λ ~ 455 nm light 100 µmol for 2.5 days) → Red laser(λ ~ 633 nm) for 34h	34	15.7054

## Sheet: Fig 5C Results Summary
			Highlighter(YFP) Triangle Blue	Highlighter(YFP) Triangle Red
Highlighter system variant	Construct used for infiltration	Time point	Nuclear YFP/RFP Ratio mean	Nuclear YFP/RFP Ratio mean	N (nuclei) for Blue	N (nuclei) for Red	SEM Blue	SEM Red	ttest 442nm vs 633nm
Highlighter(YFP)	pBL413-024-257	0	1.32804	0.895113	23	23	0.271723	0.133599	0.159837
Highlighter(YFP)	pBL413-024-257	7	1.21874	1.70251	40	30	0.146237	0.296262	0.119477
Highlighter(YFP)	pBL413-024-257	14	1.23331	3.23709	46	36	0.178783	0.560527	0.000336465
Highlighter(YFP)	pBL413-024-257	21	1.26094	4.59166	51	43	0.171849	0.629995	3.64568e-07
Highlighter(YFP)	pBL413-024-257	28	1.34386	6.28768	53	44	0.164591	0.773181	9.03426e-10
Highlighter(YFP)	pBL413-024-257	35	1.41054	7.61957	51	43	0.129635	0.888665	3.80508e-11
			Constitutive YFP Square Blue	Constitutive YFP Square Red
Highlighter system variant	Construct used for infiltration	Time point	Nuclear YFP/RFP Ratio mean	Nuclear YFP/RFP Ratio mean	N (nuclei) for Blue	N (nuclei) for Red	SEM Blue	SEM Red	ttest 442nm vs 633nm
Constitutive YFP	pBL413-024-259	0	14.5869	14.6169	30	13	0.349647	0.440749	0.960749
Constitutive YFP	pBL413-024-259	7	n/a	n/a	n/a	n/a	n/a	n/a	n/a
Constitutive YFP	pBL413-024-259	14	18.0493	17.472	39	17	0.325111	0.409481	0.309312
Constitutive YFP	pBL413-024-259	21	17.5556	17.1588	36	18	0.331886	0.489241	0.498971
Constitutive YFP	pBL413-024-259	28	15.4051	16.0494	34	16	0.329311	0.267969	0.217655
Constitutive YFP	pBL413-024-259	34	15.0603	15.2348	35	19	0.436693	0.574509	0.811593

## Sheet: Fig 5D Data
				nlsedAFPt9								CcaRHL
				Ct values (4 technical replicates)				Ct values (4 technical replicates - outliers removed)				Ct values (4 technical replicates)				Ct values (4 technical replicates - outliers removed)				nlsedAFPt9	CcaRHL
Bio Rep	Highlighter system variant	Construct used for infiltration	Light Treatment	n1 Ct	n2 Ct	n3 Ct	n4 Ct	n1 Ct	n2 Ct	n3 Ct	n4 Ct	n1 Ct	n2 Ct	n3 Ct	n4 Ct	n1 Ct	n2 Ct	n3 Ct	n4 Ct	Ct Mean	Ct Mean	ΔCt	∆∆Ct	Relative Gene Expression (RGE)
Bio Rep 1	Highlighter(YFP)	pBL413-024-257	Dark(ON) → Blue(λ ~ 455 nm light 100 µmol for 2 days) → Blue(λ ~ 455 nm light 100 µmol for 0h)	16.73	16.92	17.42	16.87	16.73	16.92	17.42	16.87	16.43	16.36	16.4	16.5	16.43	16.36	16.4	16.5	16.985	16.4225	0.5625	-3.4075	10.6111
Bio Rep 1	Highlighter(YFP)	pBL413-024-257	Dark(ON) → Blue(λ ~ 455 nm light 100 µmol for 2 days) → Blue(λ ~ 455 nm light 100 µmol for 12h)	16.96	16.99	16.7	16.68	16.96	16.99	16.7	16.68	16.23	16.29	15.95	16.24	16.23	16.29	15.95	16.24	16.8325	16.1775	0.655	-3.43	10.7779
Bio Rep 1	Highlighter(YFP)	pBL413-024-257	Dark(ON) → Blue(λ ~ 455 nm light 100 µmol for 2 days) → Blue(λ ~ 455 nm light 100 µmol for 24h)	16.26	15.85	16.29	16.36	16.26	15.85	16.29	16.36	15.68	15.38	15.57	15.64	15.68	15.38	15.57	15.64	16.19	15.5675	0.6225	-2.8575	7.24758
Bio Rep 1	Highlighter(YFP)	pBL413-024-257	Dark(ON) → Blue(λ ~ 455 nm light 100 µmol for 2 days) → Blue(λ ~ 455 nm light 100 µmol for 36h)	19.89	19.93	19.98	19.83	19.89	19.93	19.98	19.83	20.28	20.2	19.83	19.82	20.28	20.2	19.83	19.82	19.9075	20.0325	-0.125	-3.07	8.39773
Bio Rep 1	Highlighter(YFP)	pBL413-024-257	Dark(ON) → Blue(λ ~ 455 nm light 100 µmol for 2 days) → Red(λ ~ 660 nm light 100 µmol for 0h)	17.83	17.48	17.4	17.52	17.83	17.48	17.4	17.52	16.79	17.24	16.71	16.79	16.79	17.24	16.71	16.79	17.5575	16.8825	0.675	-2.4725	5.55005
Bio Rep 1	Highlighter(YFP)	pBL413-024-257	Dark(ON) → Blue(λ ~ 455 nm light 100 µmol for 2 days) → Red(λ ~ 660 nm light 100 µmol for 12h)	15.83	16.39	15.88	15.73	15.83	16.39	15.88	15.73	15.65	15.73	15.84	15.97	15.65	15.73	15.84	15.97	15.9575	15.7975	0.16	-3.4275	10.7592
Bio Rep 1	Highlighter(YFP)	pBL413-024-257	Dark(ON) → Blue(λ ~ 455 nm light 100 µmol for 2 days) → Red(λ ~ 660 nm light 100 µmol for 24h)	13.94	13.87	13.97	13.82	13.94	13.87	13.97	13.82	14.91	15.37	15.3	15.39		15.37	15.3	15.39	13.9	15.3533	-1.45333	-5.07583	33.727
Bio Rep 1	Highlighter(YFP)	pBL413-024-257	Dark(ON) → Blue(λ ~ 455 nm light 100 µmol for 2 days) → Red(λ ~ 660 nm light 100 µmol for 36h)	13.33	13.7	12.95	13.35	13.33	13.7	12.95	13.35	15.59	15.89	15.71	15.56	15.59	15.89	15.71	15.56	13.3325	15.6875	-2.355	-5.56	47.1766
Bio Rep 2	Highlighter(YFP)	pBL413-024-257	Dark(ON) → Blue(λ ~ 455 nm light 100 µmol for 2 days) → Blue(λ ~ 455 nm light 100 µmol for 0h)	16.85	16.82	16.67	16.81	16.85	16.82	16.67	16.81	15.75	15.92	15.9	15.75	15.75	15.92	15.9	15.75	16.7875	15.83	0.9575	-2.8675	7.29799
Bio Rep 2	Highlighter(YFP)	pBL413-024-257	Dark(ON) → Blue(λ ~ 455 nm light 100 µmol for 2 days) → Blue(λ ~ 455 nm light 100 µmol for 12h)	15.8	15.89	15.81	16.36	15.8	15.89	15.81		15.46	15.45	15.54	15.67	15.46	15.45	15.54	15.67	15.8333	15.53	0.303333	-3.39917	10.55
Bio Rep 2	Highlighter(YFP)	pBL413-024-257	Dark(ON) → Blue(λ ~ 455 nm light 100 µmol for 2 days) → Blue(λ ~ 455 nm light 100 µmol for 24h)	16.85	16.8	16.77	16.76	16.85	16.8	16.77	16.76	15.81	15.67	15.83	15.91	15.81	15.67	15.83	15.91	16.795	15.805	0.99	-2.72167	6.59634
Bio Rep 2	Highlighter(YFP)	pBL413-024-257	Dark(ON) → Blue(λ ~ 455 nm light 100 µmol for 2 days) → Blue(λ ~ 455 nm light 100 µmol for 36h)	18.71	18.7	18.65	18.73	18.71	18.7	18.65	18.73	18.52	18.62	18.44	18.7	18.52	18.62	18.44	18.7	18.6975	18.57	0.1275	-2.9325	7.63432
Bio Rep 2	Highlighter(YFP)	pBL413-024-257	Dark(ON) → Blue(λ ~ 455 nm light 100 µmol for 2 days) → Red(λ ~ 660 nm light 100 µmol for 0h)	16.48	16.41	16.45	16.26	16.48	16.41	16.45	16.26	15.57	15.67	15.52	15.85	15.57	15.67	15.52	15.85	16.4	15.6525	0.7475	-3.29	9.78112
Bio Rep 2	Highlighter(YFP)	pBL413-024-257	Dark(ON) → Blue(λ ~ 455 nm light 100 µmol for 2 days) → Red(λ ~ 660 nm light 100 µmol for 12h)	14.7	14.48	14.45	14.39	14.7	14.48	14.45	14.39	14.98	14.84	15.32	15.29	14.98	14.84	15.32	15.29	14.505	15.1075	-0.6025	-4.1125	17.2976
Bio Rep 2	Highlighter(YFP)	pBL413-024-257	Dark(ON) → Blue(λ ~ 455 nm light 100 µmol for 2 days) → Red(λ ~ 660 nm light 100 µmol for 24h)	13.45	13.33	13.51	13.42	13.45	13.33	13.51	13.42	14.73	14.67	14.64	14.62	14.73	14.67	14.64	14.62	13.4275	14.665	-1.2375	-5.0525	33.1859
Bio Rep 2	Highlighter(YFP)	pBL413-024-257	Dark(ON) → Blue(λ ~ 455 nm light 100 µmol for 2 days) → Red(λ ~ 660 nm light 100 µmol for 36h)	13.5	13.27	13.54	13.36	13.5	13.27	13.54	13.36	14.87	14.83	15.26	14.83	14.87	14.83		14.83	13.4175	14.8433	-1.42583	-5.31417	39.7854
Bio Rep 3	Highlighter(YFP)	pBL413-024-257	Dark(ON) → Blue(λ ~ 455 nm light 100 µmol for 2 days) → Blue(λ ~ 455 nm light 100 µmol for 0h)	16.3	16.73	16.68	16.41	16.3	16.73	16.68	16.41	16.14	16.57	16.15	16.36	16.14	16.57	16.15	16.36	16.53	16.305	0.225	-2.9725	7.84895
Bio Rep 3	Highlighter(YFP)	pBL413-024-257	Dark(ON) → Blue(λ ~ 455 nm light 100 µmol for 2 days) → Blue(λ ~ 455 nm light 100 µmol for 12h)	14.96	15.18	14.56	14.49	14.96	15.18	14.56	14.49	15.4	15.77	15.39	15.53	15.4	15.77	15.39	15.53	14.7975	15.5225	-0.725	-3.2075	9.23748
Bio Rep 3	Highlighter(YFP)	pBL413-024-257	Dark(ON) → Blue(λ ~ 455 nm light 100 µmol for 2 days) → Blue(λ ~ 455 nm light 100 µmol for 24h)	14.88	14.79	14.65	14.73	14.88	14.79	14.65	14.73	15.5	15.59	15.61	15.93	15.5	15.59	15.61	15.93	14.7625	15.6575	-0.895	-3.9725	15.6979
Bio Rep 3	Highlighter(YFP)	pBL413-024-257	Dark(ON) → Blue(λ ~ 455 nm light 100 µmol for 2 days) → Blue(λ ~ 455 nm light 100 µmol for 36h)	18.89	17.93	18.19	18.12	18.89	17.93	18.19	18.12	18.97	19.36	19.52	19.41	18.97	19.36	19.52	19.41	18.2825	19.315	-1.0325	-3.5075	11.3727
Bio Rep 3	Highlighter(YFP)	pBL413-024-257	Dark(ON) → Blue(λ ~ 455 nm light 100 µmol for 2 days) → Red(λ ~ 660 nm light 100 µmol for 0h)	16.95	16.92	16.35	16.69	16.95	16.92	16.35	16.69	16.56	16.77	16.79	16.84	16.56	16.77	16.79	16.84	16.7275	16.74	-0.0125	-2.81917	7.05755
Bio Rep 3	Highlighter(YFP)	pBL413-024-257	Dark(ON) → Blue(λ ~ 455 nm light 100 µmol for 2 days) → Red(λ ~ 660 nm light 100 µmol for 12h)	13.94	13.75	13.78	14.25	13.94	13.75	13.78	14.25	15.72	15.82	15.76	15.66	15.72	15.82	15.76	15.66	13.93	15.74	-1.81	-4.4675	22.1234
Bio Rep 3	Highlighter(YFP)	pBL413-024-257	Dark(ON) → Blue(λ ~ 455 nm light 100 µmol for 2 days) → Red(λ ~ 660 nm light 100 µmol for 24h)	13.46	13.35	12.99	12.84	13.46	13.35	12.99	12.84	15.45	15.39	15.67	15.78	15.45	15.39	15.67	15.78	13.16	15.5725	-2.4125	-5	32
Bio Rep 3	Highlighter(YFP)	pBL413-024-257	Dark(ON) → Blue(λ ~ 455 nm light 100 µmol for 2 days) → Red(λ ~ 660 nm light 100 µmol for 36h)	12.89	13.54	12.82	12.97	12.89	13.54	12.82	12.97	15.99	15.8	16.49	16.21	15.99	15.8	16.49	16.21	13.055	16.1225	-3.0675	-5.23917	37.7699

## Sheet: Fig 5D Results Summary
	Highlighter(YFP) Blue			Highlighter(YFP) Red					Highlighter(YFP) Blue	Highlighter(YFP) Red	Highlighter(YFP) Blue	Highlighter(YFP) Red	Highlighter(YFP) Blue	Highlighter(YFP) Red
Time (h)	RGE Bio Rep1	RGE Bio Rep2	RGE Bio Rep3	RGE Bio Rep1	RGE Bio Rep2	RGE Bio Rep3		Time (h)	Bio Rep RGE Means	Bio Rep RGE Means	SEM	SEM	N	N	ttest Blue vs Red
0	10.6111	7.29799	7.84895	5.55005	9.78112	7.05755		0	8.58601	7.46291	1.02495	1.23811	3	3	0.523203
12	10.7779	10.55	9.23748	10.7592	17.2976	22.1234		12	10.1884	16.7267	0.480008	3.29295	3	3	0.120891
24	7.24758	6.59634	15.6979	33.727	33.1859	32		24	9.84728	32.971	2.93135	0.510003	3	3	0.0014778
36	8.39773	7.63432	11.3727	47.1766	39.7854	37.7699		36	9.13491	41.5773	1.14038	2.85947	3	3	0.000458576
