# Supplementary material for: Highlighter: An optogenetic system for high-resolution gene expression control in plants
Source: PLoS Biol. 2023 Sep 21;21(9):e3002303. doi: 10.1371/journal.pbio.3002303 (PMC10513317; doi:10.1371/journal.pbio.3002303)
Supplement: S5 Data — (XLSX) [file pbio.3002303.s018.xlsx]

## Sheet: Fig 6D Data
		Inducible construct fluorescence	Positive control fluorescence	Negative control fluorescence
Biological replicate	Light treatment of sample	Highlighter (NRC4D478V)	Constitutitve NRC4D478V	Highlighter (NRC4D478V) ΔCcaRHL	HR fluorescence
Bio Rep 1	Dark(ON) → Blue( λ ~ 455 nm light 100 µmol for 4 days)	558.512	1056.85	458.335	0.167375
Bio Rep 1	Dark(ON) → Blue( λ ~ 455 nm light 100 µmol for 4 days)	513.53	835.199	476.207	0.103967
Bio Rep 1	Dark(ON) → Blue( λ ~ 455 nm light 100 µmol for 4 days)	501.11	749.494	482.552	0.0695187
Bio Rep 1	Dark(ON) → Blue( λ ~ 455 nm light 100 µmol for 4 days)	577.849	1460.23	433.603	0.140505
Bio Rep 1	Dark(ON) → Blue( λ ~ 455 nm light 100 µmol for 4 days)	540.776	1256.43	466.767	0.0937221
Bio Rep 1	Dark(ON) → Green( λ ~ 525 nm light 100 µmol for 4 days)	561.126	682.696	433.281	0.51258
Bio Rep 1	Dark(ON) → Green( λ ~ 525 nm light 100 µmol for 4 days)	624.546	871.562	497.625	0.339418
Bio Rep 1	Dark(ON) → Green( λ ~ 525 nm light 100 µmol for 4 days)	645.162	904.488	426.828	0.457091
Bio Rep 1	Dark(ON) → Green( λ ~ 525 nm light 100 µmol for 4 days)	675.828	775.127	451.164	0.693486
Bio Rep 1	Dark(ON) → Green( λ ~ 525 nm light 100 µmol for 4 days)	540.862	718.834	428.419	0.387179
Bio Rep 1	Dark(ON) → Orange( λ ~ 630 nm light 100 µmol for 4 days)	775.483	959.057	446.927	0.641549
Bio Rep 1	Dark(ON) → Orange( λ ~ 630 nm light 100 µmol for 4 days)	684.738	818.561	462.155	0.62452
Bio Rep 1	Dark(ON) → Orange( λ ~ 630 nm light 100 µmol for 4 days)	943.905	868.187	430.57	1.17302
Bio Rep 1	Dark(ON) → Orange( λ ~ 630 nm light 100 µmol for 4 days)	755.668	691.495	438.042	1.25319
Bio Rep 1	Dark(ON) → Red( λ ~ 660 nm light 100 µmol for 4 days)	935.518	1230.55	464.117	0.615058
Bio Rep 1	Dark(ON) → Red( λ ~ 660 nm light 100 µmol for 4 days)	818.972	847.1	494.11	0.920316
Bio Rep 1	Dark(ON) → Red( λ ~ 660 nm light 100 µmol for 4 days)	649.217	905.794	501.868	0.364791
Bio Rep 1	Dark(ON) → Red( λ ~ 660 nm light 100 µmol for 4 days)	1109.45	1535.66	496.479	0.589858
Bio Rep 1	Dark(ON) → Red( λ ~ 660 nm light 100 µmol for 4 days)	817.166	822.595	466.224	0.984766
Bio Rep 2	Dark(ON) → Blue( λ ~ 455 nm light 100 µmol for 4 days)	632.655	1019.28	656.631	-0.0661149
Bio Rep 2	Dark(ON) → Blue( λ ~ 455 nm light 100 µmol for 4 days)	666.268	1262.89	604.138	0.0943139
Bio Rep 2	Dark(ON) → Blue( λ ~ 455 nm light 100 µmol for 4 days)	722.377	1149.74	760.941	-0.0991874
Bio Rep 2	Dark(ON) → Red( λ ~ 660 nm light 100 µmol for 4 days)	1255.53	1364.05	728.072	0.82937
Bio Rep 2	Dark(ON) → Red( λ ~ 660 nm light 100 µmol for 4 days)	1035.27	1180.82	599.028	0.749823
Bio Rep 2	Dark(ON) → Red( λ ~ 660 nm light 100 µmol for 4 days)	1085.89	1436.91	615.701	0.572548
Bio Rep 2	Dark(ON) → Red( λ ~ 660 nm light 100 µmol for 4 days)	815.975	901.551	570.47	0.741526
Bio Rep 2	Dark(ON) → Red( λ ~ 660 nm light 100 µmol for 4 days)	862.066	1254.7	623.366	0.378087
Bio Rep 3	Dark(ON) → Blue( λ ~ 455 nm light 100 µmol for 4 days)	372.197	798.654	373.327	-0.00265702
Bio Rep 3	Dark(ON) → Blue( λ ~ 455 nm light 100 µmol for 4 days)	461.424	1387.75	410.405	0.0522019
Bio Rep 3	Dark(ON) → Blue( λ ~ 455 nm light 100 µmol for 4 days)	425.284	1428.06	385.627	0.0380431
Bio Rep 3	Dark(ON) → Blue( λ ~ 455 nm light 100 µmol for 4 days)	423.467	618.28	360.085	0.24548
Bio Rep 3	Dark(ON) → Blue( λ ~ 455 nm light 100 µmol for 4 days)	384.448	745.252	385.412	-0.00268036
Bio Rep 3	Dark(ON) → Green( λ ~ 525 nm light 100 µmol for 4 days)	484.53	621.879	395.438	0.393444
Bio Rep 3	Dark(ON) → Green( λ ~ 525 nm light 100 µmol for 4 days)	548.411	903.39	389.991	0.308572
Bio Rep 3	Dark(ON) → Green( λ ~ 525 nm light 100 µmol for 4 days)	498.296	690.302	372.228	0.396349
Bio Rep 3	Dark(ON) → Orange( λ ~ 630 nm light 100 µmol for 4 days)	472.916	601.667	352.243	0.483807
Bio Rep 3	Dark(ON) → Orange( λ ~ 630 nm light 100 µmol for 4 days)	463.096	831.174	387.215	0.170918
Bio Rep 3	Dark(ON) → Orange( λ ~ 630 nm light 100 µmol for 4 days)	504.47	1052.03	374.19	0.1922
Bio Rep 3	Dark(ON) → Orange( λ ~ 630 nm light 100 µmol for 4 days)	468.409	562.803	342.006	0.572486
Bio Rep 3	Dark(ON) → Orange( λ ~ 630 nm light 100 µmol for 4 days)	467.014	758.291	357.327	0.273559
Bio Rep 3	Dark(ON) → Orange( λ ~ 630 nm light 100 µmol for 4 days)	456.861	974.895	449.128	0.0147071
Bio Rep 3	Dark(ON) → Red( λ ~ 660 nm light 100 µmol for 4 days)	545.773	696.478	412.26	0.469754
Bio Rep 3	Dark(ON) → Red( λ ~ 660 nm light 100 µmol for 4 days)	564.522	1093.28	440.521	0.189965
Bio Rep 3	Dark(ON) → Red( λ ~ 660 nm light 100 µmol for 4 days)	720.007	1214.1	419.852	0.377914
Bio Rep 3	Dark(ON) → Red( λ ~ 660 nm light 100 µmol for 4 days)	466.056	709.828	404.658	0.201194
Bio Rep 3	Dark(ON) → Red( λ ~ 660 nm light 100 µmol for 4 days)	623.865	1007.31	371.775	0.396656
Bio Rep 3	Dark(ON) → Red( λ ~ 660 nm light 100 µmol for 4 days)	525.441	1300.54	384.958	0.153435
Bio Rep 3	Dark(ON) → Red( λ ~ 660 nm light 100 µmol for 4 days)	879.391	1352.33	407.199	0.499602
Bio Rep 3	Dark(ON) → Red( λ ~ 660 nm light 100 µmol for 4 days)	574	605.84	374.021	0.862652
Bio Rep 3	Dark(ON) → Red( λ ~ 660 nm light 100 µmol for 4 days)	420.036	735.403	424.377	-0.0139574
Bio Rep 4	Dark(ON) → Blue( λ ~ 455 nm light 100 µmol for 4 days)	966.563	1024.95	566.146	0.872741
Bio Rep 4	Dark(ON) → Blue( λ ~ 455 nm light 100 µmol for 4 days)	627.637	1491.83	520.171	0.1106
Bio Rep 4	Dark(ON) → Blue( λ ~ 455 nm light 100 µmol for 4 days)	732.548	927.877	508.28	0.534484
Bio Rep 4	Dark(ON) → Blue( λ ~ 455 nm light 100 µmol for 4 days)	691.69	1160.79	538.927	0.245652
Bio Rep 4	Dark(ON) → Blue( λ ~ 455 nm light 100 µmol for 4 days)	818.563	1087.38	511.675	0.533068
Bio Rep 4	Dark(ON) → Blue( λ ~ 455 nm light 100 µmol for 4 days)	607.205	836.436	546.617	0.209054
Bio Rep 4	Dark(ON) → Blue( λ ~ 455 nm light 100 µmol for 4 days)	631.901	901.688	511.607	0.308382
Bio Rep 4	Dark(ON) → Blue( λ ~ 455 nm light 100 µmol for 4 days)	628.077	1954.96	526.973	0.0708018
Bio Rep 4	Dark(ON) → Blue( λ ~ 455 nm light 100 µmol for 4 days)	657.485	2464.32	600.362	0.0306462
Bio Rep 4	Dark(ON) → Blue( λ ~ 455 nm light 100 µmol for 4 days)	605.763	997.947	599.124	0.0166464
Bio Rep 4	Dark(ON) → Green( λ ~ 525 nm light 100 µmol for 4 days)	1733.23	1781.38	514.025	0.962006
Bio Rep 4	Dark(ON) → Green( λ ~ 525 nm light 100 µmol for 4 days)	1531.96	2740.66	497.935	0.461057
Bio Rep 4	Dark(ON) → Green( λ ~ 525 nm light 100 µmol for 4 days)	1253.54	1518.41	545.201	0.727839
Bio Rep 4	Dark(ON) → Green( λ ~ 525 nm light 100 µmol for 4 days)	2086.85	2719.35	647.347	0.694739
Bio Rep 4	Dark(ON) → Green( λ ~ 525 nm light 100 µmol for 4 days)	808.106	897.385	556.814	0.737855
Bio Rep 4	Dark(ON) → Green( λ ~ 525 nm light 100 µmol for 4 days)	706.936	1057.04	445.078	0.427896
Bio Rep 4	Dark(ON) → Green( λ ~ 525 nm light 100 µmol for 4 days)	952.997	949.767	539.933	1.00788
Bio Rep 4	Dark(ON) → Green( λ ~ 525 nm light 100 µmol for 4 days)	934.741	1870.99	453.681	0.339417
Bio Rep 4	Dark(ON) → Green( λ ~ 525 nm light 100 µmol for 4 days)	1070.95	1046.95	550.914	1.04838
Bio Rep 4	Dark(ON) → Green( λ ~ 525 nm light 100 µmol for 4 days)	798.231	1312.68	431.274	0.416331
Bio Rep 4	Dark(ON) → Green( λ ~ 525 nm light 100 µmol for 4 days)	882.365	1699.5	548.134	0.290291
Bio Rep 4	Dark(ON) → Orange( λ ~ 630 nm light 100 µmol for 4 days)	848.694	898.523	528.57	0.86531
Bio Rep 4	Dark(ON) → Orange( λ ~ 630 nm light 100 µmol for 4 days)	1263.02	1491.54	541.082	0.75957
Bio Rep 4	Dark(ON) → Orange( λ ~ 630 nm light 100 µmol for 4 days)	979.84	904.314	482.819	1.17919
Bio Rep 4	Dark(ON) → Orange( λ ~ 630 nm light 100 µmol for 4 days)	595.266	815.813	428.627	0.430386
Bio Rep 4	Dark(ON) → Orange( λ ~ 630 nm light 100 µmol for 4 days)	698.259	909.846	485.983	0.500812
Bio Rep 4	Dark(ON) → Orange( λ ~ 630 nm light 100 µmol for 4 days)	1122.1	1429.86	485.848	0.673988
Bio Rep 4	Dark(ON) → Orange( λ ~ 630 nm light 100 µmol for 4 days)	874.127	959.013	580.467	0.775757
Bio Rep 4	Dark(ON) → Orange( λ ~ 630 nm light 100 µmol for 4 days)	1070.88	1502.38	491.706	0.573055
Bio Rep 4	Dark(ON) → Orange( λ ~ 630 nm light 100 µmol for 4 days)	1408.33	1350.94	519.713	1.06905
Bio Rep 4	Dark(ON) → Orange( λ ~ 630 nm light 100 µmol for 4 days)	1014.4	1021.58	503.504	0.986147
Bio Rep 4	Dark(ON) → Orange( λ ~ 630 nm light 100 µmol for 4 days)	895.841	797.9	487.916	1.31595
Bio Rep 4	Dark(ON) → Orange( λ ~ 630 nm light 100 µmol for 4 days)	877.916	1557.76	540.379	0.33177
Bio Rep 4	Dark(ON) → Red( λ ~ 660 nm light 100 µmol for 4 days)	1053.68	1065.36	517.876	0.978657
Bio Rep 4	Dark(ON) → Red( λ ~ 660 nm light 100 µmol for 4 days)	1342.48	1840.24	483.103	0.633228
Bio Rep 4	Dark(ON) → Red( λ ~ 660 nm light 100 µmol for 4 days)	1008.57	844.102	532.287	1.52745
Bio Rep 4	Dark(ON) → Red( λ ~ 660 nm light 100 µmol for 4 days)	1376.21	1338.63	508.552	1.04527
Bio Rep 4	Dark(ON) → Red( λ ~ 660 nm light 100 µmol for 4 days)	876.919	1203.98	482.555	0.546643
Bio Rep 4	Dark(ON) → Red( λ ~ 660 nm light 100 µmol for 4 days)	1035.38	1085.17	573.487	0.90269
Bio Rep 4	Dark(ON) → Red( λ ~ 660 nm light 100 µmol for 4 days)	1127.66	1389.9	548.483	0.688338
Bio Rep 4	Dark(ON) → Red( λ ~ 660 nm light 100 µmol for 4 days)	1249.11	1151.81	554.194	1.16282
Bio Rep 4	Dark(ON) → Red( λ ~ 660 nm light 100 µmol for 4 days)	996.944	1774.57	533.584	0.373381
Bio Rep 4	Dark(ON) → Red( λ ~ 660 nm light 100 µmol for 4 days)	1350.98	1476.85	526.913	0.867496
Bio Rep 4	Dark(ON) → Red( λ ~ 660 nm light 100 µmol for 4 days)	1323	1219.2	526.256	1.1498
Bio Rep 4	Dark(ON) → Red( λ ~ 660 nm light 100 µmol for 4 days)	695.532	1050.68	520.273	0.330424
Bio Rep 5	Dark(ON) → Blue( λ ~ 455 nm light 100 µmol for 4 days)	453.049	706.335	435.602	0.0644436
Bio Rep 5	Dark(ON) → Blue( λ ~ 455 nm light 100 µmol for 4 days)	472.69	787.524	422.461	0.13759
Bio Rep 5	Dark(ON) → Blue( λ ~ 455 nm light 100 µmol for 4 days)	499.1	1175.49	454.799	0.0614702
Bio Rep 5	Dark(ON) → Blue( λ ~ 455 nm light 100 µmol for 4 days)	497.665	1002.72	435.74	0.109218
Bio Rep 5	Dark(ON) → Blue( λ ~ 455 nm light 100 µmol for 4 days)	480.163	812.119	417.558	0.15867
Bio Rep 5	Dark(ON) → Blue( λ ~ 455 nm light 100 µmol for 4 days)	435.948	944.496	418.941	0.0323601
Bio Rep 5	Dark(ON) → Green( λ ~ 525 nm light 100 µmol for 4 days)	486.621	548.518	361.468	0.669088
Bio Rep 5	Dark(ON) → Green( λ ~ 525 nm light 100 µmol for 4 days)	652.968	709.86	364.177	0.835421
Bio Rep 5	Dark(ON) → Green( λ ~ 525 nm light 100 µmol for 4 days)	603.252	855.552	401.559	0.444265
Bio Rep 5	Dark(ON) → Green( λ ~ 525 nm light 100 µmol for 4 days)	618.465	1241.33	466.913	0.195698
Bio Rep 5	Dark(ON) → Green( λ ~ 525 nm light 100 µmol for 4 days)	515.79	824.815	478.538	0.107579
Bio Rep 5	Dark(ON) → Green( λ ~ 525 nm light 100 µmol for 4 days)	571.499	766.071	505.128	0.254351
Bio Rep 5	Dark(ON) → Red( λ ~ 660 nm light 100 µmol for 4 days)	612.764	647.473	421.631	0.846313
Bio Rep 5	Dark(ON) → Red( λ ~ 660 nm light 100 µmol for 4 days)	508.719	649.425	394.482	0.448088
Bio Rep 5	Dark(ON) → Red( λ ~ 660 nm light 100 µmol for 4 days)	595.369	1157.1	425.049	0.23266
Bio Rep 5	Dark(ON) → Red( λ ~ 660 nm light 100 µmol for 4 days)	715.08	778.386	438.712	0.813627
Bio Rep 5	Dark(ON) → Red( λ ~ 660 nm light 100 µmol for 4 days)	441.54	1310.56	415.99	0.0285611
Bio Rep 5	Dark(ON) → Red( λ ~ 660 nm light 100 µmol for 4 days)	575.387	636.315	410.344	0.730372
Bio Rep 5	Dark(ON) → Red( λ ~ 660 nm light 100 µmol for 4 days)	673.988	956.956	389.536	0.501308

## Sheet: Fig 6D Results Summary
		HR fluorescence										HR fluorescence
Graph Legend ID	Light treatment of sample	Bio Rep 1 Mean	Bio Rep 2 Mean	Bio Rep 3 Mean	Bio Rep 4 Mean	Bio Rep 5 Mean	N Bio Rep 1	N Bio Rep 2	N Bio Rep 3	N Bio Rep 4	N Bio Rep 5	Bio Rep Means	SEM	N
Blue	Dark(ON) → Blue( λ ~ 455 nm light 100 µmol for 4 days)	0.115018	-0.0236628	0.0660775	0.293208	0.0939587	5	3	5	10	6	0.10892	0.0517864	5
Green	Dark(ON) → Green( λ ~ 525 nm light 100 µmol for 4 days)	0.477951	n/a	0.366121	0.646699	0.417734	5	n/a	3	10	6	0.477126	0.0609681	4
Orange	Dark(ON) → Orange( λ ~ 630 nm light 100 µmol for 4 days)	0.923071	n/a	0.284613	0.788415	n/a	4	n/a	6	12	n/a	0.665366	0.194305	3
Red	Dark(ON) → Red( λ ~ 660 nm light 100 µmol for 4 days)	0.694958	0.654271	0.348579	0.850516	0.514419	5	5	9	12	7	0.612549	0.0849911	5

## Sheet: Fig 6D Statistics
Anova results (Performed using GraphPad Prism 9)
F	7.894
P value	0.003
P value summary	**
Significant diff. among means (P < 0.05)?	Yes
R squared	0.6456
Brown-Forsythe test
F (DFn, DFd)	0.7667 (3, 13)
P value	0.5328
P value summary	ns
Are SDs significantly different (P < 0.05)?	No
Bartlett's test
Bartlett's statistic (corrected)
P value
P value summary
Are SDs significantly different (P < 0.05)?
ANOVA table	SS	DF	MS	F (DFn, DFd)	P value
Treatment (between columns)	0.8548	3	0.2849	F (3, 13) = 7.894	P=0.0030
Residual (within columns)	0.4692	13	0.0361
Total	1.324	16
Data summary
Number of treatments (columns)	4
Number of values (total)	17
Multiple Comparison results (Performed using GraphPad Prism 9)
Number of families	1
Number of comparisons per family	6
Alpha	0.05
Tukey's multiple comparisons test	Mean Diff.	95.00% CI of diff.	Below threshold?	Summary	Adjusted P Value
Blue vs. Green	-0.3682	-0.7423 to 0.005866	No	ns	0.0543	A-B
Blue vs. Orange	-0.5564	-0.9637 to -0.1492	Yes	**	0.0071	A-C
Blue vs. Red	-0.5036	-0.8563 to -0.1510	Yes	**	0.0051	A-D
Green vs. Orange	-0.1882	-0.6141 to 0.2377	No	ns	0.5804	B-C
Green vs. Red	-0.1354	-0.5095 to 0.2386	No	ns	0.7171	B-D
Orange vs. Red	0.05282	-0.3544 to 0.4601	No	ns	0.9804	C-D
Test details	Mean 1	Mean 2	Mean Diff.	SE of diff.	n1	n2	q	DF
Blue vs. Green	0.1089	0.4771	-0.3682	0.1274	5	4	4.086	13
Blue vs. Orange	0.1089	0.6654	-0.5564	0.1387	5	3	5.672	13
Blue vs. Red	0.1089	0.6125	-0.5036	0.1202	5	5	5.927	13
Green vs. Orange	0.4771	0.6654	-0.1882	0.1451	4	3	1.835	13
Green vs. Red	0.4771	0.6125	-0.1354	0.1274	4	5	1.503	13
Orange vs. Red	0.6654	0.6125	0.05282	0.1387	3	5	0.5384	13

## Sheet: Fig 6E
		Inducible construct fluorescence	Positive control fluorescence	Negative control fluorescence
Bio Rep	Light treatment	Highlighter (NRC4D478V)	Constitutitve NRC4D478V	Highlighter (NRC4D478V) ΔCcaRHL	HR fluorescence
Bio Rep 1	Dark(ON) → 50 µmol λ ~ 455 nm blue light supplemented with 50 µmol 5700K light for 4 days	522.371	768.393	471.596	0.171077
Bio Rep 1	Dark(ON) → 50 µmol λ ~ 455 nm blue light supplemented with 50 µmol 5700K light for 4 days	822.777	1214.19	466.298	0.476642
Bio Rep 1	Dark(ON) → 50 µmol λ ~ 455 nm blue light supplemented with 50 µmol 5700K light for 4 days	527.812	1715.89	513.548	0.0118635
Bio Rep 1	Dark(ON) → 50 µmol λ ~ 455 nm blue light supplemented with 50 µmol 5700K light for 4 days	513.17	1147.6	432.604	0.11268
Bio Rep 1	Dark(ON) → 50 µmol λ ~ 455 nm blue light supplemented with 50 µmol 5700K light for 4 days	583.615	1432.49	455.583	0.131058
Bio Rep 1	Dark(ON) → 50 µmol λ ~ 455 nm blue light supplemented with 50 µmol 5700K light for 4 days	513.172	1448.2	458.704	0.0550462
Bio Rep 1	Dark(ON) → 50 µmol λ ~ 455 nm blue light supplemented with 50 µmol 5700K light for 4 days	505.372	936.255	435.5	0.139533
Bio Rep 1	Dark(ON) → 50 µmol λ ~ 455 nm blue light supplemented with 50 µmol 5700K light for 4 days	523.728	737.992	430.699	0.302737
Bio Rep 1	Dark(ON) → 50 µmol λ ~ 455 nm blue light supplemented with 50 µmol 5700K light for 4 days	517.195	864.412	455.674	0.150515
Bio Rep 1	Dark(ON) → 50 µmol λ ~ 455 nm blue light supplemented with 50 µmol 5700K light for 4 days	516.506	776.586	430.108	0.249361
Bio Rep 1	Dark(ON) → 50 µmol λ ~ 455 nm blue light supplemented with 50 µmol 5700K light for 4 days	450.893	1145.07	431.42	0.0272866
Bio Rep 1	Dark(ON) → 50 µmol λ ~ 525 nm green light supplemented with 50 µmol 5700K light for 4 days	838.199	941.417	522.454	0.753635
Bio Rep 1	Dark(ON) → 50 µmol λ ~ 525 nm green light supplemented with 50 µmol 5700K light for 4 days	1007	2197.83	471.281	0.310281
Bio Rep 1	Dark(ON) → 50 µmol λ ~ 525 nm green light supplemented with 50 µmol 5700K light for 4 days	605.899	744.246	474.944	0.486276
Bio Rep 1	Dark(ON) → 50 µmol λ ~ 525 nm green light supplemented with 50 µmol 5700K light for 4 days	901.082	1234.81	466.202	0.5658
Bio Rep 1	Dark(ON) → 50 µmol λ ~ 525 nm green light supplemented with 50 µmol 5700K light for 4 days	800.648	1023.66	491.634	0.580826
Bio Rep 1	Dark(ON) → 50 µmol λ ~ 525 nm green light supplemented with 50 µmol 5700K light for 4 days	980.286	1414.28	543.165	0.501797
Bio Rep 1	Dark(ON) → 50 µmol λ ~ 525 nm green light supplemented with 50 µmol 5700K light for 4 days	668.259	867.76	455.771	0.515761
Bio Rep 1	Dark(ON) → 50 µmol λ ~ 525 nm green light supplemented with 50 µmol 5700K light for 4 days	589.5	1158.13	457.394	0.188524
Bio Rep 1	Dark(ON) → 50 µmol λ ~ 525 nm green light supplemented with 50 µmol 5700K light for 4 days	631.926	847.987	437.525	0.473615
Bio Rep 1	Dark(ON) → 50 µmol λ ~ 525 nm green light supplemented with 50 µmol 5700K light for 4 days	569.714	1484.19	456.905	0.109813
Bio Rep 1	Dark(ON) → 50 µmol λ ~ 525 nm green light supplemented with 50 µmol 5700K light for 4 days	546.569	702.618	426.924	0.433978
Bio Rep 1	Dark(ON) → 50 µmol λ ~ 525 nm green light supplemented with 50 µmol 5700K light for 4 days	738.462	849.567	417.417	0.742902
Bio Rep 1	Dark(ON) → 50 µmol λ ~ 525 nm green light supplemented with 50 µmol 5700K light for 4 days	619.103	726.549	420.385	0.649057
Bio Rep 1	Dark(ON) → 50 µmol λ ~ 525 nm green light supplemented with 50 µmol 5700K light for 4 days	627.102	1054.13	431.81	0.313811
Bio Rep 1	Dark(ON) → 50 µmol λ ~ 660 nm red light supplemented with 50 µmol 5700K light for 4 days	758.175	780.381	472.711	0.927825
Bio Rep 1	Dark(ON) → 50 µmol λ ~ 660 nm red light supplemented with 50 µmol 5700K light for 4 days	676.819	1014.57	456.793	0.394471
Bio Rep 1	Dark(ON) → 50 µmol λ ~ 660 nm red light supplemented with 50 µmol 5700K light for 4 days	594.624	878.05	484.824	0.279229
Bio Rep 1	Dark(ON) → 50 µmol λ ~ 660 nm red light supplemented with 50 µmol 5700K light for 4 days	601.237	738.457	469.64	0.489541
Bio Rep 1	Dark(ON) → 50 µmol λ ~ 660 nm red light supplemented with 50 µmol 5700K light for 4 days	683.328	1007.01	443.848	0.425242
Bio Rep 1	Dark(ON) → 50 µmol λ ~ 660 nm red light supplemented with 50 µmol 5700K light for 4 days	655.675	1042.47	468.194	0.326465
Bio Rep 1	Dark(ON) → 50 µmol λ ~ 660 nm red light supplemented with 50 µmol 5700K light for 4 days	562.977	850.031	472.121	0.240417
Bio Rep 1	Dark(ON) → 50 µmol λ ~ 660 nm red light supplemented with 50 µmol 5700K light for 4 days	593.111	885.985	450.217	0.327913
Bio Rep 1	Dark(ON) → 50 µmol λ ~ 660 nm red light supplemented with 50 µmol 5700K light for 4 days	589.149	713.154	450.389	0.528076
Bio Rep 1	Dark(ON) → 50 µmol λ ~ 660 nm red light supplemented with 50 µmol 5700K light for 4 days	649.579	1669.56	435.786	0.173284
Bio Rep 1	Dark(ON) → 50 µmol λ ~ 660 nm red light supplemented with 50 µmol 5700K light for 4 days	681.947	687.257	432.548	0.979153
Bio Rep 1	Dark(ON) → 50 µmol λ ~ 660 nm red light supplemented with 50 µmol 5700K light for 4 days	658.929	1008.83	464.342	0.357377
Bio Rep 1	Dark(ON) → 100 µmol 5700K light for 4 days	760.583	1432.73	524.999	0.259532
Bio Rep 1	Dark(ON) → 100 µmol 5700K light for 4 days	1137.53	1216.01	461.686	0.895965
Bio Rep 1	Dark(ON) → 100 µmol 5700K light for 4 days	691.394	986.104	482.043	0.415329
Bio Rep 1	Dark(ON) → 100 µmol 5700K light for 4 days	840.738	2336.43	466.506	0.200132
Bio Rep 1	Dark(ON) → 100 µmol 5700K light for 4 days	606.969	835.901	457.322	0.395286
Bio Rep 1	Dark(ON) → 100 µmol 5700K light for 4 days	555.218	1101.5	469.444	0.135706
Bio Rep 1	Dark(ON) → 100 µmol 5700K light for 4 days	592.067	835.749	440.438	0.383569
Bio Rep 1	Dark(ON) → 100 µmol 5700K light for 4 days	743.989	839.207	508.825	0.711794
Bio Rep 1	Dark(ON) → 100 µmol 5700K light for 4 days	702.147	1585.85	513.565	0.175869
Bio Rep 1	Dark(ON) → 100 µmol 5700K light for 4 days	705.811	1333.01	494.468	0.252036
Bio Rep 1	Dark(ON) → 100 µmol 5700K light for 4 days	654.91	1098.53	462.517	0.302499
Bio Rep 1	Dark(ON) → 100 µmol 5700K light for 4 days	764.23	1468.34	468.709	0.29563
Bio Rep 1	Dark(ON) → 100 µmol 5700K light for 4 days	636.29	940.392	504.493	0.302357
Bio Rep 2	Dark(ON) → 50 µmol λ ~ 455 nm blue light supplemented with 50 µmol 5700K light for 4 days	407.281	869.678	378.16	0.0592471
Bio Rep 2	Dark(ON) → 50 µmol λ ~ 455 nm blue light supplemented with 50 µmol 5700K light for 4 days	418.394	667.658	386.04	0.114886
Bio Rep 2	Dark(ON) → 50 µmol λ ~ 455 nm blue light supplemented with 50 µmol 5700K light for 4 days	429.794	595.213	385.122	0.212632
Bio Rep 2	Dark(ON) → 50 µmol λ ~ 455 nm blue light supplemented with 50 µmol 5700K light for 4 days	447.396	643.79	382.962	0.247036
Bio Rep 2	Dark(ON) → 50 µmol λ ~ 455 nm blue light supplemented with 50 µmol 5700K light for 4 days	477.062	801.825	378.046	0.23365
Bio Rep 2	Dark(ON) → 50 µmol λ ~ 455 nm blue light supplemented with 50 µmol 5700K light for 4 days	450.31	723.792	380.371	0.203654
Bio Rep 2	Dark(ON) → 50 µmol λ ~ 455 nm blue light supplemented with 50 µmol 5700K light for 4 days	402.934	1002.6	394.319	0.0141628
Bio Rep 2	Dark(ON) → 50 µmol λ ~ 455 nm blue light supplemented with 50 µmol 5700K light for 4 days	478.73	688.265	449.27	0.123266
Bio Rep 2	Dark(ON) → 50 µmol λ ~ 455 nm blue light supplemented with 50 µmol 5700K light for 4 days	471.818	737.43	414.716	0.176943
Bio Rep 2	Dark(ON) → 50 µmol λ ~ 525 nm green light supplemented with 50 µmol 5700K light for 4 days	454.66	659.172	427.259	0.118152
Bio Rep 2	Dark(ON) → 50 µmol λ ~ 525 nm green light supplemented with 50 µmol 5700K light for 4 days	516.952	667.164	438.526	0.343014
Bio Rep 2	Dark(ON) → 50 µmol λ ~ 525 nm green light supplemented with 50 µmol 5700K light for 4 days	1174.19	1256.91	453.574	0.897029
Bio Rep 2	Dark(ON) → 50 µmol λ ~ 525 nm green light supplemented with 50 µmol 5700K light for 4 days	526.817	725.647	431.286	0.324537
Bio Rep 2	Dark(ON) → 50 µmol λ ~ 525 nm green light supplemented with 50 µmol 5700K light for 4 days	628.77	828.852	413.38	0.518422
Bio Rep 2	Dark(ON) → 50 µmol λ ~ 660 nm red light supplemented with 50 µmol 5700K light for 4 days	517.08	796.73	440.409	0.215174
Bio Rep 2	Dark(ON) → 50 µmol λ ~ 660 nm red light supplemented with 50 µmol 5700K light for 4 days	556.615	781.328	416.545	0.383982
Bio Rep 2	Dark(ON) → 50 µmol λ ~ 660 nm red light supplemented with 50 µmol 5700K light for 4 days	589.993	676.832	425.631	0.654305
Bio Rep 2	Dark(ON) → 50 µmol λ ~ 660 nm red light supplemented with 50 µmol 5700K light for 4 days	482.048	795.406	448.546	0.0965865
Bio Rep 2	Dark(ON) → 50 µmol λ ~ 660 nm red light supplemented with 50 µmol 5700K light for 4 days	561.177	777.15	427.152	0.382931
Bio Rep 2	Dark(ON) → 50 µmol λ ~ 660 nm red light supplemented with 50 µmol 5700K light for 4 days	537.745	609.294	401.778	0.655212
Bio Rep 2	Dark(ON) → 50 µmol λ ~ 660 nm red light supplemented with 50 µmol 5700K light for 4 days	574.906	815.319	444.252	0.352104
Bio Rep 2	Dark(ON) → 100 µmol 5700K light for 4 days	480.042	638.355	411.591	0.30186
Bio Rep 2	Dark(ON) → 100 µmol 5700K light for 4 days	439.687	679.6	388.33	0.176321
Bio Rep 2	Dark(ON) → 100 µmol 5700K light for 4 days	502.861	753.928	442.86	0.192887
Bio Rep 2	Dark(ON) → 100 µmol 5700K light for 4 days	602.999	732.207	391.717	0.620523
Bio Rep 2	Dark(ON) → 100 µmol 5700K light for 4 days	588.904	776.924	409.589	0.488151
Bio Rep 2	Dark(ON) → 100 µmol 5700K light for 4 days	529.395	626.089	395.766	0.580181
Bio Rep 2	Dark(ON) → 100 µmol 5700K light for 4 days	492.916	697.357	418.818	0.266024
Bio Rep 2	Dark(ON) → 100 µmol 5700K light for 4 days	804.484	1650.6	451.542	0.29435
Bio Rep 2	Dark(ON) → 100 µmol 5700K light for 4 days	592.914	784.817	440.79	0.442186
Bio Rep 2	Dark(ON) → 100 µmol 5700K light for 4 days	915.578	824.078	443.79	1.24061
Bio Rep 3	Dark(ON) → 50 µmol λ ~ 455 nm blue light supplemented with 50 µmol 5700K light for 4 days	536.315	912.053	375.392	0.29986
Bio Rep 3	Dark(ON) → 50 µmol λ ~ 455 nm blue light supplemented with 50 µmol 5700K light for 4 days	378.748	519.852	314.034	0.314423
Bio Rep 3	Dark(ON) → 50 µmol λ ~ 455 nm blue light supplemented with 50 µmol 5700K light for 4 days	489.552	808.521	369.725	0.273081
Bio Rep 3	Dark(ON) → 50 µmol λ ~ 455 nm blue light supplemented with 50 µmol 5700K light for 4 days	495.444	769.744	369.918	0.313952
Bio Rep 3	Dark(ON) → 50 µmol λ ~ 455 nm blue light supplemented with 50 µmol 5700K light for 4 days	419.245	761.187	407.965	0.0319346
Bio Rep 3	Dark(ON) → 50 µmol λ ~ 455 nm blue light supplemented with 50 µmol 5700K light for 4 days	475.208	1371.65	370.472	0.104613
Bio Rep 3	Dark(ON) → 50 µmol λ ~ 455 nm blue light supplemented with 50 µmol 5700K light for 4 days	442.48	713.474	393.014	0.154359
Bio Rep 3	Dark(ON) → 50 µmol λ ~ 455 nm blue light supplemented with 50 µmol 5700K light for 4 days	525.137	2440.54	387.53	0.0670269
Bio Rep 3	Dark(ON) → 50 µmol λ ~ 455 nm blue light supplemented with 50 µmol 5700K light for 4 days	452.232	814.229	368.064	0.188648
Bio Rep 3	Dark(ON) → 50 µmol λ ~ 455 nm blue light supplemented with 50 µmol 5700K light for 4 days	418.998	616.114	372.925	0.189453
Bio Rep 3	Dark(ON) → 50 µmol λ ~ 525 nm green light supplemented with 50 µmol 5700K light for 4 days	537.987	848.517	337.023	0.392896
Bio Rep 3	Dark(ON) → 50 µmol λ ~ 525 nm green light supplemented with 50 µmol 5700K light for 4 days	406.573	636	335.954	0.235361
Bio Rep 3	Dark(ON) → 50 µmol λ ~ 525 nm green light supplemented with 50 µmol 5700K light for 4 days	556.782	489.971	323.163	1.40053
Bio Rep 3	Dark(ON) → 50 µmol λ ~ 525 nm green light supplemented with 50 µmol 5700K light for 4 days	395.764	545.644	314.214	0.352374
Bio Rep 3	Dark(ON) → 50 µmol λ ~ 525 nm green light supplemented with 50 µmol 5700K light for 4 days	440.894	514.125	321.935	0.618966
Bio Rep 3	Dark(ON) → 50 µmol λ ~ 525 nm green light supplemented with 50 µmol 5700K light for 4 days	579.211	646.283	350.006	0.773617
Bio Rep 3	Dark(ON) → 50 µmol λ ~ 525 nm green light supplemented with 50 µmol 5700K light for 4 days	517.688	766.654	381.366	0.353818
Bio Rep 3	Dark(ON) → 50 µmol λ ~ 525 nm green light supplemented with 50 µmol 5700K light for 4 days	841.382	1452.3	343.979	0.448789
Bio Rep 3	Dark(ON) → 50 µmol λ ~ 525 nm green light supplemented with 50 µmol 5700K light for 4 days	433.911	593.736	392.443	0.206008
Bio Rep 3	Dark(ON) → 50 µmol λ ~ 525 nm green light supplemented with 50 µmol 5700K light for 4 days	471.806	937.002	391.534	0.147162
Bio Rep 3	Dark(ON) → 50 µmol λ ~ 525 nm green light supplemented with 50 µmol 5700K light for 4 days	372.571	580.95	359.935	0.0571726
Bio Rep 3	Dark(ON) → 50 µmol λ ~ 525 nm green light supplemented with 50 µmol 5700K light for 4 days	351.225	485.034	322.53	0.17658
Bio Rep 3	Dark(ON) → 50 µmol λ ~ 525 nm green light supplemented with 50 µmol 5700K light for 4 days	900.698	1043.08	322.521	0.802396
Bio Rep 3	Dark(ON) → 50 µmol λ ~ 660 nm red light supplemented with 50 µmol 5700K light for 4 days	610.15	674.608	316.636	0.819936
Bio Rep 3	Dark(ON) → 50 µmol λ ~ 660 nm red light supplemented with 50 µmol 5700K light for 4 days	423.255	547.104	346.53	0.382527
Bio Rep 3	Dark(ON) → 50 µmol λ ~ 660 nm red light supplemented with 50 µmol 5700K light for 4 days	501.175	678.162	323.954	0.50033
Bio Rep 3	Dark(ON) → 50 µmol λ ~ 660 nm red light supplemented with 50 µmol 5700K light for 4 days	551.102	600.669	351.001	0.801468
Bio Rep 3	Dark(ON) → 50 µmol λ ~ 660 nm red light supplemented with 50 µmol 5700K light for 4 days	485.359	516.078	319.476	0.84375
Bio Rep 3	Dark(ON) → 50 µmol λ ~ 660 nm red light supplemented with 50 µmol 5700K light for 4 days	440.523	514.763	338.656	0.578438
Bio Rep 3	Dark(ON) → 50 µmol λ ~ 660 nm red light supplemented with 50 µmol 5700K light for 4 days	707.938	628.572	403.181	1.35213
Bio Rep 3	Dark(ON) → 50 µmol λ ~ 660 nm red light supplemented with 50 µmol 5700K light for 4 days	684.232	1400.36	388.563	0.292223
Bio Rep 3	Dark(ON) → 100 µmol 5700K light for 4 days	489.064	522.376	344.645	0.812571
Bio Rep 3	Dark(ON) → 100 µmol 5700K light for 4 days	437.477	544.532	355.697	0.433076
Bio Rep 3	Dark(ON) → 100 µmol 5700K light for 4 days	1084.91	1162.55	346.789	0.904826
Bio Rep 3	Dark(ON) → 100 µmol 5700K light for 4 days	589.965	787.743	386.368	0.507249
Bio Rep 3	Dark(ON) → 100 µmol 5700K light for 4 days	477.054	629.561	367.928	0.417096
Bio Rep 3	Dark(ON) → 100 µmol 5700K light for 4 days	796.549	984.285	338.712	0.709195
Bio Rep 3	Dark(ON) → 100 µmol 5700K light for 4 days	1127.43	1218.38	296.794	0.90131
Bio Rep 3	Dark(ON) → 100 µmol 5700K light for 4 days	351.254	855.18	291.472	0.106051
Bio Rep 3	Dark(ON) → 100 µmol 5700K light for 4 days	278.404	475.85	306.035	-0.162712
Bio Rep 3	Dark(ON) → 100 µmol 5700K light for 4 days	616.187	737.714	343.245	0.691923
Bio Rep 3	Dark(ON) → 100 µmol 5700K light for 4 days	630.161	1604.43	341.696	0.228444
Bio Rep 3	Dark(ON) → 100 µmol 5700K light for 4 days	757.57	917.356	354.483	0.716124
Bio Rep 4	Dark(ON) → 50 µmol λ ~ 455 nm blue light supplemented with 50 µmol 5700K light for 4 days	407.281	869.678	378.16	0.0592471
Bio Rep 4	Dark(ON) → 50 µmol λ ~ 455 nm blue light supplemented with 50 µmol 5700K light for 4 days	418.394	667.658	386.04	0.114886
Bio Rep 4	Dark(ON) → 50 µmol λ ~ 455 nm blue light supplemented with 50 µmol 5700K light for 4 days	429.794	595.213	385.122	0.212632
Bio Rep 4	Dark(ON) → 50 µmol λ ~ 455 nm blue light supplemented with 50 µmol 5700K light for 4 days	447.396	643.79	382.962	0.247036
Bio Rep 4	Dark(ON) → 50 µmol λ ~ 455 nm blue light supplemented with 50 µmol 5700K light for 4 days	477.062	801.825	378.046	0.23365
Bio Rep 4	Dark(ON) → 50 µmol λ ~ 455 nm blue light supplemented with 50 µmol 5700K light for 4 days	450.31	723.792	380.371	0.203654
Bio Rep 4	Dark(ON) → 50 µmol λ ~ 455 nm blue light supplemented with 50 µmol 5700K light for 4 days	402.934	1002.6	394.319	0.0141628
Bio Rep 4	Dark(ON) → 50 µmol λ ~ 455 nm blue light supplemented with 50 µmol 5700K light for 4 days	478.73	688.265	449.27	0.123266
Bio Rep 4	Dark(ON) → 50 µmol λ ~ 455 nm blue light supplemented with 50 µmol 5700K light for 4 days	471.818	737.43	414.716	0.176943
Bio Rep 4	Dark(ON) → 50 µmol λ ~ 455 nm blue light supplemented with 50 µmol 5700K light for 4 days	541.315	958.952	422.576	0.221373
Bio Rep 4	Dark(ON) → 50 µmol λ ~ 525 nm green light supplemented with 50 µmol 5700K light for 4 days	454.66	659.172	427.259	0.118152
Bio Rep 4	Dark(ON) → 50 µmol λ ~ 525 nm green light supplemented with 50 µmol 5700K light for 4 days	516.952	667.164	438.526	0.343014
Bio Rep 4	Dark(ON) → 50 µmol λ ~ 525 nm green light supplemented with 50 µmol 5700K light for 4 days	1174.19	1256.91	453.574	0.897029
Bio Rep 4	Dark(ON) → 50 µmol λ ~ 525 nm green light supplemented with 50 µmol 5700K light for 4 days	526.817	725.647	431.286	0.324537
Bio Rep 4	Dark(ON) → 50 µmol λ ~ 525 nm green light supplemented with 50 µmol 5700K light for 4 days	628.77	828.852	413.38	0.518422
Bio Rep 4	Dark(ON) → 50 µmol λ ~ 525 nm green light supplemented with 50 µmol 5700K light for 4 days	560.808	632.635	359.703	0.736832
Bio Rep 4	Dark(ON) → 50 µmol λ ~ 525 nm green light supplemented with 50 µmol 5700K light for 4 days	470.326	557.21	367.429	0.542188
Bio Rep 4	Dark(ON) → 50 µmol λ ~ 660 nm red light supplemented with 50 µmol 5700K light for 4 days	517.08	796.73	440.409	0.215174
Bio Rep 4	Dark(ON) → 50 µmol λ ~ 660 nm red light supplemented with 50 µmol 5700K light for 4 days	556.615	781.328	416.545	0.383982
Bio Rep 4	Dark(ON) → 50 µmol λ ~ 660 nm red light supplemented with 50 µmol 5700K light for 4 days	589.993	676.832	425.631	0.654305
Bio Rep 4	Dark(ON) → 50 µmol λ ~ 660 nm red light supplemented with 50 µmol 5700K light for 4 days	482.048	795.406	448.546	0.0965865
Bio Rep 4	Dark(ON) → 50 µmol λ ~ 660 nm red light supplemented with 50 µmol 5700K light for 4 days	561.177	777.15	427.152	0.382931
Bio Rep 4	Dark(ON) → 50 µmol λ ~ 660 nm red light supplemented with 50 µmol 5700K light for 4 days	537.745	609.294	401.778	0.655212
Bio Rep 4	Dark(ON) → 50 µmol λ ~ 660 nm red light supplemented with 50 µmol 5700K light for 4 days	574.906	815.319	444.252	0.352104
Bio Rep 4	Dark(ON) → 50 µmol λ ~ 660 nm red light supplemented with 50 µmol 5700K light for 4 days	657.943	1111.24	360.535	0.396173
Bio Rep 4	Dark(ON) → 50 µmol λ ~ 660 nm red light supplemented with 50 µmol 5700K light for 4 days	462.443	858.848	411.664	0.113553
Bio Rep 4	Dark(ON) → 100 µmol 5700K light for 4 days	480.042	638.355	411.591	0.30186
Bio Rep 4	Dark(ON) → 100 µmol 5700K light for 4 days	439.687	679.6	388.33	0.176321
Bio Rep 4	Dark(ON) → 100 µmol 5700K light for 4 days	502.861	753.928	442.86	0.192887
Bio Rep 4	Dark(ON) → 100 µmol 5700K light for 4 days	602.999	732.207	391.717	0.620523
Bio Rep 4	Dark(ON) → 100 µmol 5700K light for 4 days	588.904	776.924	409.589	0.488151
Bio Rep 4	Dark(ON) → 100 µmol 5700K light for 4 days	529.395	626.089	395.766	0.580181
Bio Rep 4	Dark(ON) → 100 µmol 5700K light for 4 days	492.916	697.357	418.818	0.266024
Bio Rep 4	Dark(ON) → 100 µmol 5700K light for 4 days	804.484	1650.6	451.542	0.29435
Bio Rep 4	Dark(ON) → 100 µmol 5700K light for 4 days	592.914	784.817	440.79	0.442186
Bio Rep 4	Dark(ON) → 100 µmol 5700K light for 4 days	915.578	824.078	443.79	1.24061
Bio Rep 4	Dark(ON) → 100 µmol 5700K light for 4 days	545.545	700.721	456.231	0.365307
Bio Rep 4	Dark(ON) → 100 µmol 5700K light for 4 days	796.082	874.515	402.924	0.833684
Bio Rep 4	Dark(ON) → 100 µmol 5700K light for 4 days	540.367	728.565	402.768	0.422346
Bio Rep 4	Dark(ON) → 100 µmol 5700K light for 4 days	694.813	1021.28	397.436	0.476681
Bio Rep 4	Dark(ON) → 100 µmol 5700K light for 4 days	546.94	724.233	443.805	0.367777

## Sheet: Fig 6E Results Summary
		HR fluorescence								HR fluorescence
Graph Legend ID	Light treatment of sample	Bio Rep 1 Mean	Bio Rep 2 Mean	Bio Rep 3 Mean	Bio Rep 4 Mean	N Bio Rep 1	N Bio Rep 2	N Bio Rep 3	N Bio Rep 4	Bio Rep Means	SEM	N
White&Blue	Dark(ON) → 50 µmol λ ~ 455 nm blue light supplemented with 50 µmol 5700K light for 4 days	0.166164	0.153942	0.193735	0.160685	11	14	12	13	0.168631	0.00873313	4
White&Green	Dark(ON) → 50 µmol λ ~ 525 nm green light supplemented with 50 µmol 5700K light for 4 days	0.473291	0.440231	0.458897	0.497168	9	5	7	10	0.467397	0.0120114	4
White&Red	Dark(ON) → 50 µmol λ ~ 660 nm red light supplemented with 50 µmol 5700K light for 4 days	0.454083	0.39147	0.69635	0.361113	10	13	8	12	0.475754	0.0760364	4
White	Dark(ON) → 100 µmol 5700K light for 4 days	0.363516	0.460309	0.522096	0.471259	10	7	9	15	0.454295	0.0331182	4

## Sheet: Fig 6E Statistics
Anova results (Performed using GraphPad Prism 9)
F	12.49
P value	0.0005
P value summary	***
Significant diff. among means (P < 0.05)?	Yes
R squared	0.7574
Brown-Forsythe test
F (DFn, DFd)	1.591 (3, 12)
P value	0.243
P value summary	ns
Are SDs significantly different (P < 0.05)?	No
Bartlett's test
Bartlett's statistic (corrected)	13.06
P value	0.0045
P value summary	**
Are SDs significantly different (P < 0.05)?	Yes
ANOVA table	SS	DF	MS	F (DFn, DFd)	P value
Treatment (between columns)	0.2659	3	0.08863	F (3, 12) = 12.49	P=0.0005
Residual (within columns)	0.08519	12	0.007099
Total	0.3511	15
Data summary
Number of treatments (columns)	4
Number of values (total)	16
Multiple Comparison results (Performed using GraphPad Prism 9)
Number of families	1
Number of comparisons per family	6
Alpha	0.05
Tukey's multiple comparisons test	Mean Diff.	95.00% CI of diff.	Below threshold?	Summary	Adjusted P Value
White&Blue vs. White&Green	-0.2988	-0.4756 to -0.1219	Yes	**	0.0015	A-B
White&Blue vs. White&Red	-0.3071	-0.4840 to -0.1302	Yes	**	0.0012	A-C
White&Blue vs. White	-0.2857	-0.4625 to -0.1088	Yes	**	0.0021	A-D
White&Green vs. White&Red	-0.008357	-0.1852 to 0.1685	No	ns	0.999	B-C
White&Green vs. White	0.0131	-0.1638 to 0.1900	No	ns	0.996	B-D
White&Red vs. White	0.02146	-0.1554 to 0.1983	No	ns	0.9832	C-D
Test details	Mean 1	Mean 2	Mean Diff.	SE of diff.	n1	n2	q	DF
White&Blue vs. White&Green	0.1686	0.4674	-0.2988	0.05958	4	4	7.092	12
White&Blue vs. White&Red	0.1686	0.4758	-0.3071	0.05958	4	4	7.29	12
White&Blue vs. White	0.1686	0.4543	-0.2857	0.05958	4	4	6.781	12
White&Green vs. White&Red	0.4674	0.4758	-0.008357	0.05958	4	4	0.1984	12
White&Green vs. White	0.4674	0.4543	0.0131	0.05958	4	4	0.311	12
White&Red vs. White	0.4758	0.4543	0.02146	0.05958	4	4	0.5094	12
