# Supplementary material for: Highlighter: An optogenetic system for high-resolution gene expression control in plants
Source: PLoS Biol. 2023 Sep 21;21(9):e3002303. doi: 10.1371/journal.pbio.3002303 (PMC10513317; doi:10.1371/journal.pbio.3002303)
Supplement: S6 Data — (XLSX) [file pbio.3002303.s019.xlsx]

## Sheet: Fig 7C Data
Highlighter system variant	Construct used for infiltration	Light treatment	Infiltration spot number	Mean a*
Highlighter(RUBY)	pRH-19-724	100 µmol blue light (λ ~ 455 nm)	1	-19.36
Highlighter(RUBY)	pRH-19-724	100 µmol blue light (λ ~ 455 nm)	2	-15.937
Highlighter(RUBY)	pRH-19-724	100 µmol blue light (λ ~ 455 nm)	3	-19.17
Highlighter(RUBY)	pRH-19-724	100 µmol blue light (λ ~ 455 nm)	4	-19.686
Highlighter(RUBY)	pRH-19-724	100 µmol blue light (λ ~ 455 nm)	5	-21.514
Highlighter(RUBY)	pRH-19-724	100 µmol blue light (λ ~ 455 nm)	6	-16.215
Highlighter(RUBY)	pRH-19-724	100 µmol blue light (λ ~ 455 nm)	7	-18.532
Highlighter(RUBY)	pRH-19-724	100 µmol blue light (λ ~ 455 nm)	8	-12.985
Highlighter(RUBY)	pRH-19-724	100 µmol green light (λ ~ 525 nm)	1	-14.963
Highlighter(RUBY)	pRH-19-724	100 µmol green light (λ ~ 525 nm)	2	-9.969
Highlighter(RUBY)	pRH-19-724	100 µmol green light (λ ~ 525 nm)	3	-5.088
Highlighter(RUBY)	pRH-19-724	100 µmol green light (λ ~ 525 nm)	4	-11.18
Highlighter(RUBY)	pRH-19-724	100 µmol green light (λ ~ 525 nm)	5	-11.577
Highlighter(RUBY)	pRH-19-724	100 µmol green light (λ ~ 525 nm)	6	-16.394
Highlighter(RUBY)	pRH-19-724	100 µmol green light (λ ~ 525 nm)	7	-8.74
Highlighter(RUBY)	pRH-19-724	100 µmol green light (λ ~ 525 nm)	8	-5.233
Highlighter(RUBY)	pRH-19-724	100 µmol red light (λ ~ 660 nm)	1	-7.055
Highlighter(RUBY)	pRH-19-724	100 µmol red light (λ ~ 660 nm)	2	-7.216
Highlighter(RUBY)	pRH-19-724	100 µmol red light (λ ~ 660 nm)	3	-5.969
Highlighter(RUBY)	pRH-19-724	100 µmol red light (λ ~ 660 nm)	4	-6.623
Highlighter(RUBY)	pRH-19-724	100 µmol red light (λ ~ 660 nm)	5	-8.978
Highlighter(RUBY)	pRH-19-724	100 µmol red light (λ ~ 660 nm)	6	-14.835
Highlighter(RUBY)	pRH-19-724	100 µmol red light (λ ~ 660 nm)	7	-8.031
Highlighter(RUBY)	pRH-19-724	100 µmol red light (λ ~ 660 nm)	8	-6.225
Highlighter(RUBY)	pRH-19-724	100 µmol 5700K white light	1	-12.447
Highlighter(RUBY)	pRH-19-724	100 µmol 5700K white light	2	-9.604
Highlighter(RUBY)	pRH-19-724	100 µmol 5700K white light	3	-9.9
Highlighter(RUBY)	pRH-19-724	100 µmol 5700K white light	4	-10.158
Highlighter(RUBY)	pRH-19-724	100 µmol 5700K white light	5	-17.111
Highlighter(RUBY)	pRH-19-724	100 µmol 5700K white light	6	-18.627
Highlighter(RUBY)	pRH-19-724	100 µmol 5700K white light	7	-14.701
Highlighter(RUBY)	pRH-19-724	100 µmol 5700K white light	8	-17.252
Constitutive RUBY	pRH-19-725	100 µmol blue light (λ ~ 455 nm)	1	8.04
Constitutive RUBY	pRH-19-725	100 µmol blue light (λ ~ 455 nm)	2	9.547
Constitutive RUBY	pRH-19-725	100 µmol blue light (λ ~ 455 nm)	3	9.763
Constitutive RUBY	pRH-19-725	100 µmol blue light (λ ~ 455 nm)	4	10.555
Constitutive RUBY	pRH-19-725	100 µmol blue light (λ ~ 455 nm)	5	8.976
Constitutive RUBY	pRH-19-725	100 µmol blue light (λ ~ 455 nm)	6	10.133
Constitutive RUBY	pRH-19-725	100 µmol blue light (λ ~ 455 nm)	7	13.602
Constitutive RUBY	pRH-19-725	100 µmol blue light (λ ~ 455 nm)	8	13.019
Constitutive RUBY	pRH-19-725	100 µmol green light (λ ~ 525 nm)	1	4.42
Constitutive RUBY	pRH-19-725	100 µmol green light (λ ~ 525 nm)	2	3.533
Constitutive RUBY	pRH-19-725	100 µmol green light (λ ~ 525 nm)	3	7.433
Constitutive RUBY	pRH-19-725	100 µmol green light (λ ~ 525 nm)	4	6.973
Constitutive RUBY	pRH-19-725	100 µmol green light (λ ~ 525 nm)	5	4.697
Constitutive RUBY	pRH-19-725	100 µmol green light (λ ~ 525 nm)	6	4.686
Constitutive RUBY	pRH-19-725	100 µmol green light (λ ~ 525 nm)	7	8.226
Constitutive RUBY	pRH-19-725	100 µmol green light (λ ~ 525 nm)	8	7.569
Constitutive RUBY	pRH-19-725	100 µmol red light (λ ~ 660 nm)	1	6.455
Constitutive RUBY	pRH-19-725	100 µmol red light (λ ~ 660 nm)	2	6.423
Constitutive RUBY	pRH-19-725	100 µmol red light (λ ~ 660 nm)	3	6.557
Constitutive RUBY	pRH-19-725	100 µmol red light (λ ~ 660 nm)	4	7
Constitutive RUBY	pRH-19-725	100 µmol red light (λ ~ 660 nm)	5	6.458
Constitutive RUBY	pRH-19-725	100 µmol red light (λ ~ 660 nm)	6	4.959
Constitutive RUBY	pRH-19-725	100 µmol red light (λ ~ 660 nm)	7	5.911
Constitutive RUBY	pRH-19-725	100 µmol red light (λ ~ 660 nm)	8	6.306
Constitutive RUBY	pRH-19-725	100 µmol 5700K white light	1	6.153
Constitutive RUBY	pRH-19-725	100 µmol 5700K white light	2	5.489
Constitutive RUBY	pRH-19-725	100 µmol 5700K white light	3	6.538
Constitutive RUBY	pRH-19-725	100 µmol 5700K white light	4	7.497
Constitutive RUBY	pRH-19-725	100 µmol 5700K white light	5	4.655
Constitutive RUBY	pRH-19-725	100 µmol 5700K white light	6	3.243
Constitutive RUBY	pRH-19-725	100 µmol 5700K white light	7	3.082
Constitutive RUBY	pRH-19-725	100 µmol 5700K white light	8	4.775
Non-infiltrated	n/a	100 µmol blue light (λ ~ 455 nm)	1	-25.901
Non-infiltrated	n/a	100 µmol blue light (λ ~ 455 nm)	2	-25.369
Non-infiltrated	n/a	100 µmol blue light (λ ~ 455 nm)	3	-24.577
Non-infiltrated	n/a	100 µmol blue light (λ ~ 455 nm)	4	-25.378
Non-infiltrated	n/a	100 µmol blue light (λ ~ 455 nm)	5	-23.454
Non-infiltrated	n/a	100 µmol blue light (λ ~ 455 nm)	6	-23.958
Non-infiltrated	n/a	100 µmol blue light (λ ~ 455 nm)	7	-25.668
Non-infiltrated	n/a	100 µmol blue light (λ ~ 455 nm)	8	-26.118
Non-infiltrated	n/a	100 µmol blue light (λ ~ 455 nm)	9	-25.086
Non-infiltrated	n/a	100 µmol blue light (λ ~ 455 nm)	10	-25.782
Non-infiltrated	n/a	100 µmol blue light (λ ~ 455 nm)	11	-24.595
Non-infiltrated	n/a	100 µmol blue light (λ ~ 455 nm)	12	-24.722
Non-infiltrated	n/a	100 µmol green light (λ ~ 525 nm)	1	-22.597
Non-infiltrated	n/a	100 µmol green light (λ ~ 525 nm)	2	-22.419
Non-infiltrated	n/a	100 µmol green light (λ ~ 525 nm)	3	-21.997
Non-infiltrated	n/a	100 µmol green light (λ ~ 525 nm)	4	-22.563
Non-infiltrated	n/a	100 µmol green light (λ ~ 525 nm)	5	-22.17
Non-infiltrated	n/a	100 µmol green light (λ ~ 525 nm)	6	-20.888
Non-infiltrated	n/a	100 µmol green light (λ ~ 525 nm)	7	-22.405
Non-infiltrated	n/a	100 µmol green light (λ ~ 525 nm)	8	-21.355
Non-infiltrated	n/a	100 µmol green light (λ ~ 525 nm)	9	-23.276
Non-infiltrated	n/a	100 µmol green light (λ ~ 525 nm)	10	-21.294
Non-infiltrated	n/a	100 µmol green light (λ ~ 525 nm)	11	-23.882
Non-infiltrated	n/a	100 µmol green light (λ ~ 525 nm)	12	-22.495
Non-infiltrated	n/a	100 µmol red light (λ ~ 660 nm)	1	-24.078
Non-infiltrated	n/a	100 µmol red light (λ ~ 660 nm)	2	-22.954
Non-infiltrated	n/a	100 µmol red light (λ ~ 660 nm)	3	-23.415
Non-infiltrated	n/a	100 µmol red light (λ ~ 660 nm)	4	-22.894
Non-infiltrated	n/a	100 µmol red light (λ ~ 660 nm)	5	-23.258
Non-infiltrated	n/a	100 µmol red light (λ ~ 660 nm)	6	-23.017
Non-infiltrated	n/a	100 µmol red light (λ ~ 660 nm)	7	-22.99
Non-infiltrated	n/a	100 µmol red light (λ ~ 660 nm)	8	-19.617
Non-infiltrated	n/a	100 µmol red light (λ ~ 660 nm)	9	-23.21
Non-infiltrated	n/a	100 µmol red light (λ ~ 660 nm)	10	-24.077
Non-infiltrated	n/a	100 µmol red light (λ ~ 660 nm)	11	-22.434
Non-infiltrated	n/a	100 µmol red light (λ ~ 660 nm)	12	-23.698
Non-infiltrated	n/a	100 µmol red light (λ ~ 660 nm)	13	-23.617
Non-infiltrated	n/a	100 µmol red light (λ ~ 660 nm)	14	-23.813
Non-infiltrated	n/a	100 µmol red light (λ ~ 660 nm)	15	-23.969
Non-infiltrated	n/a	100 µmol 5700K white light	1	-22.583
Non-infiltrated	n/a	100 µmol 5700K white light	2	-22.802
Non-infiltrated	n/a	100 µmol 5700K white light	3	-23.211
Non-infiltrated	n/a	100 µmol 5700K white light	4	-23.138
Non-infiltrated	n/a	100 µmol 5700K white light	5	-22.119
Non-infiltrated	n/a	100 µmol 5700K white light	6	-22.741
Non-infiltrated	n/a	100 µmol 5700K white light	7	-22.721
Non-infiltrated	n/a	100 µmol 5700K white light	8	-23.487
Non-infiltrated	n/a	100 µmol 5700K white light	9	-23.164
Non-infiltrated	n/a	100 µmol 5700K white light	10	-23.471
Non-infiltrated	n/a	100 µmol 5700K white light	11	-23.376
Non-infiltrated	n/a	100 µmol 5700K white light	12	-23.658

## Sheet: Fig 7C Results Summary
Graph Legend ID	Light treatment	Mean a* median	SEM	N
Highlighter(RUBY)	100 µmol blue light (λ ~ 455 nm)	-18.851	0.956552	8
Highlighter(RUBY)	100 µmol green light (λ ~ 525 nm)	-10.5745	1.44296	8
Highlighter(RUBY)	100 µmol red light (λ ~ 660 nm)	-7.1355	1.01985	8
Highlighter(RUBY)	100 µmol 5700K white light	-13.574	1.30149	8
Constitutive RUBY	100 µmol blue light (λ ~ 455 nm)	9.948	0.680262	8
Constitutive RUBY	100 µmol green light (λ ~ 525 nm)	5.835	0.632415	8
Constitutive RUBY	100 µmol red light (λ ~ 660 nm)	6.439	0.213646	8
Constitutive RUBY	100 µmol 5700K white light	5.132	0.548506	8
Non-infiltrated	100 µmol blue light (λ ~ 455 nm)	-25.2275	0.234702	12
Non-infiltrated	100 µmol green light (λ ~ 525 nm)	-22.412	0.241175	12
Non-infiltrated	100 µmol red light (λ ~ 660 nm)	-23.258	0.280932	15
Non-infiltrated	100 µmol 5700K white light	-23.151	0.130253	12

## Sheet: Fig 7D Data
Highlighter system variant	Construct used for infiltration	Light treatment	Infiltration spot number	Mean a*
Highlighter(RUBY)	pRH-19-724	50 µmol blue light (λ ~ 455 nm) supplemented with 50 µmol 5700K light	1	-7.217
Highlighter(RUBY)	pRH-19-724	50 µmol blue light (λ ~ 455 nm) supplemented with 50 µmol 5700K light	2	-4.267
Highlighter(RUBY)	pRH-19-724	50 µmol blue light (λ ~ 455 nm) supplemented with 50 µmol 5700K light	3	-15.426
Highlighter(RUBY)	pRH-19-724	50 µmol blue light (λ ~ 455 nm) supplemented with 50 µmol 5700K light	4	2.421
Highlighter(RUBY)	pRH-19-724	50 µmol blue light (λ ~ 455 nm) supplemented with 50 µmol 5700K light	5	-5.336
Highlighter(RUBY)	pRH-19-724	50 µmol blue light (λ ~ 455 nm) supplemented with 50 µmol 5700K light	6	-6.744
Highlighter(RUBY)	pRH-19-724	50 µmol blue light (λ ~ 455 nm) supplemented with 50 µmol 5700K light	7	-5.806
Highlighter(RUBY)	pRH-19-724	50 µmol blue light (λ ~ 455 nm) supplemented with 50 µmol 5700K light	8	-13.552
Highlighter(RUBY)	pRH-19-724	50 µmol blue light (λ ~ 455 nm) supplemented with 50 µmol 5700K light	9	-4.125
Highlighter(RUBY)	pRH-19-724	50 µmol blue light (λ ~ 455 nm) supplemented with 50 µmol 5700K light	10	-13.388
Highlighter(RUBY)	pRH-19-724	50 µmol blue light (λ ~ 455 nm) supplemented with 50 µmol 5700K light	11	-9.404
Highlighter(RUBY)	pRH-19-724	50 µmol blue light (λ ~ 455 nm) supplemented with 50 µmol 5700K light	12	-11.702
Highlighter(RUBY)	pRH-19-724	50 µmol green light (λ ~ 525 nm) supplemented with 50 µmol 5700K light	1	5.027
Highlighter(RUBY)	pRH-19-724	50 µmol green light (λ ~ 525 nm) supplemented with 50 µmol 5700K light	2	5.413
Highlighter(RUBY)	pRH-19-724	50 µmol green light (λ ~ 525 nm) supplemented with 50 µmol 5700K light	3	-1.514
Highlighter(RUBY)	pRH-19-724	50 µmol green light (λ ~ 525 nm) supplemented with 50 µmol 5700K light	4	-3.941
Highlighter(RUBY)	pRH-19-724	50 µmol green light (λ ~ 525 nm) supplemented with 50 µmol 5700K light	5	-2.231
Highlighter(RUBY)	pRH-19-724	50 µmol green light (λ ~ 525 nm) supplemented with 50 µmol 5700K light	6	-5.25
Highlighter(RUBY)	pRH-19-724	50 µmol green light (λ ~ 525 nm) supplemented with 50 µmol 5700K light	7	3.975
Highlighter(RUBY)	pRH-19-724	50 µmol green light (λ ~ 525 nm) supplemented with 50 µmol 5700K light	8	6.801
Highlighter(RUBY)	pRH-19-724	50 µmol green light (λ ~ 525 nm) supplemented with 50 µmol 5700K light	9	5.093
Highlighter(RUBY)	pRH-19-724	50 µmol green light (λ ~ 525 nm) supplemented with 50 µmol 5700K light	10	-0.615
Highlighter(RUBY)	pRH-19-724	50 µmol green light (λ ~ 525 nm) supplemented with 50 µmol 5700K light	11	-13.746
Highlighter(RUBY)	pRH-19-724	50 µmol green light (λ ~ 525 nm) supplemented with 50 µmol 5700K light	12	-4.035
Highlighter(RUBY)	pRH-19-724	50 µmol red light (λ ~ 660 nm) supplemented with 50 µmol 5700K light	1	-19.632
Highlighter(RUBY)	pRH-19-724	50 µmol red light (λ ~ 660 nm) supplemented with 50 µmol 5700K light	2	-8.388
Highlighter(RUBY)	pRH-19-724	50 µmol red light (λ ~ 660 nm) supplemented with 50 µmol 5700K light	3	-1.393
Highlighter(RUBY)	pRH-19-724	50 µmol red light (λ ~ 660 nm) supplemented with 50 µmol 5700K light	4	-1.868
Highlighter(RUBY)	pRH-19-724	50 µmol red light (λ ~ 660 nm) supplemented with 50 µmol 5700K light	5	-4.37
Highlighter(RUBY)	pRH-19-724	50 µmol red light (λ ~ 660 nm) supplemented with 50 µmol 5700K light	6	-4.623
Highlighter(RUBY)	pRH-19-724	50 µmol red light (λ ~ 660 nm) supplemented with 50 µmol 5700K light	7	9.531
Highlighter(RUBY)	pRH-19-724	50 µmol red light (λ ~ 660 nm) supplemented with 50 µmol 5700K light	8	6.323
Highlighter(RUBY)	pRH-19-724	50 µmol red light (λ ~ 660 nm) supplemented with 50 µmol 5700K light	9	2.967
Highlighter(RUBY)	pRH-19-724	50 µmol red light (λ ~ 660 nm) supplemented with 50 µmol 5700K light	10	3.772
Highlighter(RUBY)	pRH-19-724	50 µmol red light (λ ~ 660 nm) supplemented with 50 µmol 5700K light	11	7.659
Highlighter(RUBY)	pRH-19-724	50 µmol red light (λ ~ 660 nm) supplemented with 50 µmol 5700K light	12	7.853
Highlighter(RUBY)	pRH-19-724	100 µmol 5700K white light	1	-5.803
Highlighter(RUBY)	pRH-19-724	100 µmol 5700K white light	2	-15.303
Highlighter(RUBY)	pRH-19-724	100 µmol 5700K white light	3	0.386
Highlighter(RUBY)	pRH-19-724	100 µmol 5700K white light	4	-10.203
Highlighter(RUBY)	pRH-19-724	100 µmol 5700K white light	5	-3.251
Highlighter(RUBY)	pRH-19-724	100 µmol 5700K white light	6	-9.92
Highlighter(RUBY)	pRH-19-724	100 µmol 5700K white light	7	2.541
Highlighter(RUBY)	pRH-19-724	100 µmol 5700K white light	8	3.498
Highlighter(RUBY)	pRH-19-724	100 µmol 5700K white light	9	1.551
Highlighter(RUBY)	pRH-19-724	100 µmol 5700K white light	10	0.413
Highlighter(RUBY)	pRH-19-724	100 µmol 5700K white light	11	3.721
Highlighter(RUBY)	pRH-19-724	100 µmol 5700K white light	12	3.11
Constitutive RUBY	pRH-19-725	50 µmol blue light (λ ~ 455 nm) supplemented with 50 µmol 5700K light	1	8.602
Constitutive RUBY	pRH-19-725	50 µmol blue light (λ ~ 455 nm) supplemented with 50 µmol 5700K light	2	9.563
Constitutive RUBY	pRH-19-725	50 µmol blue light (λ ~ 455 nm) supplemented with 50 µmol 5700K light	3	11.625
Constitutive RUBY	pRH-19-725	50 µmol blue light (λ ~ 455 nm) supplemented with 50 µmol 5700K light	4	10.438
Constitutive RUBY	pRH-19-725	50 µmol blue light (λ ~ 455 nm) supplemented with 50 µmol 5700K light	5	9.114
Constitutive RUBY	pRH-19-725	50 µmol blue light (λ ~ 455 nm) supplemented with 50 µmol 5700K light	6	9.832
Constitutive RUBY	pRH-19-725	50 µmol blue light (λ ~ 455 nm) supplemented with 50 µmol 5700K light	7	10.241
Constitutive RUBY	pRH-19-725	50 µmol blue light (λ ~ 455 nm) supplemented with 50 µmol 5700K light	8	10.87
Constitutive RUBY	pRH-19-725	50 µmol blue light (λ ~ 455 nm) supplemented with 50 µmol 5700K light	9	10.656
Constitutive RUBY	pRH-19-725	50 µmol blue light (λ ~ 455 nm) supplemented with 50 µmol 5700K light	10	10.796
Constitutive RUBY	pRH-19-725	50 µmol blue light (λ ~ 455 nm) supplemented with 50 µmol 5700K light	11	8.962
Constitutive RUBY	pRH-19-725	50 µmol blue light (λ ~ 455 nm) supplemented with 50 µmol 5700K light	12	8.781
Constitutive RUBY	pRH-19-725	50 µmol green light (λ ~ 525 nm) supplemented with 50 µmol 5700K light	1	10.13
Constitutive RUBY	pRH-19-725	50 µmol green light (λ ~ 525 nm) supplemented with 50 µmol 5700K light	2	11.037
Constitutive RUBY	pRH-19-725	50 µmol green light (λ ~ 525 nm) supplemented with 50 µmol 5700K light	3	10.285
Constitutive RUBY	pRH-19-725	50 µmol green light (λ ~ 525 nm) supplemented with 50 µmol 5700K light	4	10.243
Constitutive RUBY	pRH-19-725	50 µmol green light (λ ~ 525 nm) supplemented with 50 µmol 5700K light	5	7.861
Constitutive RUBY	pRH-19-725	50 µmol green light (λ ~ 525 nm) supplemented with 50 µmol 5700K light	6	8.25
Constitutive RUBY	pRH-19-725	50 µmol green light (λ ~ 525 nm) supplemented with 50 µmol 5700K light	7	11.995
Constitutive RUBY	pRH-19-725	50 µmol green light (λ ~ 525 nm) supplemented with 50 µmol 5700K light	8	13.291
Constitutive RUBY	pRH-19-725	50 µmol green light (λ ~ 525 nm) supplemented with 50 µmol 5700K light	9	8.952
Constitutive RUBY	pRH-19-725	50 µmol green light (λ ~ 525 nm) supplemented with 50 µmol 5700K light	10	10.381
Constitutive RUBY	pRH-19-725	50 µmol green light (λ ~ 525 nm) supplemented with 50 µmol 5700K light	11	7.722
Constitutive RUBY	pRH-19-725	50 µmol green light (λ ~ 525 nm) supplemented with 50 µmol 5700K light	12	4.817
Constitutive RUBY	pRH-19-725	50 µmol red light (λ ~ 660 nm) supplemented with 50 µmol 5700K light	1	7.012
Constitutive RUBY	pRH-19-725	50 µmol red light (λ ~ 660 nm) supplemented with 50 µmol 5700K light	2	7.213
Constitutive RUBY	pRH-19-725	50 µmol red light (λ ~ 660 nm) supplemented with 50 µmol 5700K light	3	9.799
Constitutive RUBY	pRH-19-725	50 µmol red light (λ ~ 660 nm) supplemented with 50 µmol 5700K light	4	9.984
Constitutive RUBY	pRH-19-725	50 µmol red light (λ ~ 660 nm) supplemented with 50 µmol 5700K light	5	8.412
Constitutive RUBY	pRH-19-725	50 µmol red light (λ ~ 660 nm) supplemented with 50 µmol 5700K light	6	8.303
Constitutive RUBY	pRH-19-725	50 µmol red light (λ ~ 660 nm) supplemented with 50 µmol 5700K light	7	11.392
Constitutive RUBY	pRH-19-725	50 µmol red light (λ ~ 660 nm) supplemented with 50 µmol 5700K light	8	10.846
Constitutive RUBY	pRH-19-725	50 µmol red light (λ ~ 660 nm) supplemented with 50 µmol 5700K light	9	9.411
Constitutive RUBY	pRH-19-725	50 µmol red light (λ ~ 660 nm) supplemented with 50 µmol 5700K light	10	7.706
Constitutive RUBY	pRH-19-725	50 µmol red light (λ ~ 660 nm) supplemented with 50 µmol 5700K light	11	10.553
Constitutive RUBY	pRH-19-725	50 µmol red light (λ ~ 660 nm) supplemented with 50 µmol 5700K light	12	10.765
Constitutive RUBY	pRH-19-725	100 µmol 5700K white light	1	8.536
Constitutive RUBY	pRH-19-725	100 µmol 5700K white light	2	6.832
Constitutive RUBY	pRH-19-725	100 µmol 5700K white light	3	11.809
Constitutive RUBY	pRH-19-725	100 µmol 5700K white light	4	11.772
Constitutive RUBY	pRH-19-725	100 µmol 5700K white light	5	8.367
Constitutive RUBY	pRH-19-725	100 µmol 5700K white light	6	8.51
Constitutive RUBY	pRH-19-725	100 µmol 5700K white light	7	11.581
Constitutive RUBY	pRH-19-725	100 µmol 5700K white light	8	12.247
Constitutive RUBY	pRH-19-725	100 µmol 5700K white light	9	9.632
Constitutive RUBY	pRH-19-725	100 µmol 5700K white light	10	11.243
Constitutive RUBY	pRH-19-725	100 µmol 5700K white light	11	9.734
Constitutive RUBY	pRH-19-725	100 µmol 5700K white light	12	10.76
Non-infiltrated	n/a	50 µmol blue light (λ ~ 455 nm) supplemented with 50 µmol 5700K light	1	-21.087
Non-infiltrated	n/a	50 µmol blue light (λ ~ 455 nm) supplemented with 50 µmol 5700K light	2	-22.125
Non-infiltrated	n/a	50 µmol blue light (λ ~ 455 nm) supplemented with 50 µmol 5700K light	3	-21.957
Non-infiltrated	n/a	50 µmol blue light (λ ~ 455 nm) supplemented with 50 µmol 5700K light	4	-23.948
Non-infiltrated	n/a	50 µmol blue light (λ ~ 455 nm) supplemented with 50 µmol 5700K light	5	-23.453
Non-infiltrated	n/a	50 µmol blue light (λ ~ 455 nm) supplemented with 50 µmol 5700K light	6	-23.709
Non-infiltrated	n/a	50 µmol blue light (λ ~ 455 nm) supplemented with 50 µmol 5700K light	7	-20.009
Non-infiltrated	n/a	50 µmol blue light (λ ~ 455 nm) supplemented with 50 µmol 5700K light	8	-21.115
Non-infiltrated	n/a	50 µmol blue light (λ ~ 455 nm) supplemented with 50 µmol 5700K light	9	-20.898
Non-infiltrated	n/a	50 µmol blue light (λ ~ 455 nm) supplemented with 50 µmol 5700K light	10	-21.318
Non-infiltrated	n/a	50 µmol blue light (λ ~ 455 nm) supplemented with 50 µmol 5700K light	11	-20.564
Non-infiltrated	n/a	50 µmol blue light (λ ~ 455 nm) supplemented with 50 µmol 5700K light	12	-20.546
Non-infiltrated	n/a	50 µmol blue light (λ ~ 455 nm) supplemented with 50 µmol 5700K light	13	-20.094
Non-infiltrated	n/a	50 µmol blue light (λ ~ 455 nm) supplemented with 50 µmol 5700K light	14	-21.532
Non-infiltrated	n/a	50 µmol blue light (λ ~ 455 nm) supplemented with 50 µmol 5700K light	15	-21.289
Non-infiltrated	n/a	50 µmol blue light (λ ~ 455 nm) supplemented with 50 µmol 5700K light	16	-22.125
Non-infiltrated	n/a	50 µmol blue light (λ ~ 455 nm) supplemented with 50 µmol 5700K light	17	-21.479
Non-infiltrated	n/a	50 µmol blue light (λ ~ 455 nm) supplemented with 50 µmol 5700K light	18	-21.463
Non-infiltrated	n/a	50 µmol green light (λ ~ 525 nm) supplemented with 50 µmol 5700K light	1	-23.866
Non-infiltrated	n/a	50 µmol green light (λ ~ 525 nm) supplemented with 50 µmol 5700K light	2	-23.115
Non-infiltrated	n/a	50 µmol green light (λ ~ 525 nm) supplemented with 50 µmol 5700K light	3	-22.69
Non-infiltrated	n/a	50 µmol green light (λ ~ 525 nm) supplemented with 50 µmol 5700K light	4	-21.604
Non-infiltrated	n/a	50 µmol green light (λ ~ 525 nm) supplemented with 50 µmol 5700K light	5	-22.23
Non-infiltrated	n/a	50 µmol green light (λ ~ 525 nm) supplemented with 50 µmol 5700K light	6	-22.379
Non-infiltrated	n/a	50 µmol green light (λ ~ 525 nm) supplemented with 50 µmol 5700K light	7	-21.186
Non-infiltrated	n/a	50 µmol green light (λ ~ 525 nm) supplemented with 50 µmol 5700K light	8	-20.308
Non-infiltrated	n/a	50 µmol green light (λ ~ 525 nm) supplemented with 50 µmol 5700K light	9	-20.961
Non-infiltrated	n/a	50 µmol green light (λ ~ 525 nm) supplemented with 50 µmol 5700K light	10	-23.539
Non-infiltrated	n/a	50 µmol green light (λ ~ 525 nm) supplemented with 50 µmol 5700K light	11	-24.754
Non-infiltrated	n/a	50 µmol green light (λ ~ 525 nm) supplemented with 50 µmol 5700K light	12	-25.133
Non-infiltrated	n/a	50 µmol green light (λ ~ 525 nm) supplemented with 50 µmol 5700K light	13	-22.345
Non-infiltrated	n/a	50 µmol green light (λ ~ 525 nm) supplemented with 50 µmol 5700K light	14	-20.814
Non-infiltrated	n/a	50 µmol green light (λ ~ 525 nm) supplemented with 50 µmol 5700K light	15	-21.938
Non-infiltrated	n/a	50 µmol green light (λ ~ 525 nm) supplemented with 50 µmol 5700K light	16	-21.752
Non-infiltrated	n/a	50 µmol green light (λ ~ 525 nm) supplemented with 50 µmol 5700K light	17	-20.288
Non-infiltrated	n/a	50 µmol green light (λ ~ 525 nm) supplemented with 50 µmol 5700K light	18	-21.407
Non-infiltrated	n/a	50 µmol red light (λ ~ 660 nm) supplemented with 50 µmol 5700K light	1	-23.879
Non-infiltrated	n/a	50 µmol red light (λ ~ 660 nm) supplemented with 50 µmol 5700K light	2	-24.178
Non-infiltrated	n/a	50 µmol red light (λ ~ 660 nm) supplemented with 50 µmol 5700K light	3	-24.588
Non-infiltrated	n/a	50 µmol red light (λ ~ 660 nm) supplemented with 50 µmol 5700K light	4	-22.12
Non-infiltrated	n/a	50 µmol red light (λ ~ 660 nm) supplemented with 50 µmol 5700K light	5	-23.414
Non-infiltrated	n/a	50 µmol red light (λ ~ 660 nm) supplemented with 50 µmol 5700K light	6	-23.022
Non-infiltrated	n/a	50 µmol red light (λ ~ 660 nm) supplemented with 50 µmol 5700K light	7	-23.024
Non-infiltrated	n/a	50 µmol red light (λ ~ 660 nm) supplemented with 50 µmol 5700K light	8	-22.83
Non-infiltrated	n/a	50 µmol red light (λ ~ 660 nm) supplemented with 50 µmol 5700K light	9	-22.63
Non-infiltrated	n/a	50 µmol red light (λ ~ 660 nm) supplemented with 50 µmol 5700K light	10	-23.649
Non-infiltrated	n/a	50 µmol red light (λ ~ 660 nm) supplemented with 50 µmol 5700K light	11	-24.807
Non-infiltrated	n/a	50 µmol red light (λ ~ 660 nm) supplemented with 50 µmol 5700K light	12	-25.715
Non-infiltrated	n/a	50 µmol red light (λ ~ 660 nm) supplemented with 50 µmol 5700K light	13	-21.685
Non-infiltrated	n/a	50 µmol red light (λ ~ 660 nm) supplemented with 50 µmol 5700K light	14	-22.586
Non-infiltrated	n/a	50 µmol red light (λ ~ 660 nm) supplemented with 50 µmol 5700K light	15	-22.594
Non-infiltrated	n/a	50 µmol red light (λ ~ 660 nm) supplemented with 50 µmol 5700K light	16	-24.657
Non-infiltrated	n/a	50 µmol red light (λ ~ 660 nm) supplemented with 50 µmol 5700K light	17	-24.215
Non-infiltrated	n/a	50 µmol red light (λ ~ 660 nm) supplemented with 50 µmol 5700K light	18	-24.314
Non-infiltrated	n/a	100 µmol 5700K white light	1	-22.852
Non-infiltrated	n/a	100 µmol 5700K white light	2	-22.897
Non-infiltrated	n/a	100 µmol 5700K white light	3	-22.567
Non-infiltrated	n/a	100 µmol 5700K white light	4	-21.778
Non-infiltrated	n/a	100 µmol 5700K white light	5	-20.765
Non-infiltrated	n/a	100 µmol 5700K white light	6	-21.451
Non-infiltrated	n/a	100 µmol 5700K white light	7	-21.257
Non-infiltrated	n/a	100 µmol 5700K white light	8	-20.757
Non-infiltrated	n/a	100 µmol 5700K white light	9	-20.389
Non-infiltrated	n/a	100 µmol 5700K white light	10	-23.762
Non-infiltrated	n/a	100 µmol 5700K white light	11	-23.432
Non-infiltrated	n/a	100 µmol 5700K white light	12	-23.66
Non-infiltrated	n/a	100 µmol 5700K white light	13	-22.35
Non-infiltrated	n/a	100 µmol 5700K white light	14	-22.028
Non-infiltrated	n/a	100 µmol 5700K white light	15	-22.48
Non-infiltrated	n/a	100 µmol 5700K white light	16	-21.836
Non-infiltrated	n/a	100 µmol 5700K white light	17	-23.401
Non-infiltrated	n/a	100 µmol 5700K white light	18	-22.738

## Sheet: Fig 7D Results Summary
Graph Legend ID	Light treatment	Mean a* median	SEM	N
Highlighter(RUBY)	50 µmol blue light (λ ~ 455 nm) supplemented with 50 µmol 5700K light	-6.9805	1.46202	12
Highlighter(RUBY)	50 µmol green light (λ ~ 525 nm) supplemented with 50 µmol 5700K light	-1.0645	1.73301	12
Highlighter(RUBY)	50 µmol red light (λ ~ 660 nm) supplemented with 50 µmol 5700K light	0.787	2.42378	12
Highlighter(RUBY)	100 µmol 5700K white light	0.3995	1.85563	12
Constitutive RUBY	50 µmol blue light (λ ~ 455 nm) supplemented with 50 µmol 5700K light	10.0365	0.278128	12
Constitutive RUBY	50 µmol green light (λ ~ 525 nm) supplemented with 50 µmol 5700K light	10.1865	0.644698	12
Constitutive RUBY	50 µmol red light (λ ~ 660 nm) supplemented with 50 µmol 5700K light	9.605	0.436258	12
Constitutive RUBY	100 µmol 5700K white light	10.247	0.502033	12
Non-infiltrated	50 µmol blue light (λ ~ 455 nm) supplemented with 50 µmol 5700K light	-21.3905	0.269724	18
Non-infiltrated	50 µmol green light (λ ~ 525 nm) supplemented with 50 µmol 5700K light	-22.084	0.332206	18
Non-infiltrated	50 µmol red light (λ ~ 660 nm) supplemented with 50 µmol 5700K light	-23.5315	0.251879	18
Non-infiltrated	100 µmol 5700K white light	-22.415	0.243502	18

## Sheet: S7 Fig Data
Highlighter system variant	Construct used for infiltration	Light treatment	Infiltration spot number	Mean a*
Non-infiltrated	n/a	100 µmol blue light (λ ~ 455 nm)	1	-21.078
Non-infiltrated	n/a	100 µmol blue light (λ ~ 455 nm)	2	-21.709
Non-infiltrated	n/a	100 µmol blue light (λ ~ 455 nm)	3	-21.415
Non-infiltrated	n/a	100 µmol blue light (λ ~ 455 nm)	4	-18.924
Non-infiltrated	n/a	100 µmol blue light (λ ~ 455 nm)	5	-18.823
Non-infiltrated	n/a	100 µmol blue light (λ ~ 455 nm)	6	-18.712
Non-infiltrated	n/a	100 µmol blue light (λ ~ 455 nm)	7	-20.12
Non-infiltrated	n/a	100 µmol blue light (λ ~ 455 nm)	8	-20.283
Non-infiltrated	n/a	100 µmol blue light (λ ~ 455 nm)	9	-20.779
Non-infiltrated	n/a	100 µmol blue light (λ ~ 455 nm)	10	-20.076
Non-infiltrated	n/a	100 µmol blue light (λ ~ 455 nm)	11	-21.006
Non-infiltrated	n/a	100 µmol blue light (λ ~ 455 nm)	12	-21.124
Non-infiltrated	n/a	100 µmol green light (λ ~ 525 nm)	1	-20.535
Non-infiltrated	n/a	100 µmol green light (λ ~ 525 nm)	2	-21.254
Non-infiltrated	n/a	100 µmol green light (λ ~ 525 nm)	3	-22.373
Non-infiltrated	n/a	100 µmol green light (λ ~ 525 nm)	4	-20.636
Non-infiltrated	n/a	100 µmol green light (λ ~ 525 nm)	5	-23.043
Non-infiltrated	n/a	100 µmol green light (λ ~ 525 nm)	6	-22.466
Non-infiltrated	n/a	100 µmol green light (λ ~ 525 nm)	7	-18.603
Non-infiltrated	n/a	100 µmol green light (λ ~ 525 nm)	8	-20.468
Non-infiltrated	n/a	100 µmol green light (λ ~ 525 nm)	9	-21.102
Non-infiltrated	n/a	100 µmol green light (λ ~ 525 nm)	10	-21.672
Non-infiltrated	n/a	100 µmol green light (λ ~ 525 nm)	11	-19.627
Non-infiltrated	n/a	100 µmol green light (λ ~ 525 nm)	12	-22.137
Non-infiltrated	n/a	100 µmol red light (λ ~ 660 nm)	1	-21.162
Non-infiltrated	n/a	100 µmol red light (λ ~ 660 nm)	2	-23.768
Non-infiltrated	n/a	100 µmol red light (λ ~ 660 nm)	3	-23.675
Non-infiltrated	n/a	100 µmol red light (λ ~ 660 nm)	4	-21.027
Non-infiltrated	n/a	100 µmol red light (λ ~ 660 nm)	5	-22.182
Non-infiltrated	n/a	100 µmol red light (λ ~ 660 nm)	6	-21.535
Non-infiltrated	n/a	100 µmol red light (λ ~ 660 nm)	7	-19.944
Non-infiltrated	n/a	100 µmol red light (λ ~ 660 nm)	8	-22.069
Non-infiltrated	n/a	100 µmol red light (λ ~ 660 nm)	9	-20.744
Non-infiltrated	n/a	100 µmol red light (λ ~ 660 nm)	10	-21.405
Non-infiltrated	n/a	100 µmol red light (λ ~ 660 nm)	11	-22.909
Non-infiltrated	n/a	100 µmol red light (λ ~ 660 nm)	12	-23.346
Non-infiltrated	n/a	100 µmol 5700K white light	1	-22.191
Non-infiltrated	n/a	100 µmol 5700K white light	2	-24.098
Non-infiltrated	n/a	100 µmol 5700K white light	3	-23.123
Non-infiltrated	n/a	100 µmol 5700K white light	4	-22.758
Non-infiltrated	n/a	100 µmol 5700K white light	5	-24.48
Non-infiltrated	n/a	100 µmol 5700K white light	6	-24.117
Non-infiltrated	n/a	100 µmol 5700K white light	7	-19.501
Non-infiltrated	n/a	100 µmol 5700K white light	8	-21.225
Non-infiltrated	n/a	100 µmol 5700K white light	9	-20.195
Non-infiltrated	n/a	100 µmol 5700K white light	10	-19.421
Non-infiltrated	n/a	100 µmol 5700K white light	11	-21.147
Non-infiltrated	n/a	100 µmol 5700K white light	12	-20.124
Highlighter(RUBY)	pRH-19-781	100 µmol blue light (λ ~ 455 nm)	1	-19.427
Highlighter(RUBY)	pRH-19-781	100 µmol blue light (λ ~ 455 nm)	2	-18.343
Highlighter(RUBY)	pRH-19-781	100 µmol blue light (λ ~ 455 nm)	3	-19.527
Highlighter(RUBY)	pRH-19-781	100 µmol blue light (λ ~ 455 nm)	4	-19.926
Highlighter(RUBY)	pRH-19-781	100 µmol green light (λ ~ 525 nm)	1	-11.783
Highlighter(RUBY)	pRH-19-781	100 µmol green light (λ ~ 525 nm)	2	-21.685
Highlighter(RUBY)	pRH-19-781	100 µmol green light (λ ~ 525 nm)	3	-11.071
Highlighter(RUBY)	pRH-19-781	100 µmol green light (λ ~ 525 nm)	4	-13.079
Highlighter(RUBY)	pRH-19-781	100 µmol red light (λ ~ 660 nm)	1	-7.417
Highlighter(RUBY)	pRH-19-781	100 µmol red light (λ ~ 660 nm)	2	-7.953
Highlighter(RUBY)	pRH-19-781	100 µmol red light (λ ~ 660 nm)	3	-19.006
Highlighter(RUBY)	pRH-19-781	100 µmol red light (λ ~ 660 nm)	4	-9.641
Highlighter(RUBY)	pRH-19-781	100 µmol 5700K white light	1	-18.544
Highlighter(RUBY)	pRH-19-781	100 µmol 5700K white light	2	-11.644
Highlighter(RUBY)	pRH-19-781	100 µmol 5700K white light	3	-20.566
Highlighter(RUBY)	pRH-19-781	100 µmol 5700K white light	4	-19.755
Highlighter(RUBY) ΔCcaSHL-GG	pRH-19-783	100 µmol blue light (λ ~ 455 nm)	1	-22.092
Highlighter(RUBY) ΔCcaSHL-GG	pRH-19-783	100 µmol blue light (λ ~ 455 nm)	2	-21.189
Highlighter(RUBY) ΔCcaSHL-GG	pRH-19-783	100 µmol blue light (λ ~ 455 nm)	3	-21.338
Highlighter(RUBY) ΔCcaSHL-GG	pRH-19-783	100 µmol blue light (λ ~ 455 nm)	4	-21.144
Highlighter(RUBY) ΔCcaSHL-GG	pRH-19-783	100 µmol blue light (λ ~ 455 nm)	5	-18.737
Highlighter(RUBY) ΔCcaSHL-GG	pRH-19-783	100 µmol blue light (λ ~ 455 nm)	6	-19.348
Highlighter(RUBY) ΔCcaSHL-GG	pRH-19-783	100 µmol blue light (λ ~ 455 nm)	7	-19.613
Highlighter(RUBY) ΔCcaSHL-GG	pRH-19-783	100 µmol blue light (λ ~ 455 nm)	8	-19.918
Highlighter(RUBY) ΔCcaSHL-GG	pRH-19-783	100 µmol blue light (λ ~ 455 nm)	9	-20.989
Highlighter(RUBY) ΔCcaSHL-GG	pRH-19-783	100 µmol blue light (λ ~ 455 nm)	10	-20.962
Highlighter(RUBY) ΔCcaSHL-GG	pRH-19-783	100 µmol blue light (λ ~ 455 nm)	11	-20.598
Highlighter(RUBY) ΔCcaSHL-GG	pRH-19-783	100 µmol blue light (λ ~ 455 nm)	12	-20.661
Highlighter(RUBY) ΔCcaSHL-GG	pRH-19-783	100 µmol blue light (λ ~ 455 nm)	13	-21.78
Highlighter(RUBY) ΔCcaSHL-GG	pRH-19-783	100 µmol blue light (λ ~ 455 nm)	14	-21.75
Highlighter(RUBY) ΔCcaSHL-GG	pRH-19-783	100 µmol blue light (λ ~ 455 nm)	15	-21.135
Highlighter(RUBY) ΔCcaSHL-GG	pRH-19-783	100 µmol blue light (λ ~ 455 nm)	16	-20.406
Highlighter(RUBY) ΔCcaSHL-GG	pRH-19-783	100 µmol green light (λ ~ 525 nm)	1	-21.033
Highlighter(RUBY) ΔCcaSHL-GG	pRH-19-783	100 µmol green light (λ ~ 525 nm)	2	-21.098
Highlighter(RUBY) ΔCcaSHL-GG	pRH-19-783	100 µmol green light (λ ~ 525 nm)	3	-21.684
Highlighter(RUBY) ΔCcaSHL-GG	pRH-19-783	100 µmol green light (λ ~ 525 nm)	4	-21.42
Highlighter(RUBY) ΔCcaSHL-GG	pRH-19-783	100 µmol green light (λ ~ 525 nm)	5	-11.828
Highlighter(RUBY) ΔCcaSHL-GG	pRH-19-783	100 µmol green light (λ ~ 525 nm)	6	-15.572
Highlighter(RUBY) ΔCcaSHL-GG	pRH-19-783	100 µmol green light (λ ~ 525 nm)	7	-21.7
Highlighter(RUBY) ΔCcaSHL-GG	pRH-19-783	100 µmol green light (λ ~ 525 nm)	8	-21.217
Highlighter(RUBY) ΔCcaSHL-GG	pRH-19-783	100 µmol green light (λ ~ 525 nm)	9	-19.536
Highlighter(RUBY) ΔCcaSHL-GG	pRH-19-783	100 µmol green light (λ ~ 525 nm)	10	-19.737
Highlighter(RUBY) ΔCcaSHL-GG	pRH-19-783	100 µmol green light (λ ~ 525 nm)	11	-20.033
Highlighter(RUBY) ΔCcaSHL-GG	pRH-19-783	100 µmol green light (λ ~ 525 nm)	12	-20.03
Highlighter(RUBY) ΔCcaSHL-GG	pRH-19-783	100 µmol green light (λ ~ 525 nm)	13	-20.446
Highlighter(RUBY) ΔCcaSHL-GG	pRH-19-783	100 µmol green light (λ ~ 525 nm)	14	-20.175
Highlighter(RUBY) ΔCcaSHL-GG	pRH-19-783	100 µmol green light (λ ~ 525 nm)	15	-20.307
Highlighter(RUBY) ΔCcaSHL-GG	pRH-19-783	100 µmol green light (λ ~ 525 nm)	16	-21.054
Highlighter(RUBY) ΔCcaSHL-GG	pRH-19-783	100 µmol red light (λ ~ 660 nm)	1	-22.247
Highlighter(RUBY) ΔCcaSHL-GG	pRH-19-783	100 µmol red light (λ ~ 660 nm)	2	-22.594
Highlighter(RUBY) ΔCcaSHL-GG	pRH-19-783	100 µmol red light (λ ~ 660 nm)	3	-22.804
Highlighter(RUBY) ΔCcaSHL-GG	pRH-19-783	100 µmol red light (λ ~ 660 nm)	4	-22.388
Highlighter(RUBY) ΔCcaSHL-GG	pRH-19-783	100 µmol red light (λ ~ 660 nm)	5	-21.224
Highlighter(RUBY) ΔCcaSHL-GG	pRH-19-783	100 µmol red light (λ ~ 660 nm)	6	-21.461
Highlighter(RUBY) ΔCcaSHL-GG	pRH-19-783	100 µmol red light (λ ~ 660 nm)	7	-21.847
Highlighter(RUBY) ΔCcaSHL-GG	pRH-19-783	100 µmol red light (λ ~ 660 nm)	8	-21.387
Highlighter(RUBY) ΔCcaSHL-GG	pRH-19-783	100 µmol red light (λ ~ 660 nm)	9	-20.222
Highlighter(RUBY) ΔCcaSHL-GG	pRH-19-783	100 µmol red light (λ ~ 660 nm)	10	-20.738
Highlighter(RUBY) ΔCcaSHL-GG	pRH-19-783	100 µmol red light (λ ~ 660 nm)	11	-21.18
Highlighter(RUBY) ΔCcaSHL-GG	pRH-19-783	100 µmol red light (λ ~ 660 nm)	12	-20.769
Highlighter(RUBY) ΔCcaSHL-GG	pRH-19-783	100 µmol red light (λ ~ 660 nm)	13	-22.665
Highlighter(RUBY) ΔCcaSHL-GG	pRH-19-783	100 µmol red light (λ ~ 660 nm)	14	-23.101
Highlighter(RUBY) ΔCcaSHL-GG	pRH-19-783	100 µmol red light (λ ~ 660 nm)	15	-22.878
Highlighter(RUBY) ΔCcaSHL-GG	pRH-19-783	100 µmol red light (λ ~ 660 nm)	16	-21.965
Highlighter(RUBY) ΔCcaSHL-GG	pRH-19-783	100 µmol 5700K white light	1	-22.515
Highlighter(RUBY) ΔCcaSHL-GG	pRH-19-783	101 µmol 5700K white light	2	-21.421
Highlighter(RUBY) ΔCcaSHL-GG	pRH-19-783	102 µmol 5700K white light	3	-21.347
Highlighter(RUBY) ΔCcaSHL-GG	pRH-19-783	103 µmol 5700K white light	4	-22.117
Highlighter(RUBY) ΔCcaSHL-GG	pRH-19-783	104 µmol 5700K white light	5	-23.183
Highlighter(RUBY) ΔCcaSHL-GG	pRH-19-783	105 µmol 5700K white light	6	-23.008
Highlighter(RUBY) ΔCcaSHL-GG	pRH-19-783	106 µmol 5700K white light	7	-22.937
Highlighter(RUBY) ΔCcaSHL-GG	pRH-19-783	107 µmol 5700K white light	8	-21.748
Highlighter(RUBY) ΔCcaSHL-GG	pRH-19-783	108 µmol 5700K white light	9	-18.869
Highlighter(RUBY) ΔCcaSHL-GG	pRH-19-783	109 µmol 5700K white light	10	-19.744
Highlighter(RUBY) ΔCcaSHL-GG	pRH-19-783	110 µmol 5700K white light	11	-20.164
Highlighter(RUBY) ΔCcaSHL-GG	pRH-19-783	111 µmol 5700K white light	12	-21.015
Highlighter(RUBY) ΔCcaSHL-GG	pRH-19-783	112 µmol 5700K white light	13	-19.932
Highlighter(RUBY) ΔCcaSHL-GG	pRH-19-783	113 µmol 5700K white light	14	-20.285
Highlighter(RUBY) ΔCcaSHL-GG	pRH-19-783	114 µmol 5700K white light	15	-19.833
Highlighter(RUBY) ΔCcaSHL-GG	pRH-19-783	115 µmol 5700K white light	16	-20.117

## Sheet: S7 Fig Results Summary
Graph Legend ID	Highlighter system variant	Light treatment	Mean a* median	SEM	N
Uninfiltrated	Non-infiltrated	100 µmol 5700K white light	-21.708	0.534344	12
Uninfiltrated	Non-infiltrated	100 µmol blue light (λ ~ 455 nm)	-20.531	0.300295	12
Uninfiltrated	Non-infiltrated	100 µmol green light (λ ~ 525 nm)	-21.178	0.36911	12
Uninfiltrated	Non-infiltrated	100 µmol red light (λ ~ 660 nm)	-21.802	0.354908	12
CcaSHL tagRFP-P2A-CcaRHL pHL:RUBY	Highlighter(RUBY)	100 µmol 5700K white light	-19.1495	2.03722	4
CcaSHL tagRFP-P2A-CcaRHL pHL:RUBY	Highlighter(RUBY)	100 µmol blue light (λ ~ 455 nm)	-19.477	0.338532	4
CcaSHL tagRFP-P2A-CcaRHL pHL:RUBY	Highlighter(RUBY)	100 µmol green light (λ ~ 525 nm)	-12.431	2.46217	4
CcaSHL tagRFP-P2A-CcaRHL pHL:RUBY	Highlighter(RUBY)	100 µmol red light (λ ~ 660 nm)	-8.797	2.70901	4
ΔCcaSHL tagRFP-P2A-CcaRHL pHL:RUBY	Highlighter(RUBY) ΔCcaSHL-GG	100 µmol 5700K white light	-21.181	0.336951	16
ΔCcaSHL tagRFP-P2A-CcaRHL pHL:RUBY	Highlighter(RUBY) ΔCcaSHL-GG	100 µmol blue light (λ ~ 455 nm)	-20.9755	0.232296	16
ΔCcaSHL tagRFP-P2A-CcaRHL pHL:RUBY	Highlighter(RUBY) ΔCcaSHL-GG	100 µmol green light (λ ~ 525 nm)	-20.3765	0.642241	16
ΔCcaSHL tagRFP-P2A-CcaRHL pHL:RUBY	Highlighter(RUBY) ΔCcaSHL-GG	100 µmol red light (λ ~ 660 nm)	-21.906	0.218621	16
