# Supplementary material for: Highlighter: An optogenetic system for high-resolution gene expression control in plants
Source: PLoS Biol. 2023 Sep 21;21(9):e3002303. doi: 10.1371/journal.pbio.3002303 (PMC10513317; doi:10.1371/journal.pbio.3002303)
Supplement: S7 Data — (XLSX) [file pbio.3002303.s020.xlsx]

## Sheet: S1C Fig Raw Data
			Optical denisty at 600nm (OD600 nm)							Fluorescence counts (absorbance read at 600 nm)
Light treatment				Dilution range (Fold) of starter culture							Dilution range (Fold) of starter culture
Wavelength	CcaS variant and chromophore	Construct ID	LB absorbance values used for background subtraction	2187	729	243	81	27	9	LB fluorescence values used for background subtraction	2187	729	243	81	27	9
525 nm	CcaS PCB	pSR43.6 + pSR58.6	0.0347812	0.0712	0.1111	0.168	0.2782	0.4501	0.6196	1.07729e+06	1.76901e+06	3.15086e+06	6943776	1.72786e+07	26878106	3.84088e+07
525 nm	CcaS PΦB	pBL413-003-005 + pBL413-003-020	0.0347812	0.1178	0.1796	0.2631	0.4102	0.4376	0.4934	1.07729e+06	1.3846e+06	1.96009e+06	3907107	8443002	1.33094e+07	17721528
525 nm	CcaS(L80M) PΦB	pBL413-006-056 + pBL413-003-020	0.0347812	0.0974	0.1497	0.2093	0.2988	0.3846	0.4698	1.07729e+06	1.48652e+06	2.20881e+06	4.17404e+06	8.67618e+06	1.05086e+07	1.06352e+07
525 nm	CcaS(I84F) PΦB	pBL413-006-057 + pBL413-003-020	0.0347812	0.0549	0.0747	0.1125	0.1734	0.2748	0.4079	1.07729e+06	1465877	2.10424e+06	3.98655e+06	8786040	1.84863e+07	2.46603e+07
525 nm	CcaS(A92V) PΦB	pBL413-006-058 + pBL413-003-020	0.0347812	0.0576	0.0802	0.1195	0.1846	0.2955	0.4157	1.07729e+06	1.41998e+06	2.02009e+06	3.99456e+06	9.28969e+06	1.87077e+07	2.28764e+07
525 nm	CcaS(I104Y) PΦB	pBL413-006-059 + pBL413-003-020	0.0347812	0.0765	0.1209	0.1749	0.243	0.349	0.4351	1.07729e+06	1.26302e+06	1486066	2.36773e+06	4.68228e+06	6.60414e+06	5.16126e+06
525 nm	CcaS(V113D) PΦB	pBL413-006-060 + pBL413-003-020	0.0347812	0.0555	0.0742	0.114	0.1693	0.2702	0.4234	1.07729e+06	1376663	1.89193e+06	3.53858e+06	7.78671e+06	1.62332e+07	21884642
525 nm	CcaS(F114I) PΦB	pBL413-006-061 + pBL413-003-020	0.0347812	0.0534	0.0746	0.1136	0.166	0.2726	0.3951	1.07729e+06	1.41715e+06	1.95713e+06	3694834	8.18872e+06	1.77857e+07	2.36213e+07
525 nm	CcaS(L142H) PΦB	pBL413-006-062 + pBL413-003-020	0.0347812	0.0541	0.0728	0.1134	0.1674	0.2704	0.3941	1.07729e+06	1.46437e+06	2.10327e+06	4.08436e+06	8.82934e+06	1.88735e+07	2.63038e+07
525 nm	CcaS(F149M) PΦB	pBL413-006-063 + pBL413-003-020	0.0347812	0.084	0.1272	0.1876	0.2822	0.4422	0.5846	1.07729e+06	1.45514e+06	2.05505e+06	4.18817e+06	9.51355e+06	15677341	2.2785e+07
Dark	CcaS PCB	pSR43.6 + pSR58.6	0.0346813	0.0691	0.1061	0.1586	0.2394	0.3986	0.5795	1.1157e+06	1.25988e+06	1.27641e+06	1.57786e+06	4.3843e+06	7.73458e+06	8.6909e+06
Dark	CcaS PΦB	pBL413-003-005 + pBL413-003-020	0.0346813	0.1069	0.164	0.2291	0.3418	0.4189	0.4854	1.1157e+06	1.34394e+06	1633398	2.84702e+06	6.17007e+06	1.07399e+07	1.59361e+07
Dark	CcaS(L80M) PΦB	pBL413-006-056 + pBL413-003-020	0.0346813	0.0843	0.1315	0.191	0.2735	0.3715	0.4611	1.1157e+06	1298946	1.43391e+06	2.21286e+06	4.6263e+06	6.70874e+06	6.14078e+06
Dark	CcaS(I84F) PΦB	pBL413-006-057 + pBL413-003-020	0.0346813	0.0532	0.0734	0.1114	0.1715	0.2606	0.3958	1.1157e+06	1.4533e+06	1.87226e+06	3.35444e+06	7.11454e+06	1.50665e+07	2.11375e+07
Dark	CcaS(A92V) PΦB	pBL413-006-058 + pBL413-003-020	0.0346813	0.0559	0.0785	0.1173	0.1766	0.2707	0.4045	1.1157e+06	1224969	1.21635e+06	1292784	2.0466e+06	5.33335e+06	6.26375e+06
Dark	CcaS(I104Y) PΦB	pBL413-006-059 + pBL413-003-020	0.0346813	0.0714	0.1087	0.1668	0.231	0.3389	0.4312	1.1157e+06	1.31482e+06	1.47463e+06	2.13923e+06	3.88258e+06	6365150	5.07815e+06
Dark	CcaS(V113D) PΦB	pBL413-006-060 + pBL413-003-020	0.0346813	0.0528	0.0722	0.111	0.1686	0.2574	0.3942	1.1157e+06	1.42503e+06	1782971	3.12648e+06	6.51838e+06	1.36121e+07	1.8947e+07
Dark	CcaS(F114I) PΦB	pBL413-006-061 + pBL413-003-020	0.0346813	0.0525	0.0722	0.1093	0.1637	0.2543	0.3887	1.1157e+06	1.42926e+06	1.79949e+06	3183099	6.61088e+06	1.42616e+07	2.11897e+07
Dark	CcaS(L142H) PΦB	pBL413-006-062 + pBL413-003-020	0.0346813	0.0527	0.0714	0.1094	0.1655	0.2594	0.3883	1.1157e+06	1.47033e+06	1.90993e+06	3.45442e+06	7248127	1.55243e+07	2.3376e+07
Dark	CcaS(F149M) PΦB	pBL413-006-063 + pBL413-003-020	0.0346813	0.0737	0.1163	0.1741	0.2465	0.3508	0.5272	1.1157e+06	1.3698e+06	1.64724e+06	2.96168e+06	6461428	12441230	1.56581e+07

## Sheet: S1C Fig Background subtraction
			Background subtracted optical denisty at 600nm (OD600 nm). LB absorbance used for background subtraction						Background subtracted fluorescence counts (absorbance read at 600 nm). LB fluorescence used for background subtraction
Light treatment			Dilution range (Fold) of starter culture						Dilution range (Fold) of starter culture
Wavelength	CcaS variant and chromophore	Construct ID	2187	729	243	81	27	9	2187	729	243	81	27	9
525 nm	CcaS PCB	pSR43.6 + pSR58.6	0.0364187	0.0763188	0.133219	0.243419	0.415319	0.584819	691720	2.07356e+06	5.86648e+06	1.62013e+07	2.58008e+07	3.73316e+07
525 nm	CcaS PΦB	pBL413-003-005 + pBL413-003-020	0.0830188	0.144819	0.228319	0.375419	0.402819	0.458619	307305	882798	2.82981e+06	7.36571e+06	1.22321e+07	1.66442e+07
525 nm	CcaS(L80M) PΦB	pBL413-006-056 + pBL413-003-020	0.0626188	0.114919	0.174519	0.264019	0.349819	0.435019	409227	1.13152e+06	3.09675e+06	7.59888e+06	9.43128e+06	9.55786e+06
525 nm	CcaS(I84F) PΦB	pBL413-006-057 + pBL413-003-020	0.0201187	0.0399188	0.0777188	0.138619	0.240019	0.373119	388583	1.02695e+06	2.90925e+06	7.70875e+06	1.7409e+07	2.3583e+07
525 nm	CcaS(A92V) PΦB	pBL413-006-058 + pBL413-003-020	0.0228187	0.0454187	0.0847187	0.149819	0.260719	0.380919	342682	942798	2.91727e+06	8.2124e+06	1.76304e+07	2.17992e+07
525 nm	CcaS(I104Y) PΦB	pBL413-006-059 + pBL413-003-020	0.0417187	0.0861187	0.140119	0.208219	0.314219	0.400319	185723	408772	1.29044e+06	3.60499e+06	5.52685e+06	4.08397e+06
525 nm	CcaS(V113D) PΦB	pBL413-006-060 + pBL413-003-020	0.0207188	0.0394188	0.0792188	0.134519	0.235419	0.388619	299369	814632	2.46129e+06	6.70942e+06	1.51559e+07	2.08073e+07
525 nm	CcaS(F114I) PΦB	pBL413-006-061 + pBL413-003-020	0.0186188	0.0398187	0.0788188	0.131219	0.237819	0.360319	339859	879832	2.61754e+06	7.11143e+06	1.67084e+07	2.2544e+07
525 nm	CcaS(L142H) PΦB	pBL413-006-062 + pBL413-003-020	0.0193188	0.0380188	0.0786188	0.132619	0.235619	0.359319	387074	1.02598e+06	3.00706e+06	7.75205e+06	1.77962e+07	2.52265e+07
525 nm	CcaS(F149M) PΦB	pBL413-006-063 + pBL413-003-020	0.0492188	0.0924188	0.152819	0.247419	0.407419	0.549819	377843	977760	3.11087e+06	8.43626e+06	1.46e+07	2.17077e+07
Dark	CcaS PCB	pSR43.6 + pSR58.6	0.0344187	0.0714188	0.123919	0.204719	0.363919	0.544819	144183	160716	462164	3.2686e+06	6.61889e+06	7.5752e+06
Dark	CcaS PΦB	pBL413-003-005 + pBL413-003-020	0.0722187	0.129319	0.194419	0.307119	0.384219	0.450719	228243	517702	1.73132e+06	5.05438e+06	9.6242e+06	1.48204e+07
Dark	CcaS(L80M) PΦB	pBL413-006-056 + pBL413-003-020	0.0496187	0.0968188	0.156319	0.238819	0.336819	0.426419	183250	318212	1.09717e+06	3.5106e+06	5.59304e+06	5.02509e+06
Dark	CcaS(I84F) PΦB	pBL413-006-057 + pBL413-003-020	0.0185187	0.0387188	0.0767188	0.136819	0.225919	0.361119	337608	756563	2.23874e+06	5.99884e+06	1.39508e+07	2.00218e+07
Dark	CcaS(A92V) PΦB	pBL413-006-058 + pBL413-003-020	0.0212187	0.0438187	0.0826187	0.141919	0.236019	0.369819	109273	100649	177088	930901	4.21766e+06	5.14805e+06
Dark	CcaS(I104Y) PΦB	pBL413-006-059 + pBL413-003-020	0.0367188	0.0740187	0.132119	0.196319	0.304219	0.396519	199124	358929	1.02353e+06	2.76689e+06	5.24945e+06	3.96245e+06
Dark	CcaS(V113D) PΦB	pBL413-006-060 + pBL413-003-020	0.0181187	0.0375187	0.0763187	0.133919	0.222719	0.359519	309337	667275	2.01078e+06	5.40269e+06	1.24964e+07	1.78313e+07
Dark	CcaS(F114I) PΦB	pBL413-006-061 + pBL413-003-020	0.0178187	0.0375187	0.0746187	0.129019	0.219619	0.354019	313562	683795	2.0674e+06	5.49519e+06	1.31459e+07	2.0074e+07
Dark	CcaS(L142H) PΦB	pBL413-006-062 + pBL413-003-020	0.0180187	0.0367188	0.0747188	0.130819	0.224719	0.353619	354631	794233	2.33872e+06	6.13243e+06	1.44086e+07	2.22603e+07
Dark	CcaS(F149M) PΦB	pBL413-006-063 + pBL413-003-020	0.0390187	0.0816187	0.139419	0.211819	0.316119	0.492519	254099	531548	1.84598e+06	5.34573e+06	1.13255e+07	1.45424e+07

## Sheet: S1C Fig  Results Summary
Light treatment			Estimated Fuorescence units at OD600 nm = 0.2 using LB fluorescence and absorbance background subtracted data		Graph legend ID	Green to Dark RFU ratio
Wavelength	Graph legend ID	Construct IDs	RFU
525 nm	CcaS PCB	pSR43.6 + pSR58.6	1.16804e+07		CcaS PCB	4.41132
525 nm	CcaS PΦB	pBL413-003-005 + pBL413-003-020	1.93388e+06		CcaS PΦB	1.13064
525 nm	CcaS(L80M) PΦB	pBL413-006-056 + pBL413-003-020	4.37365e+06		CcaS(L80M) PΦB	1.85997
525 nm	CcaS(I84F) PΦB	pBL413-006-057 + pBL413-003-020	1.36639e+07		CcaS(I84F) PΦB	1.17227
525 nm	CcaS(A92V) PΦB	pBL413-006-058 + pBL413-003-020	1.26103e+07		CcaS(A92V) PΦB	4.21426
525 nm	CcaS(I104Y) PΦB	pBL413-006-059 + pBL413-003-020	3.20393e+06		CcaS(I104Y) PΦB	1.09331
525 nm	CcaS(V113D) PΦB	pBL413-006-060 + pBL413-003-020	1.22205e+07		CcaS(V113D) PΦB	1.14233
525 nm	CcaS(F114I) PΦB	pBL413-006-061 + pBL413-003-020	1.33587e+07		CcaS(F114I) PΦB	1.16427
525 nm	CcaS(L142H) PΦB	pBL413-006-062 + pBL413-003-020	1.43425e+07		CcaS(L142H) PΦB	1.17552
525 nm	CcaS(F149M) PΦB	pBL413-006-063 + pBL413-003-020	5.54951e+06		CcaS(F149M) PΦB	1.16736
Dark	CcaS PCB	pSR43.6 + pSR58.6	2.64782e+06
Dark	CcaS PΦB	pBL413-003-005 + pBL413-003-020	1.71043e+06
Dark	CcaS(L80M) PΦB	pBL413-006-056 + pBL413-003-020	2.35146e+06
Dark	CcaS(I84F) PΦB	pBL413-006-057 + pBL413-003-020	1.1656e+07
Dark	CcaS(A92V) PΦB	pBL413-006-058 + pBL413-003-020	2.99229e+06
Dark	CcaS(I104Y) PΦB	pBL413-006-059 + pBL413-003-020	2.93048e+06
Dark	CcaS(V113D) PΦB	pBL413-006-060 + pBL413-003-020	1.06979e+07
Dark	CcaS(F114I) PΦB	pBL413-006-061 + pBL413-003-020	1.14738e+07
Dark	CcaS(L142H) PΦB	pBL413-006-062 + pBL413-003-020	1.2201e+07
Dark	CcaS(F149M) PΦB	pBL413-006-063 + pBL413-003-020	4.75391e+06
