# Supplementary material for: Highlighter: An optogenetic system for high-resolution gene expression control in plants
Source: PLoS Biol. 2023 Sep 21;21(9):e3002303. doi: 10.1371/journal.pbio.3002303 (PMC10513317; doi:10.1371/journal.pbio.3002303)
Supplement: S8 Data — (XLSX) [file pbio.3002303.s021.xlsx]

## Sheet: S4 Fig Nuclear YFP RFP Ratio
Biological replicate	Highlighter system variant	Construct used for infiltration	Light treatment of sample	Nuclear YFP/RFP Ratio
Bio Rep 1	Highlighter(YFP)	pBL413-024-257	Dark(ON) → Blue( λ ~ 455 nm light 100 µmol for 3 days)	0.1965
Bio Rep 1	Highlighter(YFP)	pBL413-024-257	Dark(ON) → Blue( λ ~ 455 nm light 100 µmol for 3 days)	0.2944
Bio Rep 1	Highlighter(YFP)	pBL413-024-257	Dark(ON) → Blue( λ ~ 455 nm light 100 µmol for 3 days)	0.8206
Bio Rep 1	Highlighter(YFP)	pBL413-024-257	Dark(ON) → Blue( λ ~ 455 nm light 100 µmol for 3 days)	0.3885
Bio Rep 1	Highlighter(YFP)	pBL413-024-257	Dark(ON) → Blue( λ ~ 455 nm light 100 µmol for 3 days)	0.3054
Bio Rep 1	Highlighter(YFP)	pBL413-024-257	Dark(ON) → Blue( λ ~ 455 nm light 100 µmol for 3 days)	0.2265
Bio Rep 1	Highlighter(YFP)	pBL413-024-257	Dark(ON) → Blue( λ ~ 455 nm light 100 µmol for 3 days)	0.2396
Bio Rep 1	Highlighter(YFP)	pBL413-024-257	Dark(ON) → Blue( λ ~ 455 nm light 100 µmol for 3 days)	0.2768
Bio Rep 1	Highlighter(YFP)	pBL413-024-257	Dark(ON) → Blue( λ ~ 455 nm light 100 µmol for 3 days)	0.2604
Bio Rep 1	Highlighter(YFP)	pBL413-024-257	Dark(ON) → Blue( λ ~ 455 nm light 100 µmol for 3 days)	1.4011
Bio Rep 1	Highlighter(YFP)	pBL413-024-257	Dark(ON) → Blue( λ ~ 455 nm light 100 µmol for 3 days)	0.5373
Bio Rep 1	Highlighter(YFP)	pBL413-024-257	Dark(ON) → Blue( λ ~ 455 nm light 100 µmol for 3 days)	0.2179
Bio Rep 1	Highlighter(YFP)	pBL413-024-257	Dark(ON) → Blue( λ ~ 455 nm light 100 µmol for 3 days)	0.2904
Bio Rep 1	Highlighter(YFP)	pBL413-024-257	Dark(ON) → Blue( λ ~ 455 nm light 100 µmol for 3 days)	0.2027
Bio Rep 1	Highlighter(YFP)	pBL413-024-257	Dark(ON) → Blue( λ ~ 455 nm light 100 µmol for 3 days)	2.4479
Bio Rep 1	Highlighter(YFP)	pBL413-024-257	Dark(ON) → Blue( λ ~ 455 nm light 100 µmol for 3 days)	0.0979
Bio Rep 1	Highlighter(YFP)	pBL413-024-257	Dark(ON) → Blue( λ ~ 455 nm light 100 µmol for 3 days)	0.4788
Bio Rep 1	Highlighter(YFP)	pBL413-024-257	Dark(ON) → Blue( λ ~ 455 nm light 100 µmol for 3 days)	0.3498
Bio Rep 1	Highlighter(YFP)	pBL413-024-257	Dark(ON) → Blue( λ ~ 455 nm light 100 µmol for 3 days)	2.926
Bio Rep 1	Highlighter(YFP)	pBL413-024-257	Dark(ON) → Blue( λ ~ 455 nm light 100 µmol for 3 days)	0.3656
Bio Rep 1	Highlighter(YFP)	pBL413-024-257	Dark(ON) → Blue( λ ~ 455 nm light 100 µmol for 3 days)	0.3391
Bio Rep 1	Highlighter(YFP)	pBL413-024-257	Dark(ON) → Blue( λ ~ 455 nm light 100 µmol for 3 days)	0.3034
Bio Rep 1	Highlighter(YFP)	pBL413-024-257	Dark(ON) → Blue( λ ~ 455 nm light 100 µmol for 3 days)	0.3419
Bio Rep 1	Highlighter(YFP)	pBL413-024-257	Dark(ON) → Blue( λ ~ 455 nm light 100 µmol for 3 days)	0.3447
Bio Rep 1	Highlighter(YFP)	pBL413-024-257	Dark(ON) → Blue( λ ~ 455 nm light 100 µmol for 3 days)	0.367
Bio Rep 1	Highlighter(YFP)	pBL413-024-257	Dark(ON) → Blue( λ ~ 455 nm light 100 µmol for 3 days)	0.3957
Bio Rep 1	Highlighter(YFP)	pBL413-024-257	Dark(ON) → Blue( λ ~ 455 nm light 100 µmol for 3 days)	0.4658
Bio Rep 1	Highlighter(YFP)	pBL413-024-257	Dark(ON) → Blue( λ ~ 455 nm light 100 µmol for 3 days)	0.3377
Bio Rep 1	Highlighter(YFP)	pBL413-024-257	Dark(ON) → Blue( λ ~ 455 nm light 100 µmol for 3 days)	8.2785
Bio Rep 1	Highlighter(YFP)	pBL413-024-257	Dark(ON) → Green( λ ~ 525 nm light 100 µmol for 3 days)	0.1986
Bio Rep 1	Highlighter(YFP)	pBL413-024-257	Dark(ON) → Green( λ ~ 525 nm light 100 µmol for 3 days)	0.3303
Bio Rep 1	Highlighter(YFP)	pBL413-024-257	Dark(ON) → Green( λ ~ 525 nm light 100 µmol for 3 days)	0.3541
Bio Rep 1	Highlighter(YFP)	pBL413-024-257	Dark(ON) → Green( λ ~ 525 nm light 100 µmol for 3 days)	0.162
Bio Rep 1	Highlighter(YFP)	pBL413-024-257	Dark(ON) → Green( λ ~ 525 nm light 100 µmol for 3 days)	0.7154
Bio Rep 1	Highlighter(YFP)	pBL413-024-257	Dark(ON) → Green( λ ~ 525 nm light 100 µmol for 3 days)	0.264
Bio Rep 1	Highlighter(YFP)	pBL413-024-257	Dark(ON) → Green( λ ~ 525 nm light 100 µmol for 3 days)	0.2795
Bio Rep 1	Highlighter(YFP)	pBL413-024-257	Dark(ON) → Green( λ ~ 525 nm light 100 µmol for 3 days)	0.5446
Bio Rep 1	Highlighter(YFP)	pBL413-024-257	Dark(ON) → Green( λ ~ 525 nm light 100 µmol for 3 days)	0.1407
Bio Rep 1	Highlighter(YFP)	pBL413-024-257	Dark(ON) → Green( λ ~ 525 nm light 100 µmol for 3 days)	3.0173
Bio Rep 1	Highlighter(YFP)	pBL413-024-257	Dark(ON) → Green( λ ~ 525 nm light 100 µmol for 3 days)	0.4641
Bio Rep 1	Highlighter(YFP)	pBL413-024-257	Dark(ON) → Green( λ ~ 525 nm light 100 µmol for 3 days)	1.1456
Bio Rep 1	Highlighter(YFP)	pBL413-024-257	Dark(ON) → Green( λ ~ 525 nm light 100 µmol for 3 days)	0.7669
Bio Rep 1	Highlighter(YFP)	pBL413-024-257	Dark(ON) → Green( λ ~ 525 nm light 100 µmol for 3 days)	0.6747
Bio Rep 1	Highlighter(YFP)	pBL413-024-257	Dark(ON) → Green( λ ~ 525 nm light 100 µmol for 3 days)	0.4638
Bio Rep 1	Highlighter(YFP)	pBL413-024-257	Dark(ON) → Green( λ ~ 525 nm light 100 µmol for 3 days)	1.0319
Bio Rep 1	Highlighter(YFP)	pBL413-024-257	Dark(ON) → Green( λ ~ 525 nm light 100 µmol for 3 days)	1.2076
Bio Rep 1	Highlighter(YFP)	pBL413-024-257	Dark(ON) → Green( λ ~ 525 nm light 100 µmol for 3 days)	1.4663
Bio Rep 1	Highlighter(YFP)	pBL413-024-257	Dark(ON) → Green( λ ~ 525 nm light 100 µmol for 3 days)	1.9038
Bio Rep 1	Highlighter(YFP)	pBL413-024-257	Dark(ON) → Green( λ ~ 525 nm light 100 µmol for 3 days)	2.272
Bio Rep 1	Highlighter(YFP)	pBL413-024-257	Dark(ON) → Green( λ ~ 525 nm light 100 µmol for 3 days)	1.0555
Bio Rep 1	Highlighter(YFP)	pBL413-024-257	Dark(ON) → Green( λ ~ 525 nm light 100 µmol for 3 days)	4.3595
Bio Rep 1	Highlighter(YFP)	pBL413-024-257	Dark(ON) → Green( λ ~ 525 nm light 100 µmol for 3 days)	2.555
Bio Rep 1	Highlighter(YFP)	pBL413-024-257	Dark(ON) → Green( λ ~ 525 nm light 100 µmol for 3 days)	6.4729
Bio Rep 1	Highlighter(YFP)	pBL413-024-257	Dark(ON) → Green( λ ~ 525 nm light 100 µmol for 3 days)	3.3992
Bio Rep 1	Highlighter(YFP)	pBL413-024-257	Dark(ON) → Green( λ ~ 525 nm light 100 µmol for 3 days)	7.035
Bio Rep 1	Highlighter(YFP)	pBL413-024-257	Dark(ON) → Green( λ ~ 525 nm light 100 µmol for 3 days)	4.6398
Bio Rep 1	Highlighter(YFP)	pBL413-024-257	Dark(ON) → Green( λ ~ 525 nm light 100 µmol for 3 days)	2.1968
Bio Rep 1	Highlighter(YFP)	pBL413-024-257	Dark(ON) → Green( λ ~ 525 nm light 100 µmol for 3 days)	7.9004
Bio Rep 1	Highlighter(YFP)	pBL413-024-257	Dark(ON) → Green( λ ~ 525 nm light 100 µmol for 3 days)	0.8351
Bio Rep 1	Highlighter(YFP)	pBL413-024-257	Dark(ON) → Green( λ ~ 525 nm light 100 µmol for 3 days)	4.7407
Bio Rep 1	Highlighter(YFP)	pBL413-024-257	Dark(ON) → Green( λ ~ 525 nm light 100 µmol for 3 days)	5.7691
Bio Rep 1	Highlighter(YFP)	pBL413-024-257	Dark(ON) → Green( λ ~ 525 nm light 100 µmol for 3 days)	6.5416
Bio Rep 1	Highlighter(YFP)	pBL413-024-257	Dark(ON) → Green( λ ~ 525 nm light 100 µmol for 3 days)	5.8989
Bio Rep 1	Highlighter(YFP)	pBL413-024-257	Dark(ON) → Red( λ ~ 660 nm light 100 µmol for 3 days)	1.1735
Bio Rep 1	Highlighter(YFP)	pBL413-024-257	Dark(ON) → Red( λ ~ 660 nm light 100 µmol for 3 days)	1.417
Bio Rep 1	Highlighter(YFP)	pBL413-024-257	Dark(ON) → Red( λ ~ 660 nm light 100 µmol for 3 days)	0.6081
Bio Rep 1	Highlighter(YFP)	pBL413-024-257	Dark(ON) → Red( λ ~ 660 nm light 100 µmol for 3 days)	1.1844
Bio Rep 1	Highlighter(YFP)	pBL413-024-257	Dark(ON) → Red( λ ~ 660 nm light 100 µmol for 3 days)	0.7402
Bio Rep 1	Highlighter(YFP)	pBL413-024-257	Dark(ON) → Red( λ ~ 660 nm light 100 µmol for 3 days)	0.9388
Bio Rep 1	Highlighter(YFP)	pBL413-024-257	Dark(ON) → Red( λ ~ 660 nm light 100 µmol for 3 days)	0.5273
Bio Rep 1	Highlighter(YFP)	pBL413-024-257	Dark(ON) → Red( λ ~ 660 nm light 100 µmol for 3 days)	1.9546
Bio Rep 1	Highlighter(YFP)	pBL413-024-257	Dark(ON) → Red( λ ~ 660 nm light 100 µmol for 3 days)	1.4173
Bio Rep 1	Highlighter(YFP)	pBL413-024-257	Dark(ON) → Red( λ ~ 660 nm light 100 µmol for 3 days)	1.2773
Bio Rep 1	Highlighter(YFP)	pBL413-024-257	Dark(ON) → Red( λ ~ 660 nm light 100 µmol for 3 days)	0.7316
Bio Rep 1	Highlighter(YFP)	pBL413-024-257	Dark(ON) → Red( λ ~ 660 nm light 100 µmol for 3 days)	5.9622
Bio Rep 1	Highlighter(YFP)	pBL413-024-257	Dark(ON) → Red( λ ~ 660 nm light 100 µmol for 3 days)	2.7199
Bio Rep 1	Highlighter(YFP)	pBL413-024-257	Dark(ON) → Red( λ ~ 660 nm light 100 µmol for 3 days)	3.0424
Bio Rep 1	Highlighter(YFP)	pBL413-024-257	Dark(ON) → Red( λ ~ 660 nm light 100 µmol for 3 days)	2.7286
Bio Rep 1	Highlighter(YFP)	pBL413-024-257	Dark(ON) → Red( λ ~ 660 nm light 100 µmol for 3 days)	3.5133
Bio Rep 1	Highlighter(YFP)	pBL413-024-257	Dark(ON) → Red( λ ~ 660 nm light 100 µmol for 3 days)	6.9332
Bio Rep 1	Highlighter(YFP)	pBL413-024-257	Dark(ON) → Red( λ ~ 660 nm light 100 µmol for 3 days)	0.3718
Bio Rep 1	Highlighter(YFP)	pBL413-024-257	Dark(ON) → Red( λ ~ 660 nm light 100 µmol for 3 days)	3.6555
Bio Rep 1	Highlighter(YFP)	pBL413-024-257	Dark(ON) → Red( λ ~ 660 nm light 100 µmol for 3 days)	0.2901
Bio Rep 1	Highlighter(YFP)	pBL413-024-257	Dark(ON) → Red( λ ~ 660 nm light 100 µmol for 3 days)	2.0442
Bio Rep 1	Highlighter(YFP)	pBL413-024-257	Dark(ON) → Red( λ ~ 660 nm light 100 µmol for 3 days)	0.3191
Bio Rep 1	Highlighter(YFP)	pBL413-024-257	Dark(ON) → Dark( Darkness for 3 days)	4.178
Bio Rep 1	Highlighter(YFP)	pBL413-024-257	Dark(ON) → Dark( Darkness for 3 days)	4.8044
Bio Rep 1	Highlighter(YFP)	pBL413-024-257	Dark(ON) → Dark( Darkness for 3 days)	2.4594
Bio Rep 1	Highlighter(YFP)	pBL413-024-257	Dark(ON) → Dark( Darkness for 3 days)	4.1464
Bio Rep 1	Highlighter(YFP)	pBL413-024-257	Dark(ON) → Dark( Darkness for 3 days)	1.7926
Bio Rep 1	Highlighter(YFP)	pBL413-024-257	Dark(ON) → Dark( Darkness for 3 days)	3.8888
Bio Rep 1	Highlighter(YFP)	pBL413-024-257	Dark(ON) → Dark( Darkness for 3 days)	2.933
Bio Rep 1	Highlighter(YFP)	pBL413-024-257	Dark(ON) → Dark( Darkness for 3 days)	1.7631
Bio Rep 1	Highlighter(YFP)	pBL413-024-257	Dark(ON) → Dark( Darkness for 3 days)	4.1819
Bio Rep 1	Highlighter(YFP)	pBL413-024-257	Dark(ON) → Dark( Darkness for 3 days)	4.2004
Bio Rep 1	Highlighter(YFP)	pBL413-024-257	Dark(ON) → Dark( Darkness for 3 days)	3.4436
Bio Rep 1	Highlighter(YFP)	pBL413-024-257	Dark(ON) → Dark( Darkness for 3 days)	3.5704
Bio Rep 1	Highlighter(YFP)	pBL413-024-257	Dark(ON) → Dark( Darkness for 3 days)	1.7338
Bio Rep 1	Highlighter(YFP)	pBL413-024-257	Dark(ON) → Dark( Darkness for 3 days)	2.8066
Bio Rep 1	Highlighter(YFP)	pBL413-024-257	Dark(ON) → Dark( Darkness for 3 days)	4.4164
Bio Rep 1	Highlighter(YFP)	pBL413-024-257	Dark(ON) → Dark( Darkness for 3 days)	5.4795
Bio Rep 1	Highlighter(YFP)	pBL413-024-257	Dark(ON) → Dark( Darkness for 3 days)	0.6264
Bio Rep 1	Highlighter(YFP)	pBL413-024-257	Dark(ON) → Dark( Darkness for 3 days)	6.5728
Bio Rep 1	Highlighter(YFP)	pBL413-024-257	Dark(ON) → Dark( Darkness for 3 days)	2.9656
Bio Rep 1	Highlighter(YFP)	pBL413-024-257	Dark(ON) → Dark( Darkness for 3 days)	2.7464
Bio Rep 1	Highlighter(YFP)	pBL413-024-257	Dark(ON) → Dark( Darkness for 3 days)	2.7027
Bio Rep 1	Highlighter(YFP)	pBL413-024-257	Dark(ON) → Dark( Darkness for 3 days)	2.9994
Bio Rep 1	Highlighter(YFP)	pBL413-024-257	Dark(ON) → Dark( Darkness for 3 days)	0.6512
Bio Rep 1	Highlighter(YFP)	pBL413-024-257	Dark(ON) → Dark( Darkness for 3 days)	2.4646
Bio Rep 1	Highlighter(YFP)	pBL413-024-257	Dark(ON) → Dark( Darkness for 3 days)	3.471
Bio Rep 1	Highlighter(YFP)	pBL413-024-257	Dark(ON) → Dark( Darkness for 3 days)	3.5381
Bio Rep 1	Highlighter(YFP)	pBL413-024-257	Dark(ON) → Dark( Darkness for 3 days)	2.4818
Bio Rep 1	Highlighter(YFP)	pBL413-024-257	Dark(ON) → Dark( Darkness for 3 days)	0.4429
Bio Rep 1	Highlighter(YFP)	pBL413-024-257	Dark(ON) → Dark( Darkness for 3 days)	3.5079
Bio Rep 1	Highlighter(YFP)	pBL413-024-257	Dark(ON) → Dark( Darkness for 3 days)	3.7102
Bio Rep 1	Highlighter(YFP)	pBL413-024-257	Dark(ON) → Dark( Darkness for 3 days)	2.0127
Bio Rep 1	Highlighter(YFP)	pBL413-024-257	Dark(ON) → Dark( Darkness for 3 days)	3.9173
Bio Rep 1	Highlighter(YFP)	pBL413-024-257	Dark(ON) → Dark( Darkness for 3 days)	4.148
Bio Rep 1	Highlighter(YFP)	pBL413-024-257	Dark(ON) → Dark( Darkness for 3 days)	2.5232
Bio Rep 1	Highlighter(YFP)	pBL413-024-257	Dark(ON) → Dark( Darkness for 3 days)	1.6429
Bio Rep 1	Highlighter(YFP)	pBL413-024-257	Dark(ON) → Dark( Darkness for 3 days)	2.0668
Bio Rep 1	Highlighter(YFP)	pBL413-024-257	Dark(ON) → Dark( Darkness for 3 days)	1.6823
Bio Rep 1	Highlighter(YFP)	pBL413-024-257	Dark(ON) → Dark( Darkness for 3 days)	3.522
Bio Rep 1	Highlighter(YFP)	pBL413-024-257	Dark(ON) → Dark( Darkness for 3 days)	4.1079
Bio Rep 1	Highlighter(YFP)	pBL413-024-257	Dark(ON) → Dark( Darkness for 3 days)	7.5735
Bio Rep 1	Highlighter(YFP)	pBL413-024-257	Dark(ON) → Dark( Darkness for 3 days)	2.195
Bio Rep 1	Highlighter(YFP)	pBL413-024-257	Dark(ON) → Dark( Darkness for 3 days)	4.0301
Bio Rep 1	Highlighter(YFP)	pBL413-024-257	Dark(ON) → Dark( Darkness for 3 days)	3.2333
Bio Rep 1	Highlighter(YFP)	pBL413-024-257	Dark(ON) → Dark( Darkness for 3 days)	2.9876
Bio Rep 1	Highlighter(YFP)	pBL413-024-257	Dark(ON) → Dark( Darkness for 3 days)	1.7263
Bio Rep 1	Highlighter(YFP)	pBL413-024-257	Dark(ON) → Dark( Darkness for 3 days)	0.3331
Bio Rep 1	Highlighter(YFP)	pBL413-024-257	Dark(ON) → Dark( Darkness for 3 days)	2.3877
Bio Rep 1	Highlighter(YFP)	pBL413-024-257	Dark(ON) → Dark( Darkness for 3 days)	1.5481
Bio Rep 2	Highlighter(YFP)	pBL413-024-257	Dark(ON) → Blue( λ ~ 455 nm light 100 µmol for 3 days)	1.2818
Bio Rep 2	Highlighter(YFP)	pBL413-024-257	Dark(ON) → Blue( λ ~ 455 nm light 100 µmol for 3 days)	1.3383
Bio Rep 2	Highlighter(YFP)	pBL413-024-257	Dark(ON) → Blue( λ ~ 455 nm light 100 µmol for 3 days)	0.8855
Bio Rep 2	Highlighter(YFP)	pBL413-024-257	Dark(ON) → Blue( λ ~ 455 nm light 100 µmol for 3 days)	0.988
Bio Rep 2	Highlighter(YFP)	pBL413-024-257	Dark(ON) → Blue( λ ~ 455 nm light 100 µmol for 3 days)	0.6053
Bio Rep 2	Highlighter(YFP)	pBL413-024-257	Dark(ON) → Blue( λ ~ 455 nm light 100 µmol for 3 days)	0.8038
Bio Rep 2	Highlighter(YFP)	pBL413-024-257	Dark(ON) → Blue( λ ~ 455 nm light 100 µmol for 3 days)	1.1342
Bio Rep 2	Highlighter(YFP)	pBL413-024-257	Dark(ON) → Blue( λ ~ 455 nm light 100 µmol for 3 days)	1.2046
Bio Rep 2	Highlighter(YFP)	pBL413-024-257	Dark(ON) → Blue( λ ~ 455 nm light 100 µmol for 3 days)	1.1838
Bio Rep 2	Highlighter(YFP)	pBL413-024-257	Dark(ON) → Blue( λ ~ 455 nm light 100 µmol for 3 days)	0.865
Bio Rep 2	Highlighter(YFP)	pBL413-024-257	Dark(ON) → Blue( λ ~ 455 nm light 100 µmol for 3 days)	1.178
Bio Rep 2	Highlighter(YFP)	pBL413-024-257	Dark(ON) → Blue( λ ~ 455 nm light 100 µmol for 3 days)	1.1527
Bio Rep 2	Highlighter(YFP)	pBL413-024-257	Dark(ON) → Blue( λ ~ 455 nm light 100 µmol for 3 days)	0.745
Bio Rep 2	Highlighter(YFP)	pBL413-024-257	Dark(ON) → Blue( λ ~ 455 nm light 100 µmol for 3 days)	0.4747
Bio Rep 2	Highlighter(YFP)	pBL413-024-257	Dark(ON) → Blue( λ ~ 455 nm light 100 µmol for 3 days)	0.6796
Bio Rep 2	Highlighter(YFP)	pBL413-024-257	Dark(ON) → Blue( λ ~ 455 nm light 100 µmol for 3 days)	0.7621
Bio Rep 2	Highlighter(YFP)	pBL413-024-257	Dark(ON) → Blue( λ ~ 455 nm light 100 µmol for 3 days)	1.646
Bio Rep 2	Highlighter(YFP)	pBL413-024-257	Dark(ON) → Blue( λ ~ 455 nm light 100 µmol for 3 days)	0.4541
Bio Rep 2	Highlighter(YFP)	pBL413-024-257	Dark(ON) → Blue( λ ~ 455 nm light 100 µmol for 3 days)	0.3608
Bio Rep 2	Highlighter(YFP)	pBL413-024-257	Dark(ON) → Blue( λ ~ 455 nm light 100 µmol for 3 days)	2.032
Bio Rep 2	Highlighter(YFP)	pBL413-024-257	Dark(ON) → Blue( λ ~ 455 nm light 100 µmol for 3 days)	0.8162
Bio Rep 2	Highlighter(YFP)	pBL413-024-257	Dark(ON) → Blue( λ ~ 455 nm light 100 µmol for 3 days)	0.5634
Bio Rep 2	Highlighter(YFP)	pBL413-024-257	Dark(ON) → Blue( λ ~ 455 nm light 100 µmol for 3 days)	1.1016
Bio Rep 2	Highlighter(YFP)	pBL413-024-257	Dark(ON) → Blue( λ ~ 455 nm light 100 µmol for 3 days)	0.5463
Bio Rep 2	Highlighter(YFP)	pBL413-024-257	Dark(ON) → Blue( λ ~ 455 nm light 100 µmol for 3 days)	1.173
Bio Rep 2	Highlighter(YFP)	pBL413-024-257	Dark(ON) → Blue( λ ~ 455 nm light 100 µmol for 3 days)	0.7214
Bio Rep 2	Highlighter(YFP)	pBL413-024-257	Dark(ON) → Blue( λ ~ 455 nm light 100 µmol for 3 days)	0.9597
Bio Rep 2	Highlighter(YFP)	pBL413-024-257	Dark(ON) → Blue( λ ~ 455 nm light 100 µmol for 3 days)	0.2985
Bio Rep 2	Highlighter(YFP)	pBL413-024-257	Dark(ON) → Blue( λ ~ 455 nm light 100 µmol for 3 days)	0.7203
Bio Rep 2	Highlighter(YFP)	pBL413-024-257	Dark(ON) → Blue( λ ~ 455 nm light 100 µmol for 3 days)	0.7614
Bio Rep 2	Highlighter(YFP)	pBL413-024-257	Dark(ON) → Blue( λ ~ 455 nm light 100 µmol for 3 days)	1.0492
Bio Rep 2	Highlighter(YFP)	pBL413-024-257	Dark(ON) → Blue( λ ~ 455 nm light 100 µmol for 3 days)	0.4942
Bio Rep 2	Highlighter(YFP)	pBL413-024-257	Dark(ON) → Blue( λ ~ 455 nm light 100 µmol for 3 days)	0.6353
Bio Rep 2	Highlighter(YFP)	pBL413-024-257	Dark(ON) → Blue( λ ~ 455 nm light 100 µmol for 3 days)	0.4945
Bio Rep 2	Highlighter(YFP)	pBL413-024-257	Dark(ON) → Blue( λ ~ 455 nm light 100 µmol for 3 days)	0.2142
Bio Rep 2	Highlighter(YFP)	pBL413-024-257	Dark(ON) → Blue( λ ~ 455 nm light 100 µmol for 3 days)	0.1713
Bio Rep 2	Highlighter(YFP)	pBL413-024-257	Dark(ON) → Blue( λ ~ 455 nm light 100 µmol for 3 days)	0.4122
Bio Rep 2	Highlighter(YFP)	pBL413-024-257	Dark(ON) → Blue( λ ~ 455 nm light 100 µmol for 3 days)	0.5717
Bio Rep 2	Highlighter(YFP)	pBL413-024-257	Dark(ON) → Blue( λ ~ 455 nm light 100 µmol for 3 days)	1.1561
Bio Rep 2	Highlighter(YFP)	pBL413-024-257	Dark(ON) → Blue( λ ~ 455 nm light 100 µmol for 3 days)	1.1106
Bio Rep 2	Highlighter(YFP)	pBL413-024-257	Dark(ON) → Blue( λ ~ 455 nm light 100 µmol for 3 days)	1.351
Bio Rep 2	Highlighter(YFP)	pBL413-024-257	Dark(ON) → Blue( λ ~ 455 nm light 100 µmol for 3 days)	0.3372
Bio Rep 2	Highlighter(YFP)	pBL413-024-257	Dark(ON) → Blue( λ ~ 455 nm light 100 µmol for 3 days)	0.8983
Bio Rep 2	Highlighter(YFP)	pBL413-024-257	Dark(ON) → Blue( λ ~ 455 nm light 100 µmol for 3 days)	1.3448
Bio Rep 2	Highlighter(YFP)	pBL413-024-257	Dark(ON) → Blue( λ ~ 455 nm light 100 µmol for 3 days)	1.3129
Bio Rep 2	Highlighter(YFP)	pBL413-024-257	Dark(ON) → Blue( λ ~ 455 nm light 100 µmol for 3 days)	1.7385
Bio Rep 2	Highlighter(YFP)	pBL413-024-257	Dark(ON) → Blue( λ ~ 455 nm light 100 µmol for 3 days)	0.7848
Bio Rep 2	Highlighter(YFP)	pBL413-024-257	Dark(ON) → Blue( λ ~ 455 nm light 100 µmol for 3 days)	1.6997
Bio Rep 2	Highlighter(YFP)	pBL413-024-257	Dark(ON) → Blue( λ ~ 455 nm light 100 µmol for 3 days)	0.5419
Bio Rep 2	Highlighter(YFP)	pBL413-024-257	Dark(ON) → Blue( λ ~ 455 nm light 100 µmol for 3 days)	0.8991
Bio Rep 2	Highlighter(YFP)	pBL413-024-257	Dark(ON) → Blue( λ ~ 455 nm light 100 µmol for 3 days)	0.3836
Bio Rep 2	Highlighter(YFP)	pBL413-024-257	Dark(ON) → Blue( λ ~ 455 nm light 100 µmol for 3 days)	0.2083
Bio Rep 2	Highlighter(YFP)	pBL413-024-257	Dark(ON) → Blue( λ ~ 455 nm light 100 µmol for 3 days)	0.5789
Bio Rep 2	Highlighter(YFP)	pBL413-024-257	Dark(ON) → Blue( λ ~ 455 nm light 100 µmol for 3 days)	0.6672
Bio Rep 2	Highlighter(YFP)	pBL413-024-257	Dark(ON) → Blue( λ ~ 455 nm light 100 µmol for 3 days)	1.0539
Bio Rep 2	Highlighter(YFP)	pBL413-024-257	Dark(ON) → Blue( λ ~ 455 nm light 100 µmol for 3 days)	0.3223
Bio Rep 2	Highlighter(YFP)	pBL413-024-257	Dark(ON) → Blue( λ ~ 455 nm light 100 µmol for 3 days)	0.7126
Bio Rep 2	Highlighter(YFP)	pBL413-024-257	Dark(ON) → Blue( λ ~ 455 nm light 100 µmol for 3 days)	0.2556
Bio Rep 2	Highlighter(YFP)	pBL413-024-257	Dark(ON) → Blue( λ ~ 455 nm light 100 µmol for 3 days)	1.9331
Bio Rep 2	Highlighter(YFP)	pBL413-024-257	Dark(ON) → Blue( λ ~ 455 nm light 100 µmol for 3 days)	0.9966
Bio Rep 2	Highlighter(YFP)	pBL413-024-257	Dark(ON) → Blue( λ ~ 455 nm light 100 µmol for 3 days)	0.6717
Bio Rep 2	Highlighter(YFP)	pBL413-024-257	Dark(ON) → Blue( λ ~ 455 nm light 100 µmol for 3 days)	4.6388
Bio Rep 2	Highlighter(YFP)	pBL413-024-257	Dark(ON) → Blue( λ ~ 455 nm light 100 µmol for 3 days)	0.3622
Bio Rep 2	Highlighter(YFP)	pBL413-024-257	Dark(ON) → Blue( λ ~ 455 nm light 100 µmol for 3 days)	0.324
Bio Rep 2	Highlighter(YFP)	pBL413-024-257	Dark(ON) → Blue( λ ~ 455 nm light 100 µmol for 3 days)	0.203
Bio Rep 2	Highlighter(YFP)	pBL413-024-257	Dark(ON) → Blue( λ ~ 455 nm light 100 µmol for 3 days)	0.4662
Bio Rep 2	Highlighter(YFP)	pBL413-024-257	Dark(ON) → Blue( λ ~ 455 nm light 100 µmol for 3 days)	0.2455
Bio Rep 2	Highlighter(YFP)	pBL413-024-257	Dark(ON) → Blue( λ ~ 455 nm light 100 µmol for 3 days)	0.1607
Bio Rep 2	Highlighter(YFP)	pBL413-024-257	Dark(ON) → Blue( λ ~ 455 nm light 100 µmol for 3 days)	0.2921
Bio Rep 2	Highlighter(YFP)	pBL413-024-257	Dark(ON) → Blue( λ ~ 455 nm light 100 µmol for 3 days)	0.2583
Bio Rep 2	Highlighter(YFP)	pBL413-024-257	Dark(ON) → Blue( λ ~ 455 nm light 100 µmol for 3 days)	0.2463
Bio Rep 2	Highlighter(YFP)	pBL413-024-257	Dark(ON) → Blue( λ ~ 455 nm light 100 µmol for 3 days)	0.4564
Bio Rep 2	Highlighter(YFP)	pBL413-024-257	Dark(ON) → Blue( λ ~ 455 nm light 100 µmol for 3 days)	0.1463
Bio Rep 2	Highlighter(YFP)	pBL413-024-257	Dark(ON) → Blue( λ ~ 455 nm light 100 µmol for 3 days)	0.1963
Bio Rep 2	Highlighter(YFP)	pBL413-024-257	Dark(ON) → Blue( λ ~ 455 nm light 100 µmol for 3 days)	2.0151
Bio Rep 2	Highlighter(YFP)	pBL413-024-257	Dark(ON) → Blue( λ ~ 455 nm light 100 µmol for 3 days)	0.0435
Bio Rep 2	Highlighter(YFP)	pBL413-024-257	Dark(ON) → Blue( λ ~ 455 nm light 100 µmol for 3 days)	0.7811
Bio Rep 2	Highlighter(YFP)	pBL413-024-257	Dark(ON) → Blue( λ ~ 455 nm light 100 µmol for 3 days)	0.0535
Bio Rep 2	Highlighter(YFP)	pBL413-024-257	Dark(ON) → Blue( λ ~ 455 nm light 100 µmol for 3 days)	0.052
Bio Rep 2	Highlighter(YFP)	pBL413-024-257	Dark(ON) → Blue( λ ~ 455 nm light 100 µmol for 3 days)	0.3177
Bio Rep 2	Highlighter(YFP)	pBL413-024-257	Dark(ON) → Blue( λ ~ 455 nm light 100 µmol for 3 days)	0.0292
Bio Rep 2	Highlighter(YFP)	pBL413-024-257	Dark(ON) → Blue( λ ~ 455 nm light 100 µmol for 3 days)	1.5294
Bio Rep 2	Highlighter(YFP)	pBL413-024-257	Dark(ON) → Blue( λ ~ 455 nm light 100 µmol for 3 days)	0.7382
Bio Rep 2	Highlighter(YFP)	pBL413-024-257	Dark(ON) → Blue( λ ~ 455 nm light 100 µmol for 3 days)	0.06
Bio Rep 2	Highlighter(YFP)	pBL413-024-257	Dark(ON) → Blue( λ ~ 455 nm light 100 µmol for 3 days)	0.3827
Bio Rep 2	Highlighter(YFP)	pBL413-024-257	Dark(ON) → Blue( λ ~ 455 nm light 100 µmol for 3 days)	0.961
Bio Rep 2	Highlighter(YFP)	pBL413-024-257	Dark(ON) → Blue( λ ~ 455 nm light 100 µmol for 3 days)	0.0514
Bio Rep 2	Highlighter(YFP)	pBL413-024-257	Dark(ON) → Blue( λ ~ 455 nm light 100 µmol for 3 days)	1.944
Bio Rep 2	Highlighter(YFP)	pBL413-024-257	Dark(ON) → Blue( λ ~ 455 nm light 100 µmol for 3 days)	0.1046
Bio Rep 2	Highlighter(YFP)	pBL413-024-257	Dark(ON) → Blue( λ ~ 455 nm light 100 µmol for 3 days)	1.3153
Bio Rep 2	Highlighter(YFP)	pBL413-024-257	Dark(ON) → Blue( λ ~ 455 nm light 100 µmol for 3 days)	0.1618
Bio Rep 2	Highlighter(YFP)	pBL413-024-257	Dark(ON) → Blue( λ ~ 455 nm light 100 µmol for 3 days)	0.1789
Bio Rep 2	Highlighter(YFP)	pBL413-024-257	Dark(ON) → Blue( λ ~ 455 nm light 100 µmol for 3 days)	0.6309
Bio Rep 2	Highlighter(YFP)	pBL413-024-257	Dark(ON) → Blue( λ ~ 455 nm light 100 µmol for 3 days)	0.1935
Bio Rep 2	Highlighter(YFP)	pBL413-024-257	Dark(ON) → Blue( λ ~ 455 nm light 100 µmol for 3 days)	0.8317
Bio Rep 2	Highlighter(YFP)	pBL413-024-257	Dark(ON) → Blue( λ ~ 455 nm light 100 µmol for 3 days)	1.2154
Bio Rep 2	Highlighter(YFP)	pBL413-024-257	Dark(ON) → Blue( λ ~ 455 nm light 100 µmol for 3 days)	0.231
Bio Rep 2	Highlighter(YFP)	pBL413-024-257	Dark(ON) → Blue( λ ~ 455 nm light 100 µmol for 3 days)	0.1754
Bio Rep 2	Highlighter(YFP)	pBL413-024-257	Dark(ON) → Blue( λ ~ 455 nm light 100 µmol for 3 days)	0.2503
Bio Rep 2	Highlighter(YFP)	pBL413-024-257	Dark(ON) → Blue( λ ~ 455 nm light 100 µmol for 3 days)	0.0986
Bio Rep 2	Highlighter(YFP)	pBL413-024-257	Dark(ON) → Blue( λ ~ 455 nm light 100 µmol for 3 days)	0.1026
Bio Rep 2	Highlighter(YFP)	pBL413-024-257	Dark(ON) → Blue( λ ~ 455 nm light 100 µmol for 3 days)	0.8476
Bio Rep 2	Highlighter(YFP)	pBL413-024-257	Dark(ON) → Blue( λ ~ 455 nm light 100 µmol for 3 days)	0.1615
Bio Rep 2	Highlighter(YFP)	pBL413-024-257	Dark(ON) → Blue( λ ~ 455 nm light 100 µmol for 3 days)	0.3527
Bio Rep 2	Highlighter(YFP)	pBL413-024-257	Dark(ON) → Blue( λ ~ 455 nm light 100 µmol for 3 days)	0.1287
Bio Rep 2	Highlighter(YFP)	pBL413-024-257	Dark(ON) → Blue( λ ~ 455 nm light 100 µmol for 3 days)	0.1984
Bio Rep 2	Highlighter(YFP)	pBL413-024-257	Dark(ON) → Blue( λ ~ 455 nm light 100 µmol for 3 days)	0.232
Bio Rep 2	Highlighter(YFP)	pBL413-024-257	Dark(ON) → Blue( λ ~ 455 nm light 100 µmol for 3 days)	0.4369
Bio Rep 2	Highlighter(YFP)	pBL413-024-257	Dark(ON) → Blue( λ ~ 455 nm light 100 µmol for 3 days)	0.2435
Bio Rep 2	Highlighter(YFP)	pBL413-024-257	Dark(ON) → Blue( λ ~ 455 nm light 100 µmol for 3 days)	0.1255
Bio Rep 2	Highlighter(YFP)	pBL413-024-257	Dark(ON) → Blue( λ ~ 455 nm light 100 µmol for 3 days)	0.4289
Bio Rep 2	Highlighter(YFP)	pBL413-024-257	Dark(ON) → Blue( λ ~ 455 nm light 100 µmol for 3 days)	0.1132
Bio Rep 2	Highlighter(YFP)	pBL413-024-257	Dark(ON) → Blue( λ ~ 455 nm light 100 µmol for 3 days)	0.1688
Bio Rep 2	Highlighter(YFP)	pBL413-024-257	Dark(ON) → Blue( λ ~ 455 nm light 100 µmol for 3 days)	0.6081
Bio Rep 2	Highlighter(YFP)	pBL413-024-257	Dark(ON) → Blue( λ ~ 455 nm light 100 µmol for 3 days)	0.6033
Bio Rep 2	Highlighter(YFP)	pBL413-024-257	Dark(ON) → Blue( λ ~ 455 nm light 100 µmol for 3 days)	1.2382
Bio Rep 2	Highlighter(YFP)	pBL413-024-257	Dark(ON) → Blue( λ ~ 455 nm light 100 µmol for 3 days)	0.1606
Bio Rep 2	Highlighter(YFP)	pBL413-024-257	Dark(ON) → Blue( λ ~ 455 nm light 100 µmol for 3 days)	0.1729
Bio Rep 2	Highlighter(YFP)	pBL413-024-257	Dark(ON) → Blue( λ ~ 455 nm light 100 µmol for 3 days)	1.6525
Bio Rep 2	Highlighter(YFP)	pBL413-024-257	Dark(ON) → Blue( λ ~ 455 nm light 100 µmol for 3 days)	0.9678
Bio Rep 2	Highlighter(YFP)	pBL413-024-257	Dark(ON) → Blue( λ ~ 455 nm light 100 µmol for 3 days)	0.722
Bio Rep 2	Highlighter(YFP)	pBL413-024-257	Dark(ON) → Blue( λ ~ 455 nm light 100 µmol for 3 days)	0.4484
Bio Rep 2	Highlighter(YFP)	pBL413-024-257	Dark(ON) → Blue( λ ~ 455 nm light 100 µmol for 3 days)	0.2159
Bio Rep 2	Highlighter(YFP)	pBL413-024-257	Dark(ON) → Blue( λ ~ 455 nm light 100 µmol for 3 days)	0.3022
Bio Rep 2	Highlighter(YFP)	pBL413-024-257	Dark(ON) → Blue( λ ~ 455 nm light 100 µmol for 3 days)	0.2554
Bio Rep 2	Highlighter(YFP)	pBL413-024-257	Dark(ON) → Blue( λ ~ 455 nm light 100 µmol for 3 days)	0.2067
Bio Rep 2	Highlighter(YFP)	pBL413-024-257	Dark(ON) → Blue( λ ~ 455 nm light 100 µmol for 3 days)	0.5674
Bio Rep 2	Highlighter(YFP)	pBL413-024-257	Dark(ON) → Blue( λ ~ 455 nm light 100 µmol for 3 days)	0.2217
Bio Rep 2	Highlighter(YFP)	pBL413-024-257	Dark(ON) → Blue( λ ~ 455 nm light 100 µmol for 3 days)	0.2058
Bio Rep 2	Highlighter(YFP)	pBL413-024-257	Dark(ON) → Blue( λ ~ 455 nm light 100 µmol for 3 days)	0.473
Bio Rep 2	Highlighter(YFP)	pBL413-024-257	Dark(ON) → Blue( λ ~ 455 nm light 100 µmol for 3 days)	0.3416
Bio Rep 2	Highlighter(YFP)	pBL413-024-257	Dark(ON) → Blue( λ ~ 455 nm light 100 µmol for 3 days)	0.9363
Bio Rep 2	Highlighter(YFP)	pBL413-024-257	Dark(ON) → Blue( λ ~ 455 nm light 100 µmol for 3 days)	0.2993
Bio Rep 2	Highlighter(YFP)	pBL413-024-257	Dark(ON) → Blue( λ ~ 455 nm light 100 µmol for 3 days)	0.4183
Bio Rep 2	Highlighter(YFP)	pBL413-024-257	Dark(ON) → Blue( λ ~ 455 nm light 100 µmol for 3 days)	0.3502
Bio Rep 2	Highlighter(YFP)	pBL413-024-257	Dark(ON) → Blue( λ ~ 455 nm light 100 µmol for 3 days)	0.3622
Bio Rep 2	Highlighter(YFP)	pBL413-024-257	Dark(ON) → Blue( λ ~ 455 nm light 100 µmol for 3 days)	0.1408
Bio Rep 2	Highlighter(YFP)	pBL413-024-257	Dark(ON) → Blue( λ ~ 455 nm light 100 µmol for 3 days)	0.2695
Bio Rep 2	Highlighter(YFP)	pBL413-024-257	Dark(ON) → Blue( λ ~ 455 nm light 100 µmol for 3 days)	0.7001
Bio Rep 2	Highlighter(YFP)	pBL413-024-257	Dark(ON) → Blue( λ ~ 455 nm light 100 µmol for 3 days)	0.266
Bio Rep 2	Highlighter(YFP)	pBL413-024-257	Dark(ON) → Blue( λ ~ 455 nm light 100 µmol for 3 days)	0.5594
Bio Rep 2	Highlighter(YFP)	pBL413-024-257	Dark(ON) → Blue( λ ~ 455 nm light 100 µmol for 3 days)	0.1437
Bio Rep 2	Highlighter(YFP)	pBL413-024-257	Dark(ON) → Blue( λ ~ 455 nm light 100 µmol for 3 days)	1.9689
Bio Rep 2	Highlighter(YFP)	pBL413-024-257	Dark(ON) → Blue( λ ~ 455 nm light 100 µmol for 3 days)	0.4
Bio Rep 2	Highlighter(YFP)	pBL413-024-257	Dark(ON) → Blue( λ ~ 455 nm light 100 µmol for 3 days)	0.2629
Bio Rep 2	Highlighter(YFP)	pBL413-024-257	Dark(ON) → Blue( λ ~ 455 nm light 100 µmol for 3 days)	2.8309
Bio Rep 2	Highlighter(YFP)	pBL413-024-257	Dark(ON) → Blue( λ ~ 455 nm light 100 µmol for 3 days)	0.2301
Bio Rep 2	Highlighter(YFP)	pBL413-024-257	Dark(ON) → Blue( λ ~ 455 nm light 100 µmol for 3 days)	0.0253
Bio Rep 2	Highlighter(YFP)	pBL413-024-257	Dark(ON) → Blue( λ ~ 455 nm light 100 µmol for 3 days)	1.1494
Bio Rep 2	Highlighter(YFP)	pBL413-024-257	Dark(ON) → Blue( λ ~ 455 nm light 100 µmol for 3 days)	0.4227
Bio Rep 2	Highlighter(YFP)	pBL413-024-257	Dark(ON) → Blue( λ ~ 455 nm light 100 µmol for 3 days)	1.2219
Bio Rep 2	Highlighter(YFP)	pBL413-024-257	Dark(ON) → Blue( λ ~ 455 nm light 100 µmol for 3 days)	0.4325
Bio Rep 2	Highlighter(YFP)	pBL413-024-257	Dark(ON) → Blue( λ ~ 455 nm light 100 µmol for 3 days)	0.3229
Bio Rep 2	Highlighter(YFP)	pBL413-024-257	Dark(ON) → Blue( λ ~ 455 nm light 100 µmol for 3 days)	0.4181
Bio Rep 2	Highlighter(YFP)	pBL413-024-257	Dark(ON) → Blue( λ ~ 455 nm light 100 µmol for 3 days)	0.2195
Bio Rep 2	Highlighter(YFP)	pBL413-024-257	Dark(ON) → Blue( λ ~ 455 nm light 100 µmol for 3 days)	1.1103
Bio Rep 2	Highlighter(YFP)	pBL413-024-257	Dark(ON) → Blue( λ ~ 455 nm light 100 µmol for 3 days)	0.2733
Bio Rep 2	Highlighter(YFP)	pBL413-024-257	Dark(ON) → Blue( λ ~ 455 nm light 100 µmol for 3 days)	0.0985
Bio Rep 2	Highlighter(YFP)	pBL413-024-257	Dark(ON) → Blue( λ ~ 455 nm light 100 µmol for 3 days)	0.198
Bio Rep 2	Highlighter(YFP)	pBL413-024-257	Dark(ON) → Blue( λ ~ 455 nm light 100 µmol for 3 days)	0.025
Bio Rep 2	Highlighter(YFP)	pBL413-024-257	Dark(ON) → Blue( λ ~ 455 nm light 100 µmol for 3 days)	0.1746
Bio Rep 2	Highlighter(YFP)	pBL413-024-257	Dark(ON) → Blue( λ ~ 455 nm light 100 µmol for 3 days)	0.1746
Bio Rep 2	Highlighter(YFP)	pBL413-024-257	Dark(ON) → Blue( λ ~ 455 nm light 100 µmol for 3 days)	0.1563
Bio Rep 2	Highlighter(YFP)	pBL413-024-257	Dark(ON) → Blue( λ ~ 455 nm light 100 µmol for 3 days)	0.1566
Bio Rep 2	Highlighter(YFP)	pBL413-024-257	Dark(ON) → Blue( λ ~ 455 nm light 100 µmol for 3 days)	0.1275
Bio Rep 2	Highlighter(YFP)	pBL413-024-257	Dark(ON) → Blue( λ ~ 455 nm light 100 µmol for 3 days)	0.6494
Bio Rep 2	Highlighter(YFP)	pBL413-024-257	Dark(ON) → Blue( λ ~ 455 nm light 100 µmol for 3 days)	0.3177
Bio Rep 2	Highlighter(YFP)	pBL413-024-257	Dark(ON) → Blue( λ ~ 455 nm light 100 µmol for 3 days)	0.1139
Bio Rep 2	Highlighter(YFP)	pBL413-024-257	Dark(ON) → Green( λ ~ 525 nm light 100 µmol for 3 days)	1.0925
Bio Rep 2	Highlighter(YFP)	pBL413-024-257	Dark(ON) → Green( λ ~ 525 nm light 100 µmol for 3 days)	1.6494
Bio Rep 2	Highlighter(YFP)	pBL413-024-257	Dark(ON) → Green( λ ~ 525 nm light 100 µmol for 3 days)	1.0405
Bio Rep 2	Highlighter(YFP)	pBL413-024-257	Dark(ON) → Green( λ ~ 525 nm light 100 µmol for 3 days)	0.3916
Bio Rep 2	Highlighter(YFP)	pBL413-024-257	Dark(ON) → Green( λ ~ 525 nm light 100 µmol for 3 days)	0.1555
Bio Rep 2	Highlighter(YFP)	pBL413-024-257	Dark(ON) → Green( λ ~ 525 nm light 100 µmol for 3 days)	0.3167
Bio Rep 2	Highlighter(YFP)	pBL413-024-257	Dark(ON) → Green( λ ~ 525 nm light 100 µmol for 3 days)	0.1856
Bio Rep 2	Highlighter(YFP)	pBL413-024-257	Dark(ON) → Green( λ ~ 525 nm light 100 µmol for 3 days)	0.3049
Bio Rep 2	Highlighter(YFP)	pBL413-024-257	Dark(ON) → Green( λ ~ 525 nm light 100 µmol for 3 days)	0.1632
Bio Rep 2	Highlighter(YFP)	pBL413-024-257	Dark(ON) → Green( λ ~ 525 nm light 100 µmol for 3 days)	0.9207
Bio Rep 2	Highlighter(YFP)	pBL413-024-257	Dark(ON) → Green( λ ~ 525 nm light 100 µmol for 3 days)	0.88
Bio Rep 2	Highlighter(YFP)	pBL413-024-257	Dark(ON) → Green( λ ~ 525 nm light 100 µmol for 3 days)	0.9377
Bio Rep 2	Highlighter(YFP)	pBL413-024-257	Dark(ON) → Green( λ ~ 525 nm light 100 µmol for 3 days)	2.2439
Bio Rep 2	Highlighter(YFP)	pBL413-024-257	Dark(ON) → Green( λ ~ 525 nm light 100 µmol for 3 days)	0.395
Bio Rep 2	Highlighter(YFP)	pBL413-024-257	Dark(ON) → Green( λ ~ 525 nm light 100 µmol for 3 days)	0.1251
Bio Rep 2	Highlighter(YFP)	pBL413-024-257	Dark(ON) → Green( λ ~ 525 nm light 100 µmol for 3 days)	0.386
Bio Rep 2	Highlighter(YFP)	pBL413-024-257	Dark(ON) → Green( λ ~ 525 nm light 100 µmol for 3 days)	2.0716
Bio Rep 2	Highlighter(YFP)	pBL413-024-257	Dark(ON) → Green( λ ~ 525 nm light 100 µmol for 3 days)	0.6139
Bio Rep 2	Highlighter(YFP)	pBL413-024-257	Dark(ON) → Green( λ ~ 525 nm light 100 µmol for 3 days)	0.5124
Bio Rep 2	Highlighter(YFP)	pBL413-024-257	Dark(ON) → Green( λ ~ 525 nm light 100 µmol for 3 days)	0.6698
Bio Rep 2	Highlighter(YFP)	pBL413-024-257	Dark(ON) → Green( λ ~ 525 nm light 100 µmol for 3 days)	0.8866
Bio Rep 2	Highlighter(YFP)	pBL413-024-257	Dark(ON) → Green( λ ~ 525 nm light 100 µmol for 3 days)	0.6579
Bio Rep 2	Highlighter(YFP)	pBL413-024-257	Dark(ON) → Green( λ ~ 525 nm light 100 µmol for 3 days)	1.1146
Bio Rep 2	Highlighter(YFP)	pBL413-024-257	Dark(ON) → Green( λ ~ 525 nm light 100 µmol for 3 days)	0.8382
Bio Rep 2	Highlighter(YFP)	pBL413-024-257	Dark(ON) → Green( λ ~ 525 nm light 100 µmol for 3 days)	0.1517
Bio Rep 2	Highlighter(YFP)	pBL413-024-257	Dark(ON) → Green( λ ~ 525 nm light 100 µmol for 3 days)	0.3167
Bio Rep 2	Highlighter(YFP)	pBL413-024-257	Dark(ON) → Green( λ ~ 525 nm light 100 µmol for 3 days)	0.1704
Bio Rep 2	Highlighter(YFP)	pBL413-024-257	Dark(ON) → Green( λ ~ 525 nm light 100 µmol for 3 days)	0.1877
Bio Rep 2	Highlighter(YFP)	pBL413-024-257	Dark(ON) → Green( λ ~ 525 nm light 100 µmol for 3 days)	0.2467
Bio Rep 2	Highlighter(YFP)	pBL413-024-257	Dark(ON) → Green( λ ~ 525 nm light 100 µmol for 3 days)	0.2348
Bio Rep 2	Highlighter(YFP)	pBL413-024-257	Dark(ON) → Green( λ ~ 525 nm light 100 µmol for 3 days)	0.1937
Bio Rep 2	Highlighter(YFP)	pBL413-024-257	Dark(ON) → Green( λ ~ 525 nm light 100 µmol for 3 days)	0.529
Bio Rep 2	Highlighter(YFP)	pBL413-024-257	Dark(ON) → Green( λ ~ 525 nm light 100 µmol for 3 days)	0.2587
Bio Rep 2	Highlighter(YFP)	pBL413-024-257	Dark(ON) → Green( λ ~ 525 nm light 100 µmol for 3 days)	0.7951
Bio Rep 2	Highlighter(YFP)	pBL413-024-257	Dark(ON) → Green( λ ~ 525 nm light 100 µmol for 3 days)	0.5846
Bio Rep 2	Highlighter(YFP)	pBL413-024-257	Dark(ON) → Green( λ ~ 525 nm light 100 µmol for 3 days)	0.7294
Bio Rep 2	Highlighter(YFP)	pBL413-024-257	Dark(ON) → Green( λ ~ 525 nm light 100 µmol for 3 days)	0.2998
Bio Rep 2	Highlighter(YFP)	pBL413-024-257	Dark(ON) → Green( λ ~ 525 nm light 100 µmol for 3 days)	1.2508
Bio Rep 2	Highlighter(YFP)	pBL413-024-257	Dark(ON) → Green( λ ~ 525 nm light 100 µmol for 3 days)	1.8242
Bio Rep 2	Highlighter(YFP)	pBL413-024-257	Dark(ON) → Green( λ ~ 525 nm light 100 µmol for 3 days)	0.3827
Bio Rep 2	Highlighter(YFP)	pBL413-024-257	Dark(ON) → Green( λ ~ 525 nm light 100 µmol for 3 days)	0.5647
Bio Rep 2	Highlighter(YFP)	pBL413-024-257	Dark(ON) → Green( λ ~ 525 nm light 100 µmol for 3 days)	0.1228
Bio Rep 2	Highlighter(YFP)	pBL413-024-257	Dark(ON) → Green( λ ~ 525 nm light 100 µmol for 3 days)	0.1079
Bio Rep 2	Highlighter(YFP)	pBL413-024-257	Dark(ON) → Green( λ ~ 525 nm light 100 µmol for 3 days)	0.5689
Bio Rep 2	Highlighter(YFP)	pBL413-024-257	Dark(ON) → Green( λ ~ 525 nm light 100 µmol for 3 days)	0.3132
Bio Rep 2	Highlighter(YFP)	pBL413-024-257	Dark(ON) → Green( λ ~ 525 nm light 100 µmol for 3 days)	0.3296
Bio Rep 2	Highlighter(YFP)	pBL413-024-257	Dark(ON) → Green( λ ~ 525 nm light 100 µmol for 3 days)	0.2081
Bio Rep 2	Highlighter(YFP)	pBL413-024-257	Dark(ON) → Green( λ ~ 525 nm light 100 µmol for 3 days)	0.1813
Bio Rep 2	Highlighter(YFP)	pBL413-024-257	Dark(ON) → Green( λ ~ 525 nm light 100 µmol for 3 days)	0.171
Bio Rep 2	Highlighter(YFP)	pBL413-024-257	Dark(ON) → Green( λ ~ 525 nm light 100 µmol for 3 days)	0.5463
Bio Rep 2	Highlighter(YFP)	pBL413-024-257	Dark(ON) → Green( λ ~ 525 nm light 100 µmol for 3 days)	0.1462
Bio Rep 2	Highlighter(YFP)	pBL413-024-257	Dark(ON) → Green( λ ~ 525 nm light 100 µmol for 3 days)	0.4796
Bio Rep 2	Highlighter(YFP)	pBL413-024-257	Dark(ON) → Green( λ ~ 525 nm light 100 µmol for 3 days)	0.6612
Bio Rep 2	Highlighter(YFP)	pBL413-024-257	Dark(ON) → Green( λ ~ 525 nm light 100 µmol for 3 days)	0.3156
Bio Rep 2	Highlighter(YFP)	pBL413-024-257	Dark(ON) → Green( λ ~ 525 nm light 100 µmol for 3 days)	0.8709
Bio Rep 2	Highlighter(YFP)	pBL413-024-257	Dark(ON) → Green( λ ~ 525 nm light 100 µmol for 3 days)	0.1476
Bio Rep 2	Highlighter(YFP)	pBL413-024-257	Dark(ON) → Green( λ ~ 525 nm light 100 µmol for 3 days)	0.4063
Bio Rep 2	Highlighter(YFP)	pBL413-024-257	Dark(ON) → Green( λ ~ 525 nm light 100 µmol for 3 days)	0.8727
Bio Rep 2	Highlighter(YFP)	pBL413-024-257	Dark(ON) → Green( λ ~ 525 nm light 100 µmol for 3 days)	0.2305
Bio Rep 2	Highlighter(YFP)	pBL413-024-257	Dark(ON) → Green( λ ~ 525 nm light 100 µmol for 3 days)	0.8637
Bio Rep 2	Highlighter(YFP)	pBL413-024-257	Dark(ON) → Green( λ ~ 525 nm light 100 µmol for 3 days)	1.0256
Bio Rep 2	Highlighter(YFP)	pBL413-024-257	Dark(ON) → Green( λ ~ 525 nm light 100 µmol for 3 days)	0.7266
Bio Rep 2	Highlighter(YFP)	pBL413-024-257	Dark(ON) → Green( λ ~ 525 nm light 100 µmol for 3 days)	0.9168
Bio Rep 2	Highlighter(YFP)	pBL413-024-257	Dark(ON) → Green( λ ~ 525 nm light 100 µmol for 3 days)	1.4542
Bio Rep 2	Highlighter(YFP)	pBL413-024-257	Dark(ON) → Green( λ ~ 525 nm light 100 µmol for 3 days)	1.2519
Bio Rep 2	Highlighter(YFP)	pBL413-024-257	Dark(ON) → Green( λ ~ 525 nm light 100 µmol for 3 days)	1.7273
Bio Rep 2	Highlighter(YFP)	pBL413-024-257	Dark(ON) → Green( λ ~ 525 nm light 100 µmol for 3 days)	1.1362
Bio Rep 2	Highlighter(YFP)	pBL413-024-257	Dark(ON) → Green( λ ~ 525 nm light 100 µmol for 3 days)	0.647
Bio Rep 2	Highlighter(YFP)	pBL413-024-257	Dark(ON) → Green( λ ~ 525 nm light 100 µmol for 3 days)	1.1523
Bio Rep 2	Highlighter(YFP)	pBL413-024-257	Dark(ON) → Green( λ ~ 525 nm light 100 µmol for 3 days)	0.9686
Bio Rep 2	Highlighter(YFP)	pBL413-024-257	Dark(ON) → Green( λ ~ 525 nm light 100 µmol for 3 days)	1.2619
Bio Rep 2	Highlighter(YFP)	pBL413-024-257	Dark(ON) → Green( λ ~ 525 nm light 100 µmol for 3 days)	2.865
Bio Rep 2	Highlighter(YFP)	pBL413-024-257	Dark(ON) → Green( λ ~ 525 nm light 100 µmol for 3 days)	2.8081
Bio Rep 2	Highlighter(YFP)	pBL413-024-257	Dark(ON) → Green( λ ~ 525 nm light 100 µmol for 3 days)	0.4625
Bio Rep 2	Highlighter(YFP)	pBL413-024-257	Dark(ON) → Green( λ ~ 525 nm light 100 µmol for 3 days)	0.7607
Bio Rep 2	Highlighter(YFP)	pBL413-024-257	Dark(ON) → Green( λ ~ 525 nm light 100 µmol for 3 days)	1.3603
Bio Rep 2	Highlighter(YFP)	pBL413-024-257	Dark(ON) → Green( λ ~ 525 nm light 100 µmol for 3 days)	1.4529
Bio Rep 2	Highlighter(YFP)	pBL413-024-257	Dark(ON) → Green( λ ~ 525 nm light 100 µmol for 3 days)	0.8308
Bio Rep 2	Highlighter(YFP)	pBL413-024-257	Dark(ON) → Green( λ ~ 525 nm light 100 µmol for 3 days)	0.5603
Bio Rep 2	Highlighter(YFP)	pBL413-024-257	Dark(ON) → Green( λ ~ 525 nm light 100 µmol for 3 days)	1.2544
Bio Rep 2	Highlighter(YFP)	pBL413-024-257	Dark(ON) → Green( λ ~ 525 nm light 100 µmol for 3 days)	0.654
Bio Rep 2	Highlighter(YFP)	pBL413-024-257	Dark(ON) → Green( λ ~ 525 nm light 100 µmol for 3 days)	1.3686
Bio Rep 2	Highlighter(YFP)	pBL413-024-257	Dark(ON) → Green( λ ~ 525 nm light 100 µmol for 3 days)	1.4744
Bio Rep 2	Highlighter(YFP)	pBL413-024-257	Dark(ON) → Green( λ ~ 525 nm light 100 µmol for 3 days)	2.5703
Bio Rep 2	Highlighter(YFP)	pBL413-024-257	Dark(ON) → Green( λ ~ 525 nm light 100 µmol for 3 days)	2.8862
Bio Rep 2	Highlighter(YFP)	pBL413-024-257	Dark(ON) → Green( λ ~ 525 nm light 100 µmol for 3 days)	2.0692
Bio Rep 2	Highlighter(YFP)	pBL413-024-257	Dark(ON) → Green( λ ~ 525 nm light 100 µmol for 3 days)	0.899
Bio Rep 2	Highlighter(YFP)	pBL413-024-257	Dark(ON) → Green( λ ~ 525 nm light 100 µmol for 3 days)	0.2635
Bio Rep 2	Highlighter(YFP)	pBL413-024-257	Dark(ON) → Green( λ ~ 525 nm light 100 µmol for 3 days)	0.5463
Bio Rep 2	Highlighter(YFP)	pBL413-024-257	Dark(ON) → Green( λ ~ 525 nm light 100 µmol for 3 days)	1.4474
Bio Rep 2	Highlighter(YFP)	pBL413-024-257	Dark(ON) → Green( λ ~ 525 nm light 100 µmol for 3 days)	1.2931
Bio Rep 2	Highlighter(YFP)	pBL413-024-257	Dark(ON) → Green( λ ~ 525 nm light 100 µmol for 3 days)	1.9552
Bio Rep 2	Highlighter(YFP)	pBL413-024-257	Dark(ON) → Green( λ ~ 525 nm light 100 µmol for 3 days)	7.4119
Bio Rep 2	Highlighter(YFP)	pBL413-024-257	Dark(ON) → Red( λ ~ 660 nm light 100 µmol for 3 days)	0.8069
Bio Rep 2	Highlighter(YFP)	pBL413-024-257	Dark(ON) → Red( λ ~ 660 nm light 100 µmol for 3 days)	0.6071
Bio Rep 2	Highlighter(YFP)	pBL413-024-257	Dark(ON) → Red( λ ~ 660 nm light 100 µmol for 3 days)	0.9009
Bio Rep 2	Highlighter(YFP)	pBL413-024-257	Dark(ON) → Red( λ ~ 660 nm light 100 µmol for 3 days)	0.8277
Bio Rep 2	Highlighter(YFP)	pBL413-024-257	Dark(ON) → Red( λ ~ 660 nm light 100 µmol for 3 days)	0.7926
Bio Rep 2	Highlighter(YFP)	pBL413-024-257	Dark(ON) → Red( λ ~ 660 nm light 100 µmol for 3 days)	1.1005
Bio Rep 2	Highlighter(YFP)	pBL413-024-257	Dark(ON) → Red( λ ~ 660 nm light 100 µmol for 3 days)	0.6345
Bio Rep 2	Highlighter(YFP)	pBL413-024-257	Dark(ON) → Red( λ ~ 660 nm light 100 µmol for 3 days)	3.4394
Bio Rep 2	Highlighter(YFP)	pBL413-024-257	Dark(ON) → Red( λ ~ 660 nm light 100 µmol for 3 days)	0.7971
Bio Rep 2	Highlighter(YFP)	pBL413-024-257	Dark(ON) → Red( λ ~ 660 nm light 100 µmol for 3 days)	1.1438
Bio Rep 2	Highlighter(YFP)	pBL413-024-257	Dark(ON) → Red( λ ~ 660 nm light 100 µmol for 3 days)	3.3365
Bio Rep 2	Highlighter(YFP)	pBL413-024-257	Dark(ON) → Red( λ ~ 660 nm light 100 µmol for 3 days)	1.8477
Bio Rep 2	Highlighter(YFP)	pBL413-024-257	Dark(ON) → Red( λ ~ 660 nm light 100 µmol for 3 days)	1.546
Bio Rep 2	Highlighter(YFP)	pBL413-024-257	Dark(ON) → Red( λ ~ 660 nm light 100 µmol for 3 days)	1.6745
Bio Rep 2	Highlighter(YFP)	pBL413-024-257	Dark(ON) → Red( λ ~ 660 nm light 100 µmol for 3 days)	0.729
Bio Rep 2	Highlighter(YFP)	pBL413-024-257	Dark(ON) → Red( λ ~ 660 nm light 100 µmol for 3 days)	1.8672
Bio Rep 2	Highlighter(YFP)	pBL413-024-257	Dark(ON) → Red( λ ~ 660 nm light 100 µmol for 3 days)	1.7723
Bio Rep 2	Highlighter(YFP)	pBL413-024-257	Dark(ON) → Red( λ ~ 660 nm light 100 µmol for 3 days)	0.6805
Bio Rep 2	Highlighter(YFP)	pBL413-024-257	Dark(ON) → Red( λ ~ 660 nm light 100 µmol for 3 days)	5.0479
Bio Rep 2	Highlighter(YFP)	pBL413-024-257	Dark(ON) → Red( λ ~ 660 nm light 100 µmol for 3 days)	0.9686
Bio Rep 2	Highlighter(YFP)	pBL413-024-257	Dark(ON) → Red( λ ~ 660 nm light 100 µmol for 3 days)	1.0801
Bio Rep 2	Highlighter(YFP)	pBL413-024-257	Dark(ON) → Red( λ ~ 660 nm light 100 µmol for 3 days)	1.3097
Bio Rep 2	Highlighter(YFP)	pBL413-024-257	Dark(ON) → Red( λ ~ 660 nm light 100 µmol for 3 days)	2.1994
Bio Rep 2	Highlighter(YFP)	pBL413-024-257	Dark(ON) → Red( λ ~ 660 nm light 100 µmol for 3 days)	1.5077
Bio Rep 2	Highlighter(YFP)	pBL413-024-257	Dark(ON) → Red( λ ~ 660 nm light 100 µmol for 3 days)	0.4968
Bio Rep 2	Highlighter(YFP)	pBL413-024-257	Dark(ON) → Red( λ ~ 660 nm light 100 µmol for 3 days)	0.5783
Bio Rep 2	Highlighter(YFP)	pBL413-024-257	Dark(ON) → Red( λ ~ 660 nm light 100 µmol for 3 days)	0.9865
Bio Rep 2	Highlighter(YFP)	pBL413-024-257	Dark(ON) → Red( λ ~ 660 nm light 100 µmol for 3 days)	2.2476
Bio Rep 2	Highlighter(YFP)	pBL413-024-257	Dark(ON) → Red( λ ~ 660 nm light 100 µmol for 3 days)	0.301
Bio Rep 2	Highlighter(YFP)	pBL413-024-257	Dark(ON) → Red( λ ~ 660 nm light 100 µmol for 3 days)	1.7975
Bio Rep 2	Highlighter(YFP)	pBL413-024-257	Dark(ON) → Red( λ ~ 660 nm light 100 µmol for 3 days)	0.5373
Bio Rep 2	Highlighter(YFP)	pBL413-024-257	Dark(ON) → Red( λ ~ 660 nm light 100 µmol for 3 days)	2.5092
Bio Rep 2	Highlighter(YFP)	pBL413-024-257	Dark(ON) → Red( λ ~ 660 nm light 100 µmol for 3 days)	0.853
Bio Rep 2	Highlighter(YFP)	pBL413-024-257	Dark(ON) → Red( λ ~ 660 nm light 100 µmol for 3 days)	1.652
Bio Rep 2	Highlighter(YFP)	pBL413-024-257	Dark(ON) → Red( λ ~ 660 nm light 100 µmol for 3 days)	1.5992
Bio Rep 2	Highlighter(YFP)	pBL413-024-257	Dark(ON) → Red( λ ~ 660 nm light 100 µmol for 3 days)	2.4518
Bio Rep 2	Highlighter(YFP)	pBL413-024-257	Dark(ON) → Red( λ ~ 660 nm light 100 µmol for 3 days)	2.3519
Bio Rep 2	Highlighter(YFP)	pBL413-024-257	Dark(ON) → Red( λ ~ 660 nm light 100 µmol for 3 days)	1.0617
Bio Rep 2	Highlighter(YFP)	pBL413-024-257	Dark(ON) → Red( λ ~ 660 nm light 100 µmol for 3 days)	1.8239
Bio Rep 2	Highlighter(YFP)	pBL413-024-257	Dark(ON) → Red( λ ~ 660 nm light 100 µmol for 3 days)	4.1225
Bio Rep 2	Highlighter(YFP)	pBL413-024-257	Dark(ON) → Red( λ ~ 660 nm light 100 µmol for 3 days)	1.9554
Bio Rep 2	Highlighter(YFP)	pBL413-024-257	Dark(ON) → Red( λ ~ 660 nm light 100 µmol for 3 days)	2.3389
Bio Rep 2	Highlighter(YFP)	pBL413-024-257	Dark(ON) → Red( λ ~ 660 nm light 100 µmol for 3 days)	5.7693
Bio Rep 2	Highlighter(YFP)	pBL413-024-257	Dark(ON) → Red( λ ~ 660 nm light 100 µmol for 3 days)	0.4951
Bio Rep 2	Highlighter(YFP)	pBL413-024-257	Dark(ON) → Red( λ ~ 660 nm light 100 µmol for 3 days)	1.3622
Bio Rep 2	Highlighter(YFP)	pBL413-024-257	Dark(ON) → Red( λ ~ 660 nm light 100 µmol for 3 days)	1.4337
Bio Rep 2	Highlighter(YFP)	pBL413-024-257	Dark(ON) → Red( λ ~ 660 nm light 100 µmol for 3 days)	0.763
Bio Rep 2	Highlighter(YFP)	pBL413-024-257	Dark(ON) → Red( λ ~ 660 nm light 100 µmol for 3 days)	1.4134
Bio Rep 2	Highlighter(YFP)	pBL413-024-257	Dark(ON) → Red( λ ~ 660 nm light 100 µmol for 3 days)	2.2936
Bio Rep 2	Highlighter(YFP)	pBL413-024-257	Dark(ON) → Red( λ ~ 660 nm light 100 µmol for 3 days)	2.1625
Bio Rep 2	Highlighter(YFP)	pBL413-024-257	Dark(ON) → Red( λ ~ 660 nm light 100 µmol for 3 days)	1.285
Bio Rep 2	Highlighter(YFP)	pBL413-024-257	Dark(ON) → Red( λ ~ 660 nm light 100 µmol for 3 days)	1.0128
Bio Rep 2	Highlighter(YFP)	pBL413-024-257	Dark(ON) → Red( λ ~ 660 nm light 100 µmol for 3 days)	2.6708
Bio Rep 2	Highlighter(YFP)	pBL413-024-257	Dark(ON) → Red( λ ~ 660 nm light 100 µmol for 3 days)	2.2387
Bio Rep 2	Highlighter(YFP)	pBL413-024-257	Dark(ON) → Red( λ ~ 660 nm light 100 µmol for 3 days)	1.3612
Bio Rep 2	Highlighter(YFP)	pBL413-024-257	Dark(ON) → Red( λ ~ 660 nm light 100 µmol for 3 days)	3.2782
Bio Rep 2	Highlighter(YFP)	pBL413-024-257	Dark(ON) → Red( λ ~ 660 nm light 100 µmol for 3 days)	3.1822
Bio Rep 2	Highlighter(YFP)	pBL413-024-257	Dark(ON) → Red( λ ~ 660 nm light 100 µmol for 3 days)	3.779
Bio Rep 2	Highlighter(YFP)	pBL413-024-257	Dark(ON) → Red( λ ~ 660 nm light 100 µmol for 3 days)	4.6694
Bio Rep 2	Highlighter(YFP)	pBL413-024-257	Dark(ON) → Red( λ ~ 660 nm light 100 µmol for 3 days)	1.8423
Bio Rep 2	Highlighter(YFP)	pBL413-024-257	Dark(ON) → Red( λ ~ 660 nm light 100 µmol for 3 days)	1.8281
Bio Rep 2	Highlighter(YFP)	pBL413-024-257	Dark(ON) → Red( λ ~ 660 nm light 100 µmol for 3 days)	1.4612
Bio Rep 2	Highlighter(YFP)	pBL413-024-257	Dark(ON) → Red( λ ~ 660 nm light 100 µmol for 3 days)	1.5179
Bio Rep 2	Highlighter(YFP)	pBL413-024-257	Dark(ON) → Red( λ ~ 660 nm light 100 µmol for 3 days)	2.6923
Bio Rep 2	Highlighter(YFP)	pBL413-024-257	Dark(ON) → Red( λ ~ 660 nm light 100 µmol for 3 days)	5.6339
Bio Rep 2	Highlighter(YFP)	pBL413-024-257	Dark(ON) → Red( λ ~ 660 nm light 100 µmol for 3 days)	4.9857
Bio Rep 2	Highlighter(YFP)	pBL413-024-257	Dark(ON) → Red( λ ~ 660 nm light 100 µmol for 3 days)	2.0524
Bio Rep 2	Highlighter(YFP)	pBL413-024-257	Dark(ON) → Red( λ ~ 660 nm light 100 µmol for 3 days)	1.2791
Bio Rep 2	Highlighter(YFP)	pBL413-024-257	Dark(ON) → Red( λ ~ 660 nm light 100 µmol for 3 days)	1.6814
Bio Rep 2	Highlighter(YFP)	pBL413-024-257	Dark(ON) → Red( λ ~ 660 nm light 100 µmol for 3 days)	1.7852
Bio Rep 2	Highlighter(YFP)	pBL413-024-257	Dark(ON) → Red( λ ~ 660 nm light 100 µmol for 3 days)	5.304
Bio Rep 2	Highlighter(YFP)	pBL413-024-257	Dark(ON) → Red( λ ~ 660 nm light 100 µmol for 3 days)	2.3841
Bio Rep 2	Highlighter(YFP)	pBL413-024-257	Dark(ON) → Red( λ ~ 660 nm light 100 µmol for 3 days)	3.6541
Bio Rep 2	Highlighter(YFP)	pBL413-024-257	Dark(ON) → Red( λ ~ 660 nm light 100 µmol for 3 days)	9.7135
Bio Rep 2	Highlighter(YFP)	pBL413-024-257	Dark(ON) → Red( λ ~ 660 nm light 100 µmol for 3 days)	2.1807
Bio Rep 2	Highlighter(YFP)	pBL413-024-257	Dark(ON) → Red( λ ~ 660 nm light 100 µmol for 3 days)	3.0871
Bio Rep 2	Highlighter(YFP)	pBL413-024-257	Dark(ON) → Red( λ ~ 660 nm light 100 µmol for 3 days)	1.2529
Bio Rep 2	Highlighter(YFP)	pBL413-024-257	Dark(ON) → Red( λ ~ 660 nm light 100 µmol for 3 days)	2.2513
Bio Rep 2	Highlighter(YFP)	pBL413-024-257	Dark(ON) → Red( λ ~ 660 nm light 100 µmol for 3 days)	4.3411
Bio Rep 2	Highlighter(YFP)	pBL413-024-257	Dark(ON) → Red( λ ~ 660 nm light 100 µmol for 3 days)	10.0853
Bio Rep 2	Highlighter(YFP)	pBL413-024-257	Dark(ON) → Red( λ ~ 660 nm light 100 µmol for 3 days)	3.1821
Bio Rep 2	Highlighter(YFP)	pBL413-024-257	Dark(ON) → Red( λ ~ 660 nm light 100 µmol for 3 days)	1.887
Bio Rep 2	Highlighter(YFP)	pBL413-024-257	Dark(ON) → Red( λ ~ 660 nm light 100 µmol for 3 days)	9.7854
Bio Rep 2	Highlighter(YFP)	pBL413-024-257	Dark(ON) → Red( λ ~ 660 nm light 100 µmol for 3 days)	1.788
Bio Rep 2	Highlighter(YFP)	pBL413-024-257	Dark(ON) → Red( λ ~ 660 nm light 100 µmol for 3 days)	8.8648
Bio Rep 2	Highlighter(YFP)	pBL413-024-257	Dark(ON) → Red( λ ~ 660 nm light 100 µmol for 3 days)	3.0892
Bio Rep 2	Highlighter(YFP)	pBL413-024-257	Dark(ON) → Red( λ ~ 660 nm light 100 µmol for 3 days)	6.0199
Bio Rep 2	Highlighter(YFP)	pBL413-024-257	Dark(ON) → Red( λ ~ 660 nm light 100 µmol for 3 days)	11.0278
Bio Rep 2	Highlighter(YFP)	pBL413-024-257	Dark(ON) → Red( λ ~ 660 nm light 100 µmol for 3 days)	0.861
Bio Rep 2	Highlighter(YFP)	pBL413-024-257	Dark(ON) → Red( λ ~ 660 nm light 100 µmol for 3 days)	6.2674
Bio Rep 2	Highlighter(YFP)	pBL413-024-257	Dark(ON) → Red( λ ~ 660 nm light 100 µmol for 3 days)	3.6204
Bio Rep 2	Highlighter(YFP)	pBL413-024-257	Dark(ON) → Red( λ ~ 660 nm light 100 µmol for 3 days)	7.5917
Bio Rep 2	Highlighter(YFP)	pBL413-024-257	Dark(ON) → Red( λ ~ 660 nm light 100 µmol for 3 days)	7.7109
Bio Rep 2	Highlighter(YFP)	pBL413-024-257	Dark(ON) → Red( λ ~ 660 nm light 100 µmol for 3 days)	10.1815
Bio Rep 2	Highlighter(YFP)	pBL413-024-257	Dark(ON) → Red( λ ~ 660 nm light 100 µmol for 3 days)	6.8589
Bio Rep 2	Highlighter(YFP)	pBL413-024-257	Dark(ON) → Red( λ ~ 660 nm light 100 µmol for 3 days)	8.3611
Bio Rep 2	Highlighter(YFP)	pBL413-024-257	Dark(ON) → Red( λ ~ 660 nm light 100 µmol for 3 days)	2.0691
Bio Rep 2	Highlighter(YFP)	pBL413-024-257	Dark(ON) → Red( λ ~ 660 nm light 100 µmol for 3 days)	8.6429
Bio Rep 2	Highlighter(YFP)	pBL413-024-257	Dark(ON) → Red( λ ~ 660 nm light 100 µmol for 3 days)	5.153
Bio Rep 2	Highlighter(YFP)	pBL413-024-257	Dark(ON) → Red( λ ~ 660 nm light 100 µmol for 3 days)	3.9894
Bio Rep 2	Highlighter(YFP)	pBL413-024-257	Dark(ON) → Red( λ ~ 660 nm light 100 µmol for 3 days)	9.1847
Bio Rep 2	Highlighter(YFP)	pBL413-024-257	Dark(ON) → Red( λ ~ 660 nm light 100 µmol for 3 days)	6.6558
Bio Rep 2	Highlighter(YFP)	pBL413-024-257	Dark(ON) → Red( λ ~ 660 nm light 100 µmol for 3 days)	6.5822
Bio Rep 2	Highlighter(YFP)	pBL413-024-257	Dark(ON) → Red( λ ~ 660 nm light 100 µmol for 3 days)	6.4612
Bio Rep 2	Highlighter(YFP)	pBL413-024-257	Dark(ON) → Red( λ ~ 660 nm light 100 µmol for 3 days)	3.5308
Bio Rep 2	Highlighter(YFP)	pBL413-024-257	Dark(ON) → Red( λ ~ 660 nm light 100 µmol for 3 days)	5.2939
Bio Rep 2	Highlighter(YFP)	pBL413-024-257	Dark(ON) → Red( λ ~ 660 nm light 100 µmol for 3 days)	7.0449
Bio Rep 2	Highlighter(YFP)	pBL413-024-257	Dark(ON) → Red( λ ~ 660 nm light 100 µmol for 3 days)	0.6197
Bio Rep 2	Highlighter(YFP)	pBL413-024-257	Dark(ON) → Red( λ ~ 660 nm light 100 µmol for 3 days)	0.5237
Bio Rep 2	Highlighter(YFP)	pBL413-024-257	Dark(ON) → Red( λ ~ 660 nm light 100 µmol for 3 days)	0.7746
Bio Rep 2	Highlighter(YFP)	pBL413-024-257	Dark(ON) → Red( λ ~ 660 nm light 100 µmol for 3 days)	0.5998
Bio Rep 2	Highlighter(YFP)	pBL413-024-257	Dark(ON) → Red( λ ~ 660 nm light 100 µmol for 3 days)	2.9154
Bio Rep 2	Highlighter(YFP)	pBL413-024-257	Dark(ON) → Red( λ ~ 660 nm light 100 µmol for 3 days)	0.6679
Bio Rep 2	Highlighter(YFP)	pBL413-024-257	Dark(ON) → Red( λ ~ 660 nm light 100 µmol for 3 days)	5.2639
Bio Rep 2	Highlighter(YFP)	pBL413-024-257	Dark(ON) → Red( λ ~ 660 nm light 100 µmol for 3 days)	1.0588
Bio Rep 2	Highlighter(YFP)	pBL413-024-257	Dark(ON) → Red( λ ~ 660 nm light 100 µmol for 3 days)	0.7511
Bio Rep 2	Highlighter(YFP)	pBL413-024-257	Dark(ON) → Red( λ ~ 660 nm light 100 µmol for 3 days)	1.4039
Bio Rep 2	Highlighter(YFP)	pBL413-024-257	Dark(ON) → Red( λ ~ 660 nm light 100 µmol for 3 days)	1.689
Bio Rep 2	Highlighter(YFP)	pBL413-024-257	Dark(ON) → Red( λ ~ 660 nm light 100 µmol for 3 days)	6.0009
Bio Rep 2	Highlighter(YFP)	pBL413-024-257	Dark(ON) → Red( λ ~ 660 nm light 100 µmol for 3 days)	3.8361
Bio Rep 2	Highlighter(YFP)	pBL413-024-257	Dark(ON) → Red( λ ~ 660 nm light 100 µmol for 3 days)	4.2759
Bio Rep 2	Highlighter(YFP)	pBL413-024-257	Dark(ON) → Red( λ ~ 660 nm light 100 µmol for 3 days)	4.853
Bio Rep 2	Highlighter(YFP)	pBL413-024-257	Dark(ON) → Red( λ ~ 660 nm light 100 µmol for 3 days)	3.3632
Bio Rep 2	Highlighter(YFP)	pBL413-024-257	Dark(ON) → Red( λ ~ 660 nm light 100 µmol for 3 days)	4.2594
Bio Rep 2	Highlighter(YFP)	pBL413-024-257	Dark(ON) → Red( λ ~ 660 nm light 100 µmol for 3 days)	2.5825
Bio Rep 2	Highlighter(YFP)	pBL413-024-257	Dark(ON) → Red( λ ~ 660 nm light 100 µmol for 3 days)	3.7499
Bio Rep 2	Highlighter(YFP)	pBL413-024-257	Dark(ON) → Red( λ ~ 660 nm light 100 µmol for 3 days)	4.6403
Bio Rep 2	Highlighter(YFP)	pBL413-024-257	Dark(ON) → Red( λ ~ 660 nm light 100 µmol for 3 days)	7.0263
Bio Rep 2	Highlighter(YFP)	pBL413-024-257	Dark(ON) → Red( λ ~ 660 nm light 100 µmol for 3 days)	5.8914
Bio Rep 2	Highlighter(YFP)	pBL413-024-257	Dark(ON) → Red( λ ~ 660 nm light 100 µmol for 3 days)	3.6129
Bio Rep 2	Highlighter(YFP)	pBL413-024-257	Dark(ON) → Red( λ ~ 660 nm light 100 µmol for 3 days)	1.9406
Bio Rep 2	Highlighter(YFP)	pBL413-024-257	Dark(ON) → Dark( Darkness for 3 days)	3.3535
Bio Rep 2	Highlighter(YFP)	pBL413-024-257	Dark(ON) → Dark( Darkness for 3 days)	2.2443
Bio Rep 2	Highlighter(YFP)	pBL413-024-257	Dark(ON) → Dark( Darkness for 3 days)	6.8319
Bio Rep 2	Highlighter(YFP)	pBL413-024-257	Dark(ON) → Dark( Darkness for 3 days)	6.9897
Bio Rep 2	Highlighter(YFP)	pBL413-024-257	Dark(ON) → Dark( Darkness for 3 days)	4.5113
Bio Rep 2	Highlighter(YFP)	pBL413-024-257	Dark(ON) → Dark( Darkness for 3 days)	5.2456
Bio Rep 2	Highlighter(YFP)	pBL413-024-257	Dark(ON) → Dark( Darkness for 3 days)	5.7676
Bio Rep 2	Highlighter(YFP)	pBL413-024-257	Dark(ON) → Dark( Darkness for 3 days)	0.5573
Bio Rep 2	Highlighter(YFP)	pBL413-024-257	Dark(ON) → Dark( Darkness for 3 days)	0.3962
Bio Rep 2	Highlighter(YFP)	pBL413-024-257	Dark(ON) → Dark( Darkness for 3 days)	0.7141
Bio Rep 2	Highlighter(YFP)	pBL413-024-257	Dark(ON) → Dark( Darkness for 3 days)	4.9256
Bio Rep 2	Highlighter(YFP)	pBL413-024-257	Dark(ON) → Dark( Darkness for 3 days)	0.4675
Bio Rep 2	Highlighter(YFP)	pBL413-024-257	Dark(ON) → Dark( Darkness for 3 days)	8.2309
Bio Rep 2	Highlighter(YFP)	pBL413-024-257	Dark(ON) → Dark( Darkness for 3 days)	1.6684
Bio Rep 2	Highlighter(YFP)	pBL413-024-257	Dark(ON) → Dark( Darkness for 3 days)	4.4023
Bio Rep 2	Highlighter(YFP)	pBL413-024-257	Dark(ON) → Dark( Darkness for 3 days)	3.3905
Bio Rep 2	Highlighter(YFP)	pBL413-024-257	Dark(ON) → Dark( Darkness for 3 days)	1.521
Bio Rep 2	Highlighter(YFP)	pBL413-024-257	Dark(ON) → Dark( Darkness for 3 days)	5.1777
Bio Rep 2	Highlighter(YFP)	pBL413-024-257	Dark(ON) → Dark( Darkness for 3 days)	4.1588
Bio Rep 2	Highlighter(YFP)	pBL413-024-257	Dark(ON) → Dark( Darkness for 3 days)	2.0935
Bio Rep 2	Highlighter(YFP)	pBL413-024-257	Dark(ON) → Dark( Darkness for 3 days)	2.7531
Bio Rep 2	Highlighter(YFP)	pBL413-024-257	Dark(ON) → Dark( Darkness for 3 days)	2.2004
Bio Rep 2	Highlighter(YFP)	pBL413-024-257	Dark(ON) → Dark( Darkness for 3 days)	7.035
Bio Rep 2	Highlighter(YFP)	pBL413-024-257	Dark(ON) → Dark( Darkness for 3 days)	2.3776
Bio Rep 2	Highlighter(YFP)	pBL413-024-257	Dark(ON) → Dark( Darkness for 3 days)	1.7706
Bio Rep 2	Highlighter(YFP)	pBL413-024-257	Dark(ON) → Dark( Darkness for 3 days)	0.2756
Bio Rep 2	Highlighter(YFP)	pBL413-024-257	Dark(ON) → Dark( Darkness for 3 days)	4.7275
Bio Rep 2	Highlighter(YFP)	pBL413-024-257	Dark(ON) → Dark( Darkness for 3 days)	2.6554
Bio Rep 2	Highlighter(YFP)	pBL413-024-257	Dark(ON) → Dark( Darkness for 3 days)	1.7956
Bio Rep 2	Highlighter(YFP)	pBL413-024-257	Dark(ON) → Dark( Darkness for 3 days)	5.393
Bio Rep 2	Highlighter(YFP)	pBL413-024-257	Dark(ON) → Dark( Darkness for 3 days)	2.8965
Bio Rep 2	Highlighter(YFP)	pBL413-024-257	Dark(ON) → Dark( Darkness for 3 days)	0.8454
Bio Rep 2	Highlighter(YFP)	pBL413-024-257	Dark(ON) → Dark( Darkness for 3 days)	0.8949
Bio Rep 2	Highlighter(YFP)	pBL413-024-257	Dark(ON) → Dark( Darkness for 3 days)	2.1278
Bio Rep 2	Highlighter(YFP)	pBL413-024-257	Dark(ON) → Dark( Darkness for 3 days)	0.6502
Bio Rep 2	Highlighter(YFP)	pBL413-024-257	Dark(ON) → Dark( Darkness for 3 days)	3.3096
Bio Rep 2	Highlighter(YFP)	pBL413-024-257	Dark(ON) → Dark( Darkness for 3 days)	2.7136
Bio Rep 2	Highlighter(YFP)	pBL413-024-257	Dark(ON) → Dark( Darkness for 3 days)	0.3305
Bio Rep 2	Highlighter(YFP)	pBL413-024-257	Dark(ON) → Dark( Darkness for 3 days)	0.6631
Bio Rep 2	Highlighter(YFP)	pBL413-024-257	Dark(ON) → Dark( Darkness for 3 days)	2.8576
Bio Rep 2	Highlighter(YFP)	pBL413-024-257	Dark(ON) → Dark( Darkness for 3 days)	0.3204
Bio Rep 2	Highlighter(YFP)	pBL413-024-257	Dark(ON) → Dark( Darkness for 3 days)	5.9987
Bio Rep 2	Highlighter(YFP)	pBL413-024-257	Dark(ON) → Dark( Darkness for 3 days)	3.3932
Bio Rep 2	Highlighter(YFP)	pBL413-024-257	Dark(ON) → Dark( Darkness for 3 days)	2.4664
Bio Rep 2	Highlighter(YFP)	pBL413-024-257	Dark(ON) → Dark( Darkness for 3 days)	5.4349
Bio Rep 2	Highlighter(YFP)	pBL413-024-257	Dark(ON) → Dark( Darkness for 3 days)	2.0081
Bio Rep 2	Highlighter(YFP)	pBL413-024-257	Dark(ON) → Dark( Darkness for 3 days)	4.5058
Bio Rep 2	Highlighter(YFP)	pBL413-024-257	Dark(ON) → Dark( Darkness for 3 days)	3.769
Bio Rep 2	Highlighter(YFP)	pBL413-024-257	Dark(ON) → Dark( Darkness for 3 days)	2.3946
Bio Rep 2	Highlighter(YFP)	pBL413-024-257	Dark(ON) → Dark( Darkness for 3 days)	1.6031
Bio Rep 2	Highlighter(YFP)	pBL413-024-257	Dark(ON) → Dark( Darkness for 3 days)	2.8412
Bio Rep 2	Highlighter(YFP)	pBL413-024-257	Dark(ON) → Dark( Darkness for 3 days)	3.4326
Bio Rep 2	Highlighter(YFP)	pBL413-024-257	Dark(ON) → Dark( Darkness for 3 days)	1.531
Bio Rep 2	Highlighter(YFP)	pBL413-024-257	Dark(ON) → Dark( Darkness for 3 days)	1.2977
Bio Rep 2	Highlighter(YFP)	pBL413-024-257	Dark(ON) → Dark( Darkness for 3 days)	0.4658
Bio Rep 2	Highlighter(YFP)	pBL413-024-257	Dark(ON) → Dark( Darkness for 3 days)	0.5159
Bio Rep 2	Highlighter(YFP)	pBL413-024-257	Dark(ON) → Dark( Darkness for 3 days)	4.9057
Bio Rep 2	Highlighter(YFP)	pBL413-024-257	Dark(ON) → Dark( Darkness for 3 days)	2.014
Bio Rep 2	Highlighter(YFP)	pBL413-024-257	Dark(ON) → Dark( Darkness for 3 days)	6.887
Bio Rep 2	Highlighter(YFP)	pBL413-024-257	Dark(ON) → Dark( Darkness for 3 days)	3.2946
Bio Rep 2	Highlighter(YFP)	pBL413-024-257	Dark(ON) → Dark( Darkness for 3 days)	2.3757
Bio Rep 2	Highlighter(YFP)	pBL413-024-257	Dark(ON) → Dark( Darkness for 3 days)	2.6507
Bio Rep 2	Highlighter(YFP)	pBL413-024-257	Dark(ON) → Dark( Darkness for 3 days)	0.3982
Bio Rep 2	Highlighter(YFP)	pBL413-024-257	Dark(ON) → Dark( Darkness for 3 days)	0.3479
Bio Rep 2	Highlighter(YFP)	pBL413-024-257	Dark(ON) → Dark( Darkness for 3 days)	2.3805
Bio Rep 2	Highlighter(YFP)	pBL413-024-257	Dark(ON) → Dark( Darkness for 3 days)	6.7387
Bio Rep 2	Highlighter(YFP)	pBL413-024-257	Dark(ON) → Dark( Darkness for 3 days)	4.147
Bio Rep 2	Highlighter(YFP)	pBL413-024-257	Dark(ON) → Dark( Darkness for 3 days)	1.0485
Bio Rep 2	Highlighter(YFP)	pBL413-024-257	Dark(ON) → Dark( Darkness for 3 days)	0.7379
Bio Rep 2	Highlighter(YFP)	pBL413-024-257	Dark(ON) → Dark( Darkness for 3 days)	0.6344
Bio Rep 2	Highlighter(YFP)	pBL413-024-257	Dark(ON) → Dark( Darkness for 3 days)	0.8731
Bio Rep 2	Highlighter(YFP)	pBL413-024-257	Dark(ON) → Dark( Darkness for 3 days)	0.9604
Bio Rep 2	Highlighter(YFP)	pBL413-024-257	Dark(ON) → Dark( Darkness for 3 days)	2.4994
Bio Rep 2	Highlighter(YFP)	pBL413-024-257	Dark(ON) → Dark( Darkness for 3 days)	0.4885
Bio Rep 2	Highlighter(YFP)	pBL413-024-257	Dark(ON) → Dark( Darkness for 3 days)	1.3507
Bio Rep 2	Highlighter(YFP)	pBL413-024-257	Dark(ON) → Dark( Darkness for 3 days)	1.504
Bio Rep 2	Highlighter(YFP)	pBL413-024-257	Dark(ON) → Dark( Darkness for 3 days)	0.7261
Bio Rep 2	Highlighter(YFP)	pBL413-024-257	Dark(ON) → Dark( Darkness for 3 days)	2.732
Bio Rep 2	Highlighter(YFP)	pBL413-024-257	Dark(ON) → Dark( Darkness for 3 days)	1.8797
Bio Rep 2	Highlighter(YFP)	pBL413-024-257	Dark(ON) → Dark( Darkness for 3 days)	3.5993
Bio Rep 2	Highlighter(YFP)	pBL413-024-257	Dark(ON) → Dark( Darkness for 3 days)	2.0031
Bio Rep 2	Highlighter(YFP)	pBL413-024-257	Dark(ON) → Dark( Darkness for 3 days)	6.8379
Bio Rep 2	Highlighter(YFP)	pBL413-024-257	Dark(ON) → Dark( Darkness for 3 days)	7.7324
Bio Rep 2	Highlighter(YFP)	pBL413-024-257	Dark(ON) → Dark( Darkness for 3 days)	0.9631
Bio Rep 2	Highlighter(YFP)	pBL413-024-257	Dark(ON) → Dark( Darkness for 3 days)	2.5974
Bio Rep 2	Highlighter(YFP)	pBL413-024-257	Dark(ON) → Dark( Darkness for 3 days)	7.3057
Bio Rep 2	Highlighter(YFP)	pBL413-024-257	Dark(ON) → Dark( Darkness for 3 days)	0.969
Bio Rep 2	Highlighter(YFP)	pBL413-024-257	Dark(ON) → Dark( Darkness for 3 days)	3.0795
Bio Rep 2	Highlighter(YFP)	pBL413-024-257	Dark(ON) → Dark( Darkness for 3 days)	0.7436
Bio Rep 2	Highlighter(YFP)	pBL413-024-257	Dark(ON) → Dark( Darkness for 3 days)	0.4905
Bio Rep 2	Highlighter(YFP)	pBL413-024-257	Dark(ON) → Dark( Darkness for 3 days)	0.5727
Bio Rep 2	Highlighter(YFP)	pBL413-024-257	Dark(ON) → Dark( Darkness for 3 days)	9.2046
Bio Rep 2	Highlighter(YFP)	pBL413-024-257	Dark(ON) → Dark( Darkness for 3 days)	8.8819
Bio Rep 2	Highlighter(YFP)	pBL413-024-257	Dark(ON) → Dark( Darkness for 3 days)	7.9603
Bio Rep 2	Highlighter(YFP)	pBL413-024-257	Dark(ON) → Dark( Darkness for 3 days)	2.3912
Bio Rep 2	Highlighter(YFP)	pBL413-024-257	Dark(ON) → Dark( Darkness for 3 days)	8.2955
Bio Rep 2	Highlighter(YFP)	pBL413-024-257	Dark(ON) → Dark( Darkness for 3 days)	5.406
Bio Rep 2	Highlighter(YFP)	pBL413-024-257	Dark(ON) → Dark( Darkness for 3 days)	5.4418
Bio Rep 2	Highlighter(YFP)	pBL413-024-257	Dark(ON) → Dark( Darkness for 3 days)	5.975
Bio Rep 2	Highlighter(YFP)	pBL413-024-257	Dark(ON) → Dark( Darkness for 3 days)	3.0167
Bio Rep 2	Highlighter(YFP)	pBL413-024-257	Dark(ON) → Dark( Darkness for 3 days)	0.5415
Bio Rep 2	Highlighter(YFP)	pBL413-024-257	Dark(ON) → Dark( Darkness for 3 days)	1.1259
Bio Rep 2	Highlighter(YFP)	pBL413-024-257	Dark(ON) → Dark( Darkness for 3 days)	2.2752
Bio Rep 2	Highlighter(YFP)	pBL413-024-257	Dark(ON) → Dark( Darkness for 3 days)	3.7037
Bio Rep 2	Highlighter(YFP)	pBL413-024-257	Dark(ON) → Dark( Darkness for 3 days)	4.7526
Bio Rep 2	Highlighter(YFP)	pBL413-024-257	Dark(ON) → Dark( Darkness for 3 days)	4.2923
Bio Rep 2	Highlighter(YFP)	pBL413-024-257	Dark(ON) → Dark( Darkness for 3 days)	4.2442
Bio Rep 2	Highlighter(YFP)	pBL413-024-257	Dark(ON) → Dark( Darkness for 3 days)	2.4751
Bio Rep 2	Highlighter(YFP)	pBL413-024-257	Dark(ON) → Dark( Darkness for 3 days)	3.4138
Bio Rep 2	Highlighter(YFP)	pBL413-024-257	Dark(ON) → Dark( Darkness for 3 days)	0.4914
Bio Rep 2	Highlighter(YFP)	pBL413-024-257	Dark(ON) → Dark( Darkness for 3 days)	2.1664
Bio Rep 2	Highlighter(YFP)	pBL413-024-257	Dark(ON) → Dark( Darkness for 3 days)	5.4295
Bio Rep 2	Highlighter(YFP)	pBL413-024-257	Dark(ON) → Dark( Darkness for 3 days)	1.2266
Bio Rep 2	Highlighter(YFP)	pBL413-024-257	Dark(ON) → Dark( Darkness for 3 days)	5.6839
Bio Rep 2	Highlighter(YFP)	pBL413-024-257	Dark(ON) → Dark( Darkness for 3 days)	6.359
Bio Rep 2	Highlighter(YFP)	pBL413-024-257	Dark(ON) → Dark( Darkness for 3 days)	5.8003
Bio Rep 2	Highlighter(YFP)	pBL413-024-257	Dark(ON) → Dark( Darkness for 3 days)	3.4956
Bio Rep 2	Highlighter(YFP)	pBL413-024-257	Dark(ON) → Dark( Darkness for 3 days)	3.0269
Bio Rep 2	Highlighter(YFP)	pBL413-024-257	Dark(ON) → Dark( Darkness for 3 days)	4.8634
Bio Rep 2	Highlighter(YFP)	pBL413-024-257	Dark(ON) → Dark( Darkness for 3 days)	5.0836
Bio Rep 2	Highlighter(YFP)	pBL413-024-257	Dark(ON) → Dark( Darkness for 3 days)	5.2129
Bio Rep 2	Highlighter(YFP)	pBL413-024-257	Dark(ON) → Dark( Darkness for 3 days)	1.0918
Bio Rep 2	Highlighter(YFP)	pBL413-024-257	Dark(ON) → Dark( Darkness for 3 days)	1.4474
Bio Rep 2	Highlighter(YFP)	pBL413-024-257	Dark(ON) → Dark( Darkness for 3 days)	1.2289
Bio Rep 2	Highlighter(YFP)	pBL413-024-257	Dark(ON) → Dark( Darkness for 3 days)	1.1634
Bio Rep 2	Highlighter(YFP)	pBL413-024-257	Dark(ON) → Dark( Darkness for 3 days)	3.4247
Bio Rep 2	Highlighter(YFP)	pBL413-024-257	Dark(ON) → Dark( Darkness for 3 days)	2.2535
Bio Rep 2	Highlighter(YFP)	pBL413-024-257	Dark(ON) → Dark( Darkness for 3 days)	2.6392
Bio Rep 2	Highlighter(YFP)	pBL413-024-257	Dark(ON) → Dark( Darkness for 3 days)	1.0933
Bio Rep 2	Highlighter(YFP)	pBL413-024-257	Dark(ON) → Dark( Darkness for 3 days)	5.1126
Bio Rep 2	Highlighter(YFP)	pBL413-024-257	Dark(ON) → Dark( Darkness for 3 days)	3.1514
Bio Rep 2	Highlighter(YFP)	pBL413-024-257	Dark(ON) → Dark( Darkness for 3 days)	8.1515
Bio Rep 2	Highlighter(YFP)	pBL413-024-257	Dark(ON) → Dark( Darkness for 3 days)	5.7561
Bio Rep 2	Highlighter(YFP)	pBL413-024-257	Dark(ON) → Dark( Darkness for 3 days)	1.3028
Bio Rep 2	Highlighter(YFP)	pBL413-024-257	Dark(ON) → Dark( Darkness for 3 days)	2.2723
Bio Rep 2	Highlighter(YFP)	pBL413-024-257	Dark(ON) → Dark( Darkness for 3 days)	1.6436
Bio Rep 2	Highlighter(YFP)	pBL413-024-257	Dark(ON) → Dark( Darkness for 3 days)	5.0629
Bio Rep 2	Highlighter(YFP)	pBL413-024-257	Dark(ON) → Dark( Darkness for 3 days)	2.2625
Bio Rep 2	Highlighter(YFP)	pBL413-024-257	Dark(ON) → Dark( Darkness for 3 days)	4.1138
Bio Rep 2	Highlighter(YFP)	pBL413-024-257	Dark(ON) → Dark( Darkness for 3 days)	5.4647
Bio Rep 2	Highlighter(YFP)	pBL413-024-257	Dark(ON) → Dark( Darkness for 3 days)	5.9481
Bio Rep 2	Highlighter(YFP)	pBL413-024-257	Dark(ON) → Dark( Darkness for 3 days)	4.0037
Bio Rep 2	Highlighter(YFP)	pBL413-024-257	Dark(ON) → Dark( Darkness for 3 days)	3.2001
Bio Rep 2	Highlighter(YFP)	pBL413-024-257	Dark(ON) → Dark( Darkness for 3 days)	7.8673
Bio Rep 2	Highlighter(YFP)	pBL413-024-257	Dark(ON) → Dark( Darkness for 3 days)	2.7706
Bio Rep 2	Highlighter(YFP)	pBL413-024-257	Dark(ON) → Dark( Darkness for 3 days)	10.3765
Bio Rep 2	Highlighter(YFP)	pBL413-024-257	Dark(ON) → Dark( Darkness for 3 days)	5.124
Bio Rep 3	Highlighter(YFP)	pBL413-024-257	Dark(ON) → Blue( λ ~ 455 nm light 100 µmol for 3 days)	0.0758
Bio Rep 3	Highlighter(YFP)	pBL413-024-257	Dark(ON) → Blue( λ ~ 455 nm light 100 µmol for 3 days)	0.1156
Bio Rep 3	Highlighter(YFP)	pBL413-024-257	Dark(ON) → Blue( λ ~ 455 nm light 100 µmol for 3 days)	0.5545
Bio Rep 3	Highlighter(YFP)	pBL413-024-257	Dark(ON) → Blue( λ ~ 455 nm light 100 µmol for 3 days)	0.5731
Bio Rep 3	Highlighter(YFP)	pBL413-024-257	Dark(ON) → Blue( λ ~ 455 nm light 100 µmol for 3 days)	0.5199
Bio Rep 3	Highlighter(YFP)	pBL413-024-257	Dark(ON) → Blue( λ ~ 455 nm light 100 µmol for 3 days)	0.2887
Bio Rep 3	Highlighter(YFP)	pBL413-024-257	Dark(ON) → Blue( λ ~ 455 nm light 100 µmol for 3 days)	0.7134
Bio Rep 3	Highlighter(YFP)	pBL413-024-257	Dark(ON) → Blue( λ ~ 455 nm light 100 µmol for 3 days)	0.6338
Bio Rep 3	Highlighter(YFP)	pBL413-024-257	Dark(ON) → Blue( λ ~ 455 nm light 100 µmol for 3 days)	0.2926
Bio Rep 3	Highlighter(YFP)	pBL413-024-257	Dark(ON) → Blue( λ ~ 455 nm light 100 µmol for 3 days)	0.1199
Bio Rep 3	Highlighter(YFP)	pBL413-024-257	Dark(ON) → Blue( λ ~ 455 nm light 100 µmol for 3 days)	0.7719
Bio Rep 3	Highlighter(YFP)	pBL413-024-257	Dark(ON) → Blue( λ ~ 455 nm light 100 µmol for 3 days)	0.5929
Bio Rep 3	Highlighter(YFP)	pBL413-024-257	Dark(ON) → Blue( λ ~ 455 nm light 100 µmol for 3 days)	0.8692
Bio Rep 3	Highlighter(YFP)	pBL413-024-257	Dark(ON) → Blue( λ ~ 455 nm light 100 µmol for 3 days)	0.3388
Bio Rep 3	Highlighter(YFP)	pBL413-024-257	Dark(ON) → Blue( λ ~ 455 nm light 100 µmol for 3 days)	0.1315
Bio Rep 3	Highlighter(YFP)	pBL413-024-257	Dark(ON) → Blue( λ ~ 455 nm light 100 µmol for 3 days)	0.5228
Bio Rep 3	Highlighter(YFP)	pBL413-024-257	Dark(ON) → Blue( λ ~ 455 nm light 100 µmol for 3 days)	0.3323
Bio Rep 3	Highlighter(YFP)	pBL413-024-257	Dark(ON) → Blue( λ ~ 455 nm light 100 µmol for 3 days)	0.7359
Bio Rep 3	Highlighter(YFP)	pBL413-024-257	Dark(ON) → Blue( λ ~ 455 nm light 100 µmol for 3 days)	2.0856
Bio Rep 3	Highlighter(YFP)	pBL413-024-257	Dark(ON) → Blue( λ ~ 455 nm light 100 µmol for 3 days)	0.5866
Bio Rep 3	Highlighter(YFP)	pBL413-024-257	Dark(ON) → Blue( λ ~ 455 nm light 100 µmol for 3 days)	0.2218
Bio Rep 3	Highlighter(YFP)	pBL413-024-257	Dark(ON) → Blue( λ ~ 455 nm light 100 µmol for 3 days)	0.1779
Bio Rep 3	Highlighter(YFP)	pBL413-024-257	Dark(ON) → Blue( λ ~ 455 nm light 100 µmol for 3 days)	0.4797
Bio Rep 3	Highlighter(YFP)	pBL413-024-257	Dark(ON) → Blue( λ ~ 455 nm light 100 µmol for 3 days)	0.1354
Bio Rep 3	Highlighter(YFP)	pBL413-024-257	Dark(ON) → Blue( λ ~ 455 nm light 100 µmol for 3 days)	0.573
Bio Rep 3	Highlighter(YFP)	pBL413-024-257	Dark(ON) → Blue( λ ~ 455 nm light 100 µmol for 3 days)	0.2866
Bio Rep 3	Highlighter(YFP)	pBL413-024-257	Dark(ON) → Blue( λ ~ 455 nm light 100 µmol for 3 days)	1.1208
Bio Rep 3	Highlighter(YFP)	pBL413-024-257	Dark(ON) → Blue( λ ~ 455 nm light 100 µmol for 3 days)	0.1323
Bio Rep 3	Highlighter(YFP)	pBL413-024-257	Dark(ON) → Blue( λ ~ 455 nm light 100 µmol for 3 days)	0.665
Bio Rep 3	Highlighter(YFP)	pBL413-024-257	Dark(ON) → Blue( λ ~ 455 nm light 100 µmol for 3 days)	0.3634
Bio Rep 3	Highlighter(YFP)	pBL413-024-257	Dark(ON) → Blue( λ ~ 455 nm light 100 µmol for 3 days)	0.4982
Bio Rep 3	Highlighter(YFP)	pBL413-024-257	Dark(ON) → Blue( λ ~ 455 nm light 100 µmol for 3 days)	1.4151
Bio Rep 3	Highlighter(YFP)	pBL413-024-257	Dark(ON) → Blue( λ ~ 455 nm light 100 µmol for 3 days)	0.2798
Bio Rep 3	Highlighter(YFP)	pBL413-024-257	Dark(ON) → Blue( λ ~ 455 nm light 100 µmol for 3 days)	0.4006
Bio Rep 3	Highlighter(YFP)	pBL413-024-257	Dark(ON) → Blue( λ ~ 455 nm light 100 µmol for 3 days)	0.8651
Bio Rep 3	Highlighter(YFP)	pBL413-024-257	Dark(ON) → Blue( λ ~ 455 nm light 100 µmol for 3 days)	0.3663
Bio Rep 3	Highlighter(YFP)	pBL413-024-257	Dark(ON) → Blue( λ ~ 455 nm light 100 µmol for 3 days)	0.1435
Bio Rep 3	Highlighter(YFP)	pBL413-024-257	Dark(ON) → Blue( λ ~ 455 nm light 100 µmol for 3 days)	0.6713
Bio Rep 3	Highlighter(YFP)	pBL413-024-257	Dark(ON) → Blue( λ ~ 455 nm light 100 µmol for 3 days)	0.1365
Bio Rep 3	Highlighter(YFP)	pBL413-024-257	Dark(ON) → Blue( λ ~ 455 nm light 100 µmol for 3 days)	0.1599
Bio Rep 3	Highlighter(YFP)	pBL413-024-257	Dark(ON) → Blue( λ ~ 455 nm light 100 µmol for 3 days)	0.6331
Bio Rep 3	Highlighter(YFP)	pBL413-024-257	Dark(ON) → Blue( λ ~ 455 nm light 100 µmol for 3 days)	0.0457
Bio Rep 3	Highlighter(YFP)	pBL413-024-257	Dark(ON) → Blue( λ ~ 455 nm light 100 µmol for 3 days)	0.6277
Bio Rep 3	Highlighter(YFP)	pBL413-024-257	Dark(ON) → Blue( λ ~ 455 nm light 100 µmol for 3 days)	0.3208
Bio Rep 3	Highlighter(YFP)	pBL413-024-257	Dark(ON) → Blue( λ ~ 455 nm light 100 µmol for 3 days)	0.5485
Bio Rep 3	Highlighter(YFP)	pBL413-024-257	Dark(ON) → Blue( λ ~ 455 nm light 100 µmol for 3 days)	0.3731
Bio Rep 3	Highlighter(YFP)	pBL413-024-257	Dark(ON) → Blue( λ ~ 455 nm light 100 µmol for 3 days)	0.6447
Bio Rep 3	Highlighter(YFP)	pBL413-024-257	Dark(ON) → Blue( λ ~ 455 nm light 100 µmol for 3 days)	0.3962
Bio Rep 3	Highlighter(YFP)	pBL413-024-257	Dark(ON) → Blue( λ ~ 455 nm light 100 µmol for 3 days)	0.2965
Bio Rep 3	Highlighter(YFP)	pBL413-024-257	Dark(ON) → Blue( λ ~ 455 nm light 100 µmol for 3 days)	0.5287
Bio Rep 3	Highlighter(YFP)	pBL413-024-257	Dark(ON) → Blue( λ ~ 455 nm light 100 µmol for 3 days)	0.4533
Bio Rep 3	Highlighter(YFP)	pBL413-024-257	Dark(ON) → Blue( λ ~ 455 nm light 100 µmol for 3 days)	0.2226
Bio Rep 3	Highlighter(YFP)	pBL413-024-257	Dark(ON) → Blue( λ ~ 455 nm light 100 µmol for 3 days)	0.8624
Bio Rep 3	Highlighter(YFP)	pBL413-024-257	Dark(ON) → Blue( λ ~ 455 nm light 100 µmol for 3 days)	0.7187
Bio Rep 3	Highlighter(YFP)	pBL413-024-257	Dark(ON) → Blue( λ ~ 455 nm light 100 µmol for 3 days)	2.6945
Bio Rep 3	Highlighter(YFP)	pBL413-024-257	Dark(ON) → Blue( λ ~ 455 nm light 100 µmol for 3 days)	0.5749
Bio Rep 3	Highlighter(YFP)	pBL413-024-257	Dark(ON) → Blue( λ ~ 455 nm light 100 µmol for 3 days)	1.0677
Bio Rep 3	Highlighter(YFP)	pBL413-024-257	Dark(ON) → Blue( λ ~ 455 nm light 100 µmol for 3 days)	0.6129
Bio Rep 3	Highlighter(YFP)	pBL413-024-257	Dark(ON) → Blue( λ ~ 455 nm light 100 µmol for 3 days)	1.3363
Bio Rep 3	Highlighter(YFP)	pBL413-024-257	Dark(ON) → Blue( λ ~ 455 nm light 100 µmol for 3 days)	0.6629
Bio Rep 3	Highlighter(YFP)	pBL413-024-257	Dark(ON) → Blue( λ ~ 455 nm light 100 µmol for 3 days)	0.1993
Bio Rep 3	Highlighter(YFP)	pBL413-024-257	Dark(ON) → Blue( λ ~ 455 nm light 100 µmol for 3 days)	0.357
Bio Rep 3	Highlighter(YFP)	pBL413-024-257	Dark(ON) → Blue( λ ~ 455 nm light 100 µmol for 3 days)	0.0755
Bio Rep 3	Highlighter(YFP)	pBL413-024-257	Dark(ON) → Blue( λ ~ 455 nm light 100 µmol for 3 days)	0.2566
Bio Rep 3	Highlighter(YFP)	pBL413-024-257	Dark(ON) → Blue( λ ~ 455 nm light 100 µmol for 3 days)	0.1188
Bio Rep 3	Highlighter(YFP)	pBL413-024-257	Dark(ON) → Blue( λ ~ 455 nm light 100 µmol for 3 days)	0.359
Bio Rep 3	Highlighter(YFP)	pBL413-024-257	Dark(ON) → Blue( λ ~ 455 nm light 100 µmol for 3 days)	0.2227
Bio Rep 3	Highlighter(YFP)	pBL413-024-257	Dark(ON) → Blue( λ ~ 455 nm light 100 µmol for 3 days)	0.3159
Bio Rep 3	Highlighter(YFP)	pBL413-024-257	Dark(ON) → Blue( λ ~ 455 nm light 100 µmol for 3 days)	0.2148
Bio Rep 3	Highlighter(YFP)	pBL413-024-257	Dark(ON) → Blue( λ ~ 455 nm light 100 µmol for 3 days)	0.1184
Bio Rep 3	Highlighter(YFP)	pBL413-024-257	Dark(ON) → Blue( λ ~ 455 nm light 100 µmol for 3 days)	0.4428
Bio Rep 3	Highlighter(YFP)	pBL413-024-257	Dark(ON) → Blue( λ ~ 455 nm light 100 µmol for 3 days)	0.4653
Bio Rep 3	Highlighter(YFP)	pBL413-024-257	Dark(ON) → Blue( λ ~ 455 nm light 100 µmol for 3 days)	0.3203
Bio Rep 3	Highlighter(YFP)	pBL413-024-257	Dark(ON) → Blue( λ ~ 455 nm light 100 µmol for 3 days)	0.1761
Bio Rep 3	Highlighter(YFP)	pBL413-024-257	Dark(ON) → Blue( λ ~ 455 nm light 100 µmol for 3 days)	0.4708
Bio Rep 3	Highlighter(YFP)	pBL413-024-257	Dark(ON) → Blue( λ ~ 455 nm light 100 µmol for 3 days)	0.4351
Bio Rep 3	Highlighter(YFP)	pBL413-024-257	Dark(ON) → Blue( λ ~ 455 nm light 100 µmol for 3 days)	0.2542
Bio Rep 3	Highlighter(YFP)	pBL413-024-257	Dark(ON) → Blue( λ ~ 455 nm light 100 µmol for 3 days)	0.214
Bio Rep 3	Highlighter(YFP)	pBL413-024-257	Dark(ON) → Blue( λ ~ 455 nm light 100 µmol for 3 days)	0.3451
Bio Rep 3	Highlighter(YFP)	pBL413-024-257	Dark(ON) → Blue( λ ~ 455 nm light 100 µmol for 3 days)	0.3833
Bio Rep 3	Highlighter(YFP)	pBL413-024-257	Dark(ON) → Blue( λ ~ 455 nm light 100 µmol for 3 days)	0.6882
Bio Rep 3	Highlighter(YFP)	pBL413-024-257	Dark(ON) → Blue( λ ~ 455 nm light 100 µmol for 3 days)	2.0008
Bio Rep 3	Highlighter(YFP)	pBL413-024-257	Dark(ON) → Blue( λ ~ 455 nm light 100 µmol for 3 days)	0.4567
Bio Rep 3	Highlighter(YFP)	pBL413-024-257	Dark(ON) → Blue( λ ~ 455 nm light 100 µmol for 3 days)	0.297
Bio Rep 3	Highlighter(YFP)	pBL413-024-257	Dark(ON) → Blue( λ ~ 455 nm light 100 µmol for 3 days)	1.2835
Bio Rep 3	Highlighter(YFP)	pBL413-024-257	Dark(ON) → Blue( λ ~ 455 nm light 100 µmol for 3 days)	1.128
Bio Rep 3	Highlighter(YFP)	pBL413-024-257	Dark(ON) → Blue( λ ~ 455 nm light 100 µmol for 3 days)	0.571
Bio Rep 3	Highlighter(YFP)	pBL413-024-257	Dark(ON) → Blue( λ ~ 455 nm light 100 µmol for 3 days)	0.5664
Bio Rep 3	Highlighter(YFP)	pBL413-024-257	Dark(ON) → Blue( λ ~ 455 nm light 100 µmol for 3 days)	0.3395
Bio Rep 3	Highlighter(YFP)	pBL413-024-257	Dark(ON) → Green( λ ~ 525 nm light 100 µmol for 3 days)	0.053
Bio Rep 3	Highlighter(YFP)	pBL413-024-257	Dark(ON) → Green( λ ~ 525 nm light 100 µmol for 3 days)	0.054
Bio Rep 3	Highlighter(YFP)	pBL413-024-257	Dark(ON) → Green( λ ~ 525 nm light 100 µmol for 3 days)	0.0735
Bio Rep 3	Highlighter(YFP)	pBL413-024-257	Dark(ON) → Green( λ ~ 525 nm light 100 µmol for 3 days)	0.0596
Bio Rep 3	Highlighter(YFP)	pBL413-024-257	Dark(ON) → Green( λ ~ 525 nm light 100 µmol for 3 days)	0.1489
Bio Rep 3	Highlighter(YFP)	pBL413-024-257	Dark(ON) → Green( λ ~ 525 nm light 100 µmol for 3 days)	10.3087
Bio Rep 3	Highlighter(YFP)	pBL413-024-257	Dark(ON) → Green( λ ~ 525 nm light 100 µmol for 3 days)	5.2188
Bio Rep 3	Highlighter(YFP)	pBL413-024-257	Dark(ON) → Green( λ ~ 525 nm light 100 µmol for 3 days)	0.1346
Bio Rep 3	Highlighter(YFP)	pBL413-024-257	Dark(ON) → Green( λ ~ 525 nm light 100 µmol for 3 days)	0.1598
Bio Rep 3	Highlighter(YFP)	pBL413-024-257	Dark(ON) → Green( λ ~ 525 nm light 100 µmol for 3 days)	0.4383
Bio Rep 3	Highlighter(YFP)	pBL413-024-257	Dark(ON) → Green( λ ~ 525 nm light 100 µmol for 3 days)	11.3876
Bio Rep 3	Highlighter(YFP)	pBL413-024-257	Dark(ON) → Green( λ ~ 525 nm light 100 µmol for 3 days)	0.195
Bio Rep 3	Highlighter(YFP)	pBL413-024-257	Dark(ON) → Green( λ ~ 525 nm light 100 µmol for 3 days)	0.278
Bio Rep 3	Highlighter(YFP)	pBL413-024-257	Dark(ON) → Green( λ ~ 525 nm light 100 µmol for 3 days)	0.2215
Bio Rep 3	Highlighter(YFP)	pBL413-024-257	Dark(ON) → Green( λ ~ 525 nm light 100 µmol for 3 days)	0.2345
Bio Rep 3	Highlighter(YFP)	pBL413-024-257	Dark(ON) → Green( λ ~ 525 nm light 100 µmol for 3 days)	0.5442
Bio Rep 3	Highlighter(YFP)	pBL413-024-257	Dark(ON) → Green( λ ~ 525 nm light 100 µmol for 3 days)	0.3338
Bio Rep 3	Highlighter(YFP)	pBL413-024-257	Dark(ON) → Green( λ ~ 525 nm light 100 µmol for 3 days)	0.0361
Bio Rep 3	Highlighter(YFP)	pBL413-024-257	Dark(ON) → Green( λ ~ 525 nm light 100 µmol for 3 days)	2.0565
Bio Rep 3	Highlighter(YFP)	pBL413-024-257	Dark(ON) → Green( λ ~ 525 nm light 100 µmol for 3 days)	0.1822
Bio Rep 3	Highlighter(YFP)	pBL413-024-257	Dark(ON) → Green( λ ~ 525 nm light 100 µmol for 3 days)	0.6596
Bio Rep 3	Highlighter(YFP)	pBL413-024-257	Dark(ON) → Green( λ ~ 525 nm light 100 µmol for 3 days)	0.3536
Bio Rep 3	Highlighter(YFP)	pBL413-024-257	Dark(ON) → Green( λ ~ 525 nm light 100 µmol for 3 days)	0.2733
Bio Rep 3	Highlighter(YFP)	pBL413-024-257	Dark(ON) → Green( λ ~ 525 nm light 100 µmol for 3 days)	1.546
Bio Rep 3	Highlighter(YFP)	pBL413-024-257	Dark(ON) → Green( λ ~ 525 nm light 100 µmol for 3 days)	0.4279
Bio Rep 3	Highlighter(YFP)	pBL413-024-257	Dark(ON) → Green( λ ~ 525 nm light 100 µmol for 3 days)	0.1907
Bio Rep 3	Highlighter(YFP)	pBL413-024-257	Dark(ON) → Green( λ ~ 525 nm light 100 µmol for 3 days)	0.4421
Bio Rep 3	Highlighter(YFP)	pBL413-024-257	Dark(ON) → Green( λ ~ 525 nm light 100 µmol for 3 days)	0.5718
Bio Rep 3	Highlighter(YFP)	pBL413-024-257	Dark(ON) → Green( λ ~ 525 nm light 100 µmol for 3 days)	4.0019
Bio Rep 3	Highlighter(YFP)	pBL413-024-257	Dark(ON) → Green( λ ~ 525 nm light 100 µmol for 3 days)	0.4933
Bio Rep 3	Highlighter(YFP)	pBL413-024-257	Dark(ON) → Green( λ ~ 525 nm light 100 µmol for 3 days)	0.4122
Bio Rep 3	Highlighter(YFP)	pBL413-024-257	Dark(ON) → Green( λ ~ 525 nm light 100 µmol for 3 days)	4.8366
Bio Rep 3	Highlighter(YFP)	pBL413-024-257	Dark(ON) → Green( λ ~ 525 nm light 100 µmol for 3 days)	0.9857
Bio Rep 3	Highlighter(YFP)	pBL413-024-257	Dark(ON) → Green( λ ~ 525 nm light 100 µmol for 3 days)	0.6778
Bio Rep 3	Highlighter(YFP)	pBL413-024-257	Dark(ON) → Green( λ ~ 525 nm light 100 µmol for 3 days)	1.9745
Bio Rep 3	Highlighter(YFP)	pBL413-024-257	Dark(ON) → Green( λ ~ 525 nm light 100 µmol for 3 days)	0.9095
Bio Rep 3	Highlighter(YFP)	pBL413-024-257	Dark(ON) → Green( λ ~ 525 nm light 100 µmol for 3 days)	2.6346
Bio Rep 3	Highlighter(YFP)	pBL413-024-257	Dark(ON) → Green( λ ~ 525 nm light 100 µmol for 3 days)	4.0291
Bio Rep 3	Highlighter(YFP)	pBL413-024-257	Dark(ON) → Green( λ ~ 525 nm light 100 µmol for 3 days)	0.5666
Bio Rep 3	Highlighter(YFP)	pBL413-024-257	Dark(ON) → Green( λ ~ 525 nm light 100 µmol for 3 days)	0.4009
Bio Rep 3	Highlighter(YFP)	pBL413-024-257	Dark(ON) → Green( λ ~ 525 nm light 100 µmol for 3 days)	0.5526
Bio Rep 3	Highlighter(YFP)	pBL413-024-257	Dark(ON) → Green( λ ~ 525 nm light 100 µmol for 3 days)	0.8373
Bio Rep 3	Highlighter(YFP)	pBL413-024-257	Dark(ON) → Green( λ ~ 525 nm light 100 µmol for 3 days)	1.3126
Bio Rep 3	Highlighter(YFP)	pBL413-024-257	Dark(ON) → Green( λ ~ 525 nm light 100 µmol for 3 days)	0.9384
Bio Rep 3	Highlighter(YFP)	pBL413-024-257	Dark(ON) → Green( λ ~ 525 nm light 100 µmol for 3 days)	0.2897
Bio Rep 3	Highlighter(YFP)	pBL413-024-257	Dark(ON) → Green( λ ~ 525 nm light 100 µmol for 3 days)	0.115
Bio Rep 3	Highlighter(YFP)	pBL413-024-257	Dark(ON) → Green( λ ~ 525 nm light 100 µmol for 3 days)	0.4177
Bio Rep 3	Highlighter(YFP)	pBL413-024-257	Dark(ON) → Green( λ ~ 525 nm light 100 µmol for 3 days)	1.0839
Bio Rep 3	Highlighter(YFP)	pBL413-024-257	Dark(ON) → Green( λ ~ 525 nm light 100 µmol for 3 days)	2.7619
Bio Rep 3	Highlighter(YFP)	pBL413-024-257	Dark(ON) → Green( λ ~ 525 nm light 100 µmol for 3 days)	1.7443
Bio Rep 3	Highlighter(YFP)	pBL413-024-257	Dark(ON) → Green( λ ~ 525 nm light 100 µmol for 3 days)	0.8029
Bio Rep 3	Highlighter(YFP)	pBL413-024-257	Dark(ON) → Green( λ ~ 525 nm light 100 µmol for 3 days)	0.3953
Bio Rep 3	Highlighter(YFP)	pBL413-024-257	Dark(ON) → Green( λ ~ 525 nm light 100 µmol for 3 days)	0.4682
Bio Rep 3	Highlighter(YFP)	pBL413-024-257	Dark(ON) → Green( λ ~ 525 nm light 100 µmol for 3 days)	0.5951
Bio Rep 3	Highlighter(YFP)	pBL413-024-257	Dark(ON) → Green( λ ~ 525 nm light 100 µmol for 3 days)	0.424
Bio Rep 3	Highlighter(YFP)	pBL413-024-257	Dark(ON) → Green( λ ~ 525 nm light 100 µmol for 3 days)	1.8666
Bio Rep 3	Highlighter(YFP)	pBL413-024-257	Dark(ON) → Green( λ ~ 525 nm light 100 µmol for 3 days)	0.8357
Bio Rep 3	Highlighter(YFP)	pBL413-024-257	Dark(ON) → Green( λ ~ 525 nm light 100 µmol for 3 days)	2.4863
Bio Rep 3	Highlighter(YFP)	pBL413-024-257	Dark(ON) → Green( λ ~ 525 nm light 100 µmol for 3 days)	0.2015
Bio Rep 3	Highlighter(YFP)	pBL413-024-257	Dark(ON) → Green( λ ~ 525 nm light 100 µmol for 3 days)	0.2801
Bio Rep 3	Highlighter(YFP)	pBL413-024-257	Dark(ON) → Green( λ ~ 525 nm light 100 µmol for 3 days)	2.2761
Bio Rep 3	Highlighter(YFP)	pBL413-024-257	Dark(ON) → Green( λ ~ 525 nm light 100 µmol for 3 days)	1.6201
Bio Rep 3	Highlighter(YFP)	pBL413-024-257	Dark(ON) → Green( λ ~ 525 nm light 100 µmol for 3 days)	3.9007
Bio Rep 3	Highlighter(YFP)	pBL413-024-257	Dark(ON) → Green( λ ~ 525 nm light 100 µmol for 3 days)	0.1467
Bio Rep 3	Highlighter(YFP)	pBL413-024-257	Dark(ON) → Green( λ ~ 525 nm light 100 µmol for 3 days)	0.2863
Bio Rep 3	Highlighter(YFP)	pBL413-024-257	Dark(ON) → Green( λ ~ 525 nm light 100 µmol for 3 days)	0.8927
Bio Rep 3	Highlighter(YFP)	pBL413-024-257	Dark(ON) → Green( λ ~ 525 nm light 100 µmol for 3 days)	1.627
Bio Rep 3	Highlighter(YFP)	pBL413-024-257	Dark(ON) → Green( λ ~ 525 nm light 100 µmol for 3 days)	0.3424
Bio Rep 3	Highlighter(YFP)	pBL413-024-257	Dark(ON) → Green( λ ~ 525 nm light 100 µmol for 3 days)	0.5582
Bio Rep 3	Highlighter(YFP)	pBL413-024-257	Dark(ON) → Green( λ ~ 525 nm light 100 µmol for 3 days)	0.803
Bio Rep 3	Highlighter(YFP)	pBL413-024-257	Dark(ON) → Green( λ ~ 525 nm light 100 µmol for 3 days)	0.4402
Bio Rep 3	Highlighter(YFP)	pBL413-024-257	Dark(ON) → Green( λ ~ 525 nm light 100 µmol for 3 days)	1.1309
Bio Rep 3	Highlighter(YFP)	pBL413-024-257	Dark(ON) → Green( λ ~ 525 nm light 100 µmol for 3 days)	3.8717
Bio Rep 3	Highlighter(YFP)	pBL413-024-257	Dark(ON) → Green( λ ~ 525 nm light 100 µmol for 3 days)	2.2049
Bio Rep 3	Highlighter(YFP)	pBL413-024-257	Dark(ON) → Green( λ ~ 525 nm light 100 µmol for 3 days)	0.7813
Bio Rep 3	Highlighter(YFP)	pBL413-024-257	Dark(ON) → Green( λ ~ 525 nm light 100 µmol for 3 days)	5.7867
Bio Rep 3	Highlighter(YFP)	pBL413-024-257	Dark(ON) → Green( λ ~ 525 nm light 100 µmol for 3 days)	0.4423
Bio Rep 3	Highlighter(YFP)	pBL413-024-257	Dark(ON) → Green( λ ~ 525 nm light 100 µmol for 3 days)	0.9665
Bio Rep 3	Highlighter(YFP)	pBL413-024-257	Dark(ON) → Green( λ ~ 525 nm light 100 µmol for 3 days)	3.1145
Bio Rep 3	Highlighter(YFP)	pBL413-024-257	Dark(ON) → Green( λ ~ 525 nm light 100 µmol for 3 days)	1.8566
Bio Rep 3	Highlighter(YFP)	pBL413-024-257	Dark(ON) → Green( λ ~ 525 nm light 100 µmol for 3 days)	2.7984
Bio Rep 3	Highlighter(YFP)	pBL413-024-257	Dark(ON) → Green( λ ~ 525 nm light 100 µmol for 3 days)	7.1969
Bio Rep 3	Highlighter(YFP)	pBL413-024-257	Dark(ON) → Green( λ ~ 525 nm light 100 µmol for 3 days)	1.3327
Bio Rep 3	Highlighter(YFP)	pBL413-024-257	Dark(ON) → Green( λ ~ 525 nm light 100 µmol for 3 days)	0.6697
Bio Rep 3	Highlighter(YFP)	pBL413-024-257	Dark(ON) → Green( λ ~ 525 nm light 100 µmol for 3 days)	0.653
Bio Rep 3	Highlighter(YFP)	pBL413-024-257	Dark(ON) → Green( λ ~ 525 nm light 100 µmol for 3 days)	0.2499
Bio Rep 3	Highlighter(YFP)	pBL413-024-257	Dark(ON) → Green( λ ~ 525 nm light 100 µmol for 3 days)	0.1403
Bio Rep 3	Highlighter(YFP)	pBL413-024-257	Dark(ON) → Green( λ ~ 525 nm light 100 µmol for 3 days)	0.301
Bio Rep 3	Highlighter(YFP)	pBL413-024-257	Dark(ON) → Green( λ ~ 525 nm light 100 µmol for 3 days)	1.3546
Bio Rep 3	Highlighter(YFP)	pBL413-024-257	Dark(ON) → Green( λ ~ 525 nm light 100 µmol for 3 days)	1.3768
Bio Rep 3	Highlighter(YFP)	pBL413-024-257	Dark(ON) → Green( λ ~ 525 nm light 100 µmol for 3 days)	1.1013
Bio Rep 3	Highlighter(YFP)	pBL413-024-257	Dark(ON) → Green( λ ~ 525 nm light 100 µmol for 3 days)	1.3841
Bio Rep 3	Highlighter(YFP)	pBL413-024-257	Dark(ON) → Green( λ ~ 525 nm light 100 µmol for 3 days)	0.6629
Bio Rep 3	Highlighter(YFP)	pBL413-024-257	Dark(ON) → Green( λ ~ 525 nm light 100 µmol for 3 days)	0.2268
Bio Rep 3	Highlighter(YFP)	pBL413-024-257	Dark(ON) → Green( λ ~ 525 nm light 100 µmol for 3 days)	2.8665
Bio Rep 3	Highlighter(YFP)	pBL413-024-257	Dark(ON) → Green( λ ~ 525 nm light 100 µmol for 3 days)	0.9356
Bio Rep 3	Highlighter(YFP)	pBL413-024-257	Dark(ON) → Green( λ ~ 525 nm light 100 µmol for 3 days)	1.8842
Bio Rep 3	Highlighter(YFP)	pBL413-024-257	Dark(ON) → Green( λ ~ 525 nm light 100 µmol for 3 days)	0.7941
Bio Rep 3	Highlighter(YFP)	pBL413-024-257	Dark(ON) → Green( λ ~ 525 nm light 100 µmol for 3 days)	0.6127
Bio Rep 3	Highlighter(YFP)	pBL413-024-257	Dark(ON) → Green( λ ~ 525 nm light 100 µmol for 3 days)	0.5748
Bio Rep 3	Highlighter(YFP)	pBL413-024-257	Dark(ON) → Green( λ ~ 525 nm light 100 µmol for 3 days)	0.2907
Bio Rep 3	Highlighter(YFP)	pBL413-024-257	Dark(ON) → Green( λ ~ 525 nm light 100 µmol for 3 days)	1.6333
Bio Rep 3	Highlighter(YFP)	pBL413-024-257	Dark(ON) → Green( λ ~ 525 nm light 100 µmol for 3 days)	1.152
Bio Rep 3	Highlighter(YFP)	pBL413-024-257	Dark(ON) → Green( λ ~ 525 nm light 100 µmol for 3 days)	2.2666
Bio Rep 3	Highlighter(YFP)	pBL413-024-257	Dark(ON) → Green( λ ~ 525 nm light 100 µmol for 3 days)	0.3318
Bio Rep 3	Highlighter(YFP)	pBL413-024-257	Dark(ON) → Green( λ ~ 525 nm light 100 µmol for 3 days)	1.1892
Bio Rep 3	Highlighter(YFP)	pBL413-024-257	Dark(ON) → Green( λ ~ 525 nm light 100 µmol for 3 days)	1.0124
Bio Rep 3	Highlighter(YFP)	pBL413-024-257	Dark(ON) → Green( λ ~ 525 nm light 100 µmol for 3 days)	1.4281
Bio Rep 3	Highlighter(YFP)	pBL413-024-257	Dark(ON) → Green( λ ~ 525 nm light 100 µmol for 3 days)	2.0132
Bio Rep 3	Highlighter(YFP)	pBL413-024-257	Dark(ON) → Green( λ ~ 525 nm light 100 µmol for 3 days)	1.3835
Bio Rep 3	Highlighter(YFP)	pBL413-024-257	Dark(ON) → Green( λ ~ 525 nm light 100 µmol for 3 days)	0.0527
Bio Rep 3	Highlighter(YFP)	pBL413-024-257	Dark(ON) → Green( λ ~ 525 nm light 100 µmol for 3 days)	2.0435
Bio Rep 3	Highlighter(YFP)	pBL413-024-257	Dark(ON) → Red( λ ~ 660 nm light 100 µmol for 3 days)	0.5419
Bio Rep 3	Highlighter(YFP)	pBL413-024-257	Dark(ON) → Red( λ ~ 660 nm light 100 µmol for 3 days)	1.1518
Bio Rep 3	Highlighter(YFP)	pBL413-024-257	Dark(ON) → Red( λ ~ 660 nm light 100 µmol for 3 days)	1.3803
Bio Rep 3	Highlighter(YFP)	pBL413-024-257	Dark(ON) → Red( λ ~ 660 nm light 100 µmol for 3 days)	1.0095
Bio Rep 3	Highlighter(YFP)	pBL413-024-257	Dark(ON) → Red( λ ~ 660 nm light 100 µmol for 3 days)	2.7694
Bio Rep 3	Highlighter(YFP)	pBL413-024-257	Dark(ON) → Red( λ ~ 660 nm light 100 µmol for 3 days)	4.0439
Bio Rep 3	Highlighter(YFP)	pBL413-024-257	Dark(ON) → Red( λ ~ 660 nm light 100 µmol for 3 days)	2.2583
Bio Rep 3	Highlighter(YFP)	pBL413-024-257	Dark(ON) → Red( λ ~ 660 nm light 100 µmol for 3 days)	1.0907
Bio Rep 3	Highlighter(YFP)	pBL413-024-257	Dark(ON) → Red( λ ~ 660 nm light 100 µmol for 3 days)	2.3302
Bio Rep 3	Highlighter(YFP)	pBL413-024-257	Dark(ON) → Red( λ ~ 660 nm light 100 µmol for 3 days)	2.4193
Bio Rep 3	Highlighter(YFP)	pBL413-024-257	Dark(ON) → Red( λ ~ 660 nm light 100 µmol for 3 days)	2.3498
Bio Rep 3	Highlighter(YFP)	pBL413-024-257	Dark(ON) → Red( λ ~ 660 nm light 100 µmol for 3 days)	2.2469
Bio Rep 3	Highlighter(YFP)	pBL413-024-257	Dark(ON) → Red( λ ~ 660 nm light 100 µmol for 3 days)	1.7654
Bio Rep 3	Highlighter(YFP)	pBL413-024-257	Dark(ON) → Red( λ ~ 660 nm light 100 µmol for 3 days)	2.3807
Bio Rep 3	Highlighter(YFP)	pBL413-024-257	Dark(ON) → Red( λ ~ 660 nm light 100 µmol for 3 days)	3.9655
Bio Rep 3	Highlighter(YFP)	pBL413-024-257	Dark(ON) → Red( λ ~ 660 nm light 100 µmol for 3 days)	4.3113
Bio Rep 3	Highlighter(YFP)	pBL413-024-257	Dark(ON) → Red( λ ~ 660 nm light 100 µmol for 3 days)	2.5994
Bio Rep 3	Highlighter(YFP)	pBL413-024-257	Dark(ON) → Red( λ ~ 660 nm light 100 µmol for 3 days)	1.639
Bio Rep 3	Highlighter(YFP)	pBL413-024-257	Dark(ON) → Red( λ ~ 660 nm light 100 µmol for 3 days)	3.5096
Bio Rep 3	Highlighter(YFP)	pBL413-024-257	Dark(ON) → Red( λ ~ 660 nm light 100 µmol for 3 days)	4.6328
Bio Rep 3	Highlighter(YFP)	pBL413-024-257	Dark(ON) → Red( λ ~ 660 nm light 100 µmol for 3 days)	1.9363
Bio Rep 3	Highlighter(YFP)	pBL413-024-257	Dark(ON) → Red( λ ~ 660 nm light 100 µmol for 3 days)	2.7149
Bio Rep 3	Highlighter(YFP)	pBL413-024-257	Dark(ON) → Red( λ ~ 660 nm light 100 µmol for 3 days)	4.7198
Bio Rep 3	Highlighter(YFP)	pBL413-024-257	Dark(ON) → Red( λ ~ 660 nm light 100 µmol for 3 days)	0.9667
Bio Rep 3	Highlighter(YFP)	pBL413-024-257	Dark(ON) → Red( λ ~ 660 nm light 100 µmol for 3 days)	0.7548
Bio Rep 3	Highlighter(YFP)	pBL413-024-257	Dark(ON) → Red( λ ~ 660 nm light 100 µmol for 3 days)	1.6571
Bio Rep 3	Highlighter(YFP)	pBL413-024-257	Dark(ON) → Red( λ ~ 660 nm light 100 µmol for 3 days)	1.3496
Bio Rep 3	Highlighter(YFP)	pBL413-024-257	Dark(ON) → Red( λ ~ 660 nm light 100 µmol for 3 days)	1.8586
Bio Rep 3	Highlighter(YFP)	pBL413-024-257	Dark(ON) → Red( λ ~ 660 nm light 100 µmol for 3 days)	1.6544
Bio Rep 3	Highlighter(YFP)	pBL413-024-257	Dark(ON) → Red( λ ~ 660 nm light 100 µmol for 3 days)	3.0546
Bio Rep 3	Highlighter(YFP)	pBL413-024-257	Dark(ON) → Red( λ ~ 660 nm light 100 µmol for 3 days)	0.7023
Bio Rep 3	Highlighter(YFP)	pBL413-024-257	Dark(ON) → Red( λ ~ 660 nm light 100 µmol for 3 days)	0.8018
Bio Rep 3	Highlighter(YFP)	pBL413-024-257	Dark(ON) → Red( λ ~ 660 nm light 100 µmol for 3 days)	0.6119
Bio Rep 3	Highlighter(YFP)	pBL413-024-257	Dark(ON) → Red( λ ~ 660 nm light 100 µmol for 3 days)	2.5105
Bio Rep 3	Highlighter(YFP)	pBL413-024-257	Dark(ON) → Red( λ ~ 660 nm light 100 µmol for 3 days)	1.3979
Bio Rep 3	Highlighter(YFP)	pBL413-024-257	Dark(ON) → Red( λ ~ 660 nm light 100 µmol for 3 days)	5.8274
Bio Rep 3	Highlighter(YFP)	pBL413-024-257	Dark(ON) → Red( λ ~ 660 nm light 100 µmol for 3 days)	9.0403
Bio Rep 3	Highlighter(YFP)	pBL413-024-257	Dark(ON) → Red( λ ~ 660 nm light 100 µmol for 3 days)	1.1738
Bio Rep 3	Highlighter(YFP)	pBL413-024-257	Dark(ON) → Red( λ ~ 660 nm light 100 µmol for 3 days)	1.39
Bio Rep 3	Highlighter(YFP)	pBL413-024-257	Dark(ON) → Red( λ ~ 660 nm light 100 µmol for 3 days)	2.8676
Bio Rep 3	Highlighter(YFP)	pBL413-024-257	Dark(ON) → Red( λ ~ 660 nm light 100 µmol for 3 days)	1.7828
Bio Rep 3	Highlighter(YFP)	pBL413-024-257	Dark(ON) → Red( λ ~ 660 nm light 100 µmol for 3 days)	6.7437
Bio Rep 3	Highlighter(YFP)	pBL413-024-257	Dark(ON) → Red( λ ~ 660 nm light 100 µmol for 3 days)	6.4541
Bio Rep 3	Highlighter(YFP)	pBL413-024-257	Dark(ON) → Red( λ ~ 660 nm light 100 µmol for 3 days)	5.8741
Bio Rep 3	Highlighter(YFP)	pBL413-024-257	Dark(ON) → Red( λ ~ 660 nm light 100 µmol for 3 days)	9.1856
Bio Rep 3	Highlighter(YFP)	pBL413-024-257	Dark(ON) → Red( λ ~ 660 nm light 100 µmol for 3 days)	8.1328
Bio Rep 3	Highlighter(YFP)	pBL413-024-257	Dark(ON) → Red( λ ~ 660 nm light 100 µmol for 3 days)	4.9208
Bio Rep 3	Highlighter(YFP)	pBL413-024-257	Dark(ON) → Red( λ ~ 660 nm light 100 µmol for 3 days)	8.8447
Bio Rep 3	Highlighter(YFP)	pBL413-024-257	Dark(ON) → Red( λ ~ 660 nm light 100 µmol for 3 days)	9.1453
Bio Rep 3	Highlighter(YFP)	pBL413-024-257	Dark(ON) → Red( λ ~ 660 nm light 100 µmol for 3 days)	8.468
Bio Rep 3	Highlighter(YFP)	pBL413-024-257	Dark(ON) → Red( λ ~ 660 nm light 100 µmol for 3 days)	2.3493
Bio Rep 3	Highlighter(YFP)	pBL413-024-257	Dark(ON) → Red( λ ~ 660 nm light 100 µmol for 3 days)	4.3286
Bio Rep 3	Highlighter(YFP)	pBL413-024-257	Dark(ON) → Red( λ ~ 660 nm light 100 µmol for 3 days)	3.7526
Bio Rep 3	Highlighter(YFP)	pBL413-024-257	Dark(ON) → Red( λ ~ 660 nm light 100 µmol for 3 days)	4.5167
Bio Rep 3	Highlighter(YFP)	pBL413-024-257	Dark(ON) → Red( λ ~ 660 nm light 100 µmol for 3 days)	7.1652
Bio Rep 3	Highlighter(YFP)	pBL413-024-257	Dark(ON) → Red( λ ~ 660 nm light 100 µmol for 3 days)	5.795
Bio Rep 3	Highlighter(YFP)	pBL413-024-257	Dark(ON) → Red( λ ~ 660 nm light 100 µmol for 3 days)	2.9954
Bio Rep 3	Highlighter(YFP)	pBL413-024-257	Dark(ON) → Red( λ ~ 660 nm light 100 µmol for 3 days)	1.0042
Bio Rep 3	Highlighter(YFP)	pBL413-024-257	Dark(ON) → Red( λ ~ 660 nm light 100 µmol for 3 days)	1.9914
Bio Rep 3	Highlighter(YFP)	pBL413-024-257	Dark(ON) → Red( λ ~ 660 nm light 100 µmol for 3 days)	0.8578
Bio Rep 3	Highlighter(YFP)	pBL413-024-257	Dark(ON) → Red( λ ~ 660 nm light 100 µmol for 3 days)	0.7142
Bio Rep 3	Highlighter(YFP)	pBL413-024-257	Dark(ON) → Red( λ ~ 660 nm light 100 µmol for 3 days)	1.4588
Bio Rep 3	Highlighter(YFP)	pBL413-024-257	Dark(ON) → Red( λ ~ 660 nm light 100 µmol for 3 days)	6.8025
Bio Rep 3	Highlighter(YFP)	pBL413-024-257	Dark(ON) → Red( λ ~ 660 nm light 100 µmol for 3 days)	2.0873
Bio Rep 3	Highlighter(YFP)	pBL413-024-257	Dark(ON) → Red( λ ~ 660 nm light 100 µmol for 3 days)	2.3899
Bio Rep 3	Highlighter(YFP)	pBL413-024-257	Dark(ON) → Red( λ ~ 660 nm light 100 µmol for 3 days)	3.1192
Bio Rep 3	Highlighter(YFP)	pBL413-024-257	Dark(ON) → Red( λ ~ 660 nm light 100 µmol for 3 days)	1.639
Bio Rep 3	Highlighter(YFP)	pBL413-024-257	Dark(ON) → Red( λ ~ 660 nm light 100 µmol for 3 days)	2.32
Bio Rep 3	Highlighter(YFP)	pBL413-024-257	Dark(ON) → Red( λ ~ 660 nm light 100 µmol for 3 days)	4.708
Bio Rep 3	Highlighter(YFP)	pBL413-024-257	Dark(ON) → Red( λ ~ 660 nm light 100 µmol for 3 days)	2.318
Bio Rep 3	Highlighter(YFP)	pBL413-024-257	Dark(ON) → Red( λ ~ 660 nm light 100 µmol for 3 days)	1.306
Bio Rep 3	Highlighter(YFP)	pBL413-024-257	Dark(ON) → Red( λ ~ 660 nm light 100 µmol for 3 days)	4.8694
Bio Rep 3	Highlighter(YFP)	pBL413-024-257	Dark(ON) → Red( λ ~ 660 nm light 100 µmol for 3 days)	1.2644
Bio Rep 3	Highlighter(YFP)	pBL413-024-257	Dark(ON) → Red( λ ~ 660 nm light 100 µmol for 3 days)	2.0339
Bio Rep 3	Highlighter(YFP)	pBL413-024-257	Dark(ON) → Red( λ ~ 660 nm light 100 µmol for 3 days)	1.2461
Bio Rep 3	Highlighter(YFP)	pBL413-024-257	Dark(ON) → Red( λ ~ 660 nm light 100 µmol for 3 days)	4.6076
Bio Rep 3	Highlighter(YFP)	pBL413-024-257	Dark(ON) → Red( λ ~ 660 nm light 100 µmol for 3 days)	2.9661
Bio Rep 3	Highlighter(YFP)	pBL413-024-257	Dark(ON) → Red( λ ~ 660 nm light 100 µmol for 3 days)	0.4163
Bio Rep 3	Highlighter(YFP)	pBL413-024-257	Dark(ON) → Red( λ ~ 660 nm light 100 µmol for 3 days)	5.4135
Bio Rep 3	Highlighter(YFP)	pBL413-024-257	Dark(ON) → Red( λ ~ 660 nm light 100 µmol for 3 days)	7.0345
Bio Rep 3	Highlighter(YFP)	pBL413-024-257	Dark(ON) → Red( λ ~ 660 nm light 100 µmol for 3 days)	2.0501
Bio Rep 3	Highlighter(YFP)	pBL413-024-257	Dark(ON) → Red( λ ~ 660 nm light 100 µmol for 3 days)	3.5881
Bio Rep 3	Highlighter(YFP)	pBL413-024-257	Dark(ON) → Red( λ ~ 660 nm light 100 µmol for 3 days)	4.1265
Bio Rep 3	Highlighter(YFP)	pBL413-024-257	Dark(ON) → Red( λ ~ 660 nm light 100 µmol for 3 days)	3.0822
Bio Rep 3	Highlighter(YFP)	pBL413-024-257	Dark(ON) → Red( λ ~ 660 nm light 100 µmol for 3 days)	5.7105
Bio Rep 3	Highlighter(YFP)	pBL413-024-257	Dark(ON) → Red( λ ~ 660 nm light 100 µmol for 3 days)	1.6826
Bio Rep 3	Highlighter(YFP)	pBL413-024-257	Dark(ON) → Red( λ ~ 660 nm light 100 µmol for 3 days)	2.7049
Bio Rep 3	Highlighter(YFP)	pBL413-024-257	Dark(ON) → Red( λ ~ 660 nm light 100 µmol for 3 days)	6.8525
Bio Rep 3	Highlighter(YFP)	pBL413-024-257	Dark(ON) → Red( λ ~ 660 nm light 100 µmol for 3 days)	6.7234
Bio Rep 3	Highlighter(YFP)	pBL413-024-257	Dark(ON) → Red( λ ~ 660 nm light 100 µmol for 3 days)	1.6723
Bio Rep 3	Highlighter(YFP)	pBL413-024-257	Dark(ON) → Red( λ ~ 660 nm light 100 µmol for 3 days)	6.2627
Bio Rep 3	Highlighter(YFP)	pBL413-024-257	Dark(ON) → Red( λ ~ 660 nm light 100 µmol for 3 days)	0.4858
Bio Rep 3	Highlighter(YFP)	pBL413-024-257	Dark(ON) → Red( λ ~ 660 nm light 100 µmol for 3 days)	3.0889
Bio Rep 3	Highlighter(YFP)	pBL413-024-257	Dark(ON) → Red( λ ~ 660 nm light 100 µmol for 3 days)	3.4908
Bio Rep 3	Highlighter(YFP)	pBL413-024-257	Dark(ON) → Red( λ ~ 660 nm light 100 µmol for 3 days)	1.2248
Bio Rep 3	Highlighter(YFP)	pBL413-024-257	Dark(ON) → Red( λ ~ 660 nm light 100 µmol for 3 days)	3.4754
Bio Rep 3	Highlighter(YFP)	pBL413-024-257	Dark(ON) → Red( λ ~ 660 nm light 100 µmol for 3 days)	0.806
Bio Rep 3	Highlighter(YFP)	pBL413-024-257	Dark(ON) → Red( λ ~ 660 nm light 100 µmol for 3 days)	1.2485
Bio Rep 3	Highlighter(YFP)	pBL413-024-257	Dark(ON) → Red( λ ~ 660 nm light 100 µmol for 3 days)	2.0818
Bio Rep 3	Highlighter(YFP)	pBL413-024-257	Dark(ON) → Red( λ ~ 660 nm light 100 µmol for 3 days)	3.3674
Bio Rep 3	Highlighter(YFP)	pBL413-024-257	Dark(ON) → Red( λ ~ 660 nm light 100 µmol for 3 days)	0.5879
Bio Rep 3	Highlighter(YFP)	pBL413-024-257	Dark(ON) → Red( λ ~ 660 nm light 100 µmol for 3 days)	3.0188
Bio Rep 3	Highlighter(YFP)	pBL413-024-257	Dark(ON) → Red( λ ~ 660 nm light 100 µmol for 3 days)	2.4593
Bio Rep 3	Highlighter(YFP)	pBL413-024-257	Dark(ON) → Red( λ ~ 660 nm light 100 µmol for 3 days)	0.9713
Bio Rep 3	Highlighter(YFP)	pBL413-024-257	Dark(ON) → Red( λ ~ 660 nm light 100 µmol for 3 days)	2.1181
Bio Rep 3	Highlighter(YFP)	pBL413-024-257	Dark(ON) → Red( λ ~ 660 nm light 100 µmol for 3 days)	1.5711
Bio Rep 3	Highlighter(YFP)	pBL413-024-257	Dark(ON) → Red( λ ~ 660 nm light 100 µmol for 3 days)	0.516
Bio Rep 3	Highlighter(YFP)	pBL413-024-257	Dark(ON) → Red( λ ~ 660 nm light 100 µmol for 3 days)	2.3761
Bio Rep 3	Highlighter(YFP)	pBL413-024-257	Dark(ON) → Red( λ ~ 660 nm light 100 µmol for 3 days)	1.5775
Bio Rep 3	Highlighter(YFP)	pBL413-024-257	Dark(ON) → Red( λ ~ 660 nm light 100 µmol for 3 days)	3.4921
Bio Rep 3	Highlighter(YFP)	pBL413-024-257	Dark(ON) → Red( λ ~ 660 nm light 100 µmol for 3 days)	2.2893
Bio Rep 3	Highlighter(YFP)	pBL413-024-257	Dark(ON) → Red( λ ~ 660 nm light 100 µmol for 3 days)	3.5057
Bio Rep 3	Highlighter(YFP)	pBL413-024-257	Dark(ON) → Red( λ ~ 660 nm light 100 µmol for 3 days)	1.0317
Bio Rep 3	Highlighter(YFP)	pBL413-024-257	Dark(ON) → Red( λ ~ 660 nm light 100 µmol for 3 days)	3.5626
Bio Rep 3	Highlighter(YFP)	pBL413-024-257	Dark(ON) → Red( λ ~ 660 nm light 100 µmol for 3 days)	10.6216
Bio Rep 3	Highlighter(YFP)	pBL413-024-257	Dark(ON) → Red( λ ~ 660 nm light 100 µmol for 3 days)	3.2347
Bio Rep 3	Highlighter(YFP)	pBL413-024-257	Dark(ON) → Red( λ ~ 660 nm light 100 µmol for 3 days)	0.4556
Bio Rep 3	Highlighter(YFP)	pBL413-024-257	Dark(ON) → Red( λ ~ 660 nm light 100 µmol for 3 days)	1.0627
Bio Rep 3	Highlighter(YFP)	pBL413-024-257	Dark(ON) → Red( λ ~ 660 nm light 100 µmol for 3 days)	3.8573
Bio Rep 3	Highlighter(YFP)	pBL413-024-257	Dark(ON) → Red( λ ~ 660 nm light 100 µmol for 3 days)	2.1733
Bio Rep 3	Highlighter(YFP)	pBL413-024-257	Dark(ON) → Red( λ ~ 660 nm light 100 µmol for 3 days)	1.6758
Bio Rep 3	Highlighter(YFP)	pBL413-024-257	Dark(ON) → Red( λ ~ 660 nm light 100 µmol for 3 days)	3.965
Bio Rep 3	Highlighter(YFP)	pBL413-024-257	Dark(ON) → Dark( Darkness for 3 days)	1.3945
Bio Rep 3	Highlighter(YFP)	pBL413-024-257	Dark(ON) → Dark( Darkness for 3 days)	2.5219
Bio Rep 3	Highlighter(YFP)	pBL413-024-257	Dark(ON) → Dark( Darkness for 3 days)	1.8949
Bio Rep 3	Highlighter(YFP)	pBL413-024-257	Dark(ON) → Dark( Darkness for 3 days)	1.2619
Bio Rep 3	Highlighter(YFP)	pBL413-024-257	Dark(ON) → Dark( Darkness for 3 days)	0.6832
Bio Rep 3	Highlighter(YFP)	pBL413-024-257	Dark(ON) → Dark( Darkness for 3 days)	0.7813
Bio Rep 3	Highlighter(YFP)	pBL413-024-257	Dark(ON) → Dark( Darkness for 3 days)	0.6879
Bio Rep 3	Highlighter(YFP)	pBL413-024-257	Dark(ON) → Dark( Darkness for 3 days)	7.5074
Bio Rep 3	Highlighter(YFP)	pBL413-024-257	Dark(ON) → Dark( Darkness for 3 days)	3.6843
Bio Rep 3	Highlighter(YFP)	pBL413-024-257	Dark(ON) → Dark( Darkness for 3 days)	2.54
Bio Rep 3	Highlighter(YFP)	pBL413-024-257	Dark(ON) → Dark( Darkness for 3 days)	8.8713
Bio Rep 3	Highlighter(YFP)	pBL413-024-257	Dark(ON) → Dark( Darkness for 3 days)	1.002
Bio Rep 3	Highlighter(YFP)	pBL413-024-257	Dark(ON) → Dark( Darkness for 3 days)	0.7319
Bio Rep 3	Highlighter(YFP)	pBL413-024-257	Dark(ON) → Dark( Darkness for 3 days)	3.2115
Bio Rep 3	Highlighter(YFP)	pBL413-024-257	Dark(ON) → Dark( Darkness for 3 days)	0.5513
Bio Rep 3	Highlighter(YFP)	pBL413-024-257	Dark(ON) → Dark( Darkness for 3 days)	1.5662
Bio Rep 3	Highlighter(YFP)	pBL413-024-257	Dark(ON) → Dark( Darkness for 3 days)	0.7313
Bio Rep 3	Highlighter(YFP)	pBL413-024-257	Dark(ON) → Dark( Darkness for 3 days)	1.95
Bio Rep 3	Highlighter(YFP)	pBL413-024-257	Dark(ON) → Dark( Darkness for 3 days)	4.0235
Bio Rep 3	Highlighter(YFP)	pBL413-024-257	Dark(ON) → Dark( Darkness for 3 days)	0.547
Bio Rep 3	Highlighter(YFP)	pBL413-024-257	Dark(ON) → Dark( Darkness for 3 days)	2.0266
Bio Rep 3	Highlighter(YFP)	pBL413-024-257	Dark(ON) → Dark( Darkness for 3 days)	2.1603
Bio Rep 3	Highlighter(YFP)	pBL413-024-257	Dark(ON) → Dark( Darkness for 3 days)	1.1045
Bio Rep 3	Highlighter(YFP)	pBL413-024-257	Dark(ON) → Dark( Darkness for 3 days)	2.1755
Bio Rep 3	Highlighter(YFP)	pBL413-024-257	Dark(ON) → Dark( Darkness for 3 days)	1.9742
Bio Rep 3	Highlighter(YFP)	pBL413-024-257	Dark(ON) → Dark( Darkness for 3 days)	4.1179
Bio Rep 3	Highlighter(YFP)	pBL413-024-257	Dark(ON) → Dark( Darkness for 3 days)	5.2515
Bio Rep 3	Highlighter(YFP)	pBL413-024-257	Dark(ON) → Dark( Darkness for 3 days)	0.7933
Bio Rep 3	Highlighter(YFP)	pBL413-024-257	Dark(ON) → Dark( Darkness for 3 days)	2.9776
Bio Rep 3	Highlighter(YFP)	pBL413-024-257	Dark(ON) → Dark( Darkness for 3 days)	4.5677
Bio Rep 3	Highlighter(YFP)	pBL413-024-257	Dark(ON) → Dark( Darkness for 3 days)	0.4991
Bio Rep 3	Highlighter(YFP)	pBL413-024-257	Dark(ON) → Dark( Darkness for 3 days)	1.594
Bio Rep 3	Highlighter(YFP)	pBL413-024-257	Dark(ON) → Dark( Darkness for 3 days)	1.0272
Bio Rep 3	Highlighter(YFP)	pBL413-024-257	Dark(ON) → Dark( Darkness for 3 days)	1.3702
Bio Rep 3	Highlighter(YFP)	pBL413-024-257	Dark(ON) → Dark( Darkness for 3 days)	0.86
Bio Rep 3	Highlighter(YFP)	pBL413-024-257	Dark(ON) → Dark( Darkness for 3 days)	0.2848
Bio Rep 3	Highlighter(YFP)	pBL413-024-257	Dark(ON) → Dark( Darkness for 3 days)	1.9425
Bio Rep 3	Highlighter(YFP)	pBL413-024-257	Dark(ON) → Dark( Darkness for 3 days)	11.5726
Bio Rep 3	Highlighter(YFP)	pBL413-024-257	Dark(ON) → Dark( Darkness for 3 days)	2.0473
Bio Rep 3	Highlighter(YFP)	pBL413-024-257	Dark(ON) → Dark( Darkness for 3 days)	1.7787
Bio Rep 3	Highlighter(YFP)	pBL413-024-257	Dark(ON) → Dark( Darkness for 3 days)	5.8225
Bio Rep 3	Highlighter(YFP)	pBL413-024-257	Dark(ON) → Dark( Darkness for 3 days)	11.3134
Bio Rep 3	Highlighter(YFP)	pBL413-024-257	Dark(ON) → Dark( Darkness for 3 days)	0.7048
Bio Rep 3	Highlighter(YFP)	pBL413-024-257	Dark(ON) → Dark( Darkness for 3 days)	14.0198
Bio Rep 3	Highlighter(YFP)	pBL413-024-257	Dark(ON) → Dark( Darkness for 3 days)	1.0933
Bio Rep 3	Highlighter(YFP)	pBL413-024-257	Dark(ON) → Dark( Darkness for 3 days)	0.4975
Bio Rep 3	Highlighter(YFP)	pBL413-024-257	Dark(ON) → Dark( Darkness for 3 days)	2.9914
Bio Rep 3	Highlighter(YFP)	pBL413-024-257	Dark(ON) → Dark( Darkness for 3 days)	3.1507
Bio Rep 3	Highlighter(YFP)	pBL413-024-257	Dark(ON) → Dark( Darkness for 3 days)	3.4503
Bio Rep 3	Highlighter(YFP)	pBL413-024-257	Dark(ON) → Dark( Darkness for 3 days)	7.533
Bio Rep 3	Highlighter(YFP)	pBL413-024-257	Dark(ON) → Dark( Darkness for 3 days)	1.3879
Bio Rep 3	Highlighter(YFP)	pBL413-024-257	Dark(ON) → Dark( Darkness for 3 days)	1.9387
Bio Rep 3	Highlighter(YFP)	pBL413-024-257	Dark(ON) → Dark( Darkness for 3 days)	2.767
Bio Rep 3	Highlighter(YFP)	pBL413-024-257	Dark(ON) → Dark( Darkness for 3 days)	1.0833
Bio Rep 3	Highlighter(YFP)	pBL413-024-257	Dark(ON) → Dark( Darkness for 3 days)	1.1465
Bio Rep 3	Highlighter(YFP)	pBL413-024-257	Dark(ON) → Dark( Darkness for 3 days)	13.6047
Bio Rep 3	Highlighter(YFP)	pBL413-024-257	Dark(ON) → Dark( Darkness for 3 days)	4.6635
Bio Rep 3	Highlighter(YFP)	pBL413-024-257	Dark(ON) → Dark( Darkness for 3 days)	4.38
Bio Rep 3	Highlighter(YFP)	pBL413-024-257	Dark(ON) → Dark( Darkness for 3 days)	2.4837
Bio Rep 3	Highlighter(YFP)	pBL413-024-257	Dark(ON) → Dark( Darkness for 3 days)	11.934
Bio Rep 3	Highlighter(YFP)	pBL413-024-257	Dark(ON) → Dark( Darkness for 3 days)	12.9991
Bio Rep 3	Highlighter(YFP)	pBL413-024-257	Dark(ON) → Dark( Darkness for 3 days)	4.003
Bio Rep 3	Highlighter(YFP)	pBL413-024-257	Dark(ON) → Dark( Darkness for 3 days)	2.6834
Bio Rep 3	Highlighter(YFP)	pBL413-024-257	Dark(ON) → Dark( Darkness for 3 days)	0.5509
Bio Rep 3	Highlighter(YFP)	pBL413-024-257	Dark(ON) → Dark( Darkness for 3 days)	0.5954
Bio Rep 3	Highlighter(YFP)	pBL413-024-257	Dark(ON) → Dark( Darkness for 3 days)	1.0961
Bio Rep 3	Highlighter(YFP)	pBL413-024-257	Dark(ON) → Dark( Darkness for 3 days)	1.6506
Bio Rep 3	Highlighter(YFP)	pBL413-024-257	Dark(ON) → Dark( Darkness for 3 days)	1.3624
Bio Rep 3	Highlighter(YFP)	pBL413-024-257	Dark(ON) → Dark( Darkness for 3 days)	0.2882
Bio Rep 3	Highlighter(YFP)	pBL413-024-257	Dark(ON) → Dark( Darkness for 3 days)	4.0299
Bio Rep 3	Highlighter(YFP)	pBL413-024-257	Dark(ON) → Dark( Darkness for 3 days)	0.8633
Bio Rep 3	Highlighter(YFP)	pBL413-024-257	Dark(ON) → Dark( Darkness for 3 days)	0.6994
Bio Rep 3	Highlighter(YFP)	pBL413-024-257	Dark(ON) → Dark( Darkness for 3 days)	1.4767
Bio Rep 3	Highlighter(YFP)	pBL413-024-257	Dark(ON) → Dark( Darkness for 3 days)	5.0258
Bio Rep 3	Highlighter(YFP)	pBL413-024-257	Dark(ON) → Dark( Darkness for 3 days)	0.8443
Bio Rep 3	Highlighter(YFP)	pBL413-024-257	Dark(ON) → Dark( Darkness for 3 days)	2.16
Bio Rep 3	Highlighter(YFP)	pBL413-024-257	Dark(ON) → Dark( Darkness for 3 days)	0.9749
Bio Rep 3	Highlighter(YFP)	pBL413-024-257	Dark(ON) → Dark( Darkness for 3 days)	2.7134
Bio Rep 3	Highlighter(YFP)	pBL413-024-257	Dark(ON) → Dark( Darkness for 3 days)	1.8446
Bio Rep 3	Highlighter(YFP)	pBL413-024-257	Dark(ON) → Dark( Darkness for 3 days)	2.5895
Bio Rep 3	Highlighter(YFP)	pBL413-024-257	Dark(ON) → Dark( Darkness for 3 days)	5.4489
Bio Rep 3	Highlighter(YFP)	pBL413-024-257	Dark(ON) → Dark( Darkness for 3 days)	1.9372
Bio Rep 3	Highlighter(YFP)	pBL413-024-257	Dark(ON) → Dark( Darkness for 3 days)	3.4648
Bio Rep 3	Highlighter(YFP)	pBL413-024-257	Dark(ON) → Dark( Darkness for 3 days)	2.6733
Bio Rep 3	Highlighter(YFP)	pBL413-024-257	Dark(ON) → Dark( Darkness for 3 days)	2.351
Bio Rep 3	Highlighter(YFP)	pBL413-024-257	Dark(ON) → Dark( Darkness for 3 days)	3.2214
Bio Rep 3	Highlighter(YFP)	pBL413-024-257	Dark(ON) → Dark( Darkness for 3 days)	1.2676
Bio Rep 3	Highlighter(YFP)	pBL413-024-257	Dark(ON) → Dark( Darkness for 3 days)	1.2956
Bio Rep 3	Highlighter(YFP)	pBL413-024-257	Dark(ON) → Dark( Darkness for 3 days)	0.898
Bio Rep 3	Highlighter(YFP)	pBL413-024-257	Dark(ON) → Dark( Darkness for 3 days)	2.4722
Bio Rep 3	Highlighter(YFP)	pBL413-024-257	Dark(ON) → Dark( Darkness for 3 days)	2.6405
Bio Rep 3	Highlighter(YFP)	pBL413-024-257	Dark(ON) → Dark( Darkness for 3 days)	0.5107
Bio Rep 3	Highlighter(YFP)	pBL413-024-257	Dark(ON) → Dark( Darkness for 3 days)	4.2325
Bio Rep 3	Highlighter(YFP)	pBL413-024-257	Dark(ON) → Dark( Darkness for 3 days)	2.0825
Bio Rep 3	Highlighter(YFP)	pBL413-024-257	Dark(ON) → Dark( Darkness for 3 days)	5.1038
Bio Rep 3	Highlighter(YFP)	pBL413-024-257	Dark(ON) → Dark( Darkness for 3 days)	0.4935
Bio Rep 3	Highlighter(YFP)	pBL413-024-257	Dark(ON) → Dark( Darkness for 3 days)	2.537
Bio Rep 3	Highlighter(YFP)	pBL413-024-257	Dark(ON) → Dark( Darkness for 3 days)	1.0996
Bio Rep 3	Highlighter(YFP)	pBL413-024-257	Dark(ON) → Dark( Darkness for 3 days)	2.0396
Bio Rep 3	Highlighter(YFP)	pBL413-024-257	Dark(ON) → Dark( Darkness for 3 days)	5.0862
Bio Rep 3	Highlighter(YFP)	pBL413-024-257	Dark(ON) → Dark( Darkness for 3 days)	2.7265
Bio Rep 3	Highlighter(YFP)	pBL413-024-257	Dark(ON) → Dark( Darkness for 3 days)	3.3761
Bio Rep 3	Highlighter(YFP)	pBL413-024-257	Dark(ON) → Dark( Darkness for 3 days)	3.855
Bio Rep 3	Highlighter(YFP)	pBL413-024-257	Dark(ON) → Dark( Darkness for 3 days)	4.9074
Bio Rep 3	Highlighter(YFP)	pBL413-024-257	Dark(ON) → Dark( Darkness for 3 days)	0.7064
Bio Rep 3	Highlighter(YFP)	pBL413-024-257	Dark(ON) → Dark( Darkness for 3 days)	0.5764
Bio Rep 3	Highlighter(YFP)	pBL413-024-257	Dark(ON) → Dark( Darkness for 3 days)	0.5938
Bio Rep 3	Highlighter(YFP)	pBL413-024-257	Dark(ON) → Dark( Darkness for 3 days)	0.439
Bio Rep 3	Highlighter(YFP)	pBL413-024-257	Dark(ON) → Dark( Darkness for 3 days)	2.6679
Bio Rep 3	Highlighter(YFP)	pBL413-024-257	Dark(ON) → Dark( Darkness for 3 days)	0.965
Bio Rep 3	Highlighter(YFP)	pBL413-024-257	Dark(ON) → Dark( Darkness for 3 days)	0.7246
Bio Rep 3	Highlighter(YFP)	pBL413-024-257	Dark(ON) → Dark( Darkness for 3 days)	0.93
Bio Rep 3	Highlighter(YFP)	pBL413-024-257	Dark(ON) → Dark( Darkness for 3 days)	2.5753
Bio Rep 3	Highlighter(YFP)	pBL413-024-257	Dark(ON) → Dark( Darkness for 3 days)	2.9105
Bio Rep 3	Highlighter(YFP)	pBL413-024-257	Dark(ON) → Dark( Darkness for 3 days)	4.1275
Bio Rep 3	Highlighter(YFP)	pBL413-024-257	Dark(ON) → Dark( Darkness for 3 days)	3.9528
Bio Rep 3	Highlighter(YFP)	pBL413-024-257	Dark(ON) → Dark( Darkness for 3 days)	4.0722
Bio Rep 3	Highlighter(YFP)	pBL413-024-257	Dark(ON) → Dark( Darkness for 3 days)	1.8685
Bio Rep 3	Highlighter(YFP)	pBL413-024-257	Dark(ON) → Dark( Darkness for 3 days)	6.9351
Bio Rep 3	Highlighter(YFP)	pBL413-024-257	Dark(ON) → Dark( Darkness for 3 days)	0.2727
Bio Rep 3	Highlighter(YFP)	pBL413-024-257	Dark(ON) → Dark( Darkness for 3 days)	4.185
Bio Rep 1	Constitutive YFP	pBL413-024-259	Dark(ON) → Blue( λ ~ 455 nm light 100 µmol for 3 days)	9.5996
Bio Rep 1	Constitutive YFP	pBL413-024-259	Dark(ON) → Blue( λ ~ 455 nm light 100 µmol for 3 days)	10.6897
Bio Rep 1	Constitutive YFP	pBL413-024-259	Dark(ON) → Blue( λ ~ 455 nm light 100 µmol for 3 days)	9.315
Bio Rep 1	Constitutive YFP	pBL413-024-259	Dark(ON) → Blue( λ ~ 455 nm light 100 µmol for 3 days)	10.1548
Bio Rep 1	Constitutive YFP	pBL413-024-259	Dark(ON) → Blue( λ ~ 455 nm light 100 µmol for 3 days)	10.2249
Bio Rep 1	Constitutive YFP	pBL413-024-259	Dark(ON) → Blue( λ ~ 455 nm light 100 µmol for 3 days)	10.6607
Bio Rep 1	Constitutive YFP	pBL413-024-259	Dark(ON) → Blue( λ ~ 455 nm light 100 µmol for 3 days)	10.6919
Bio Rep 1	Constitutive YFP	pBL413-024-259	Dark(ON) → Blue( λ ~ 455 nm light 100 µmol for 3 days)	9.8091
Bio Rep 1	Constitutive YFP	pBL413-024-259	Dark(ON) → Blue( λ ~ 455 nm light 100 µmol for 3 days)	10.1155
Bio Rep 1	Constitutive YFP	pBL413-024-259	Dark(ON) → Blue( λ ~ 455 nm light 100 µmol for 3 days)	10.7312
Bio Rep 1	Constitutive YFP	pBL413-024-259	Dark(ON) → Blue( λ ~ 455 nm light 100 µmol for 3 days)	10.4137
Bio Rep 1	Constitutive YFP	pBL413-024-259	Dark(ON) → Blue( λ ~ 455 nm light 100 µmol for 3 days)	0.4047
Bio Rep 1	Constitutive YFP	pBL413-024-259	Dark(ON) → Blue( λ ~ 455 nm light 100 µmol for 3 days)	10.5138
Bio Rep 1	Constitutive YFP	pBL413-024-259	Dark(ON) → Blue( λ ~ 455 nm light 100 µmol for 3 days)	10.4956
Bio Rep 1	Constitutive YFP	pBL413-024-259	Dark(ON) → Blue( λ ~ 455 nm light 100 µmol for 3 days)	9.8436
Bio Rep 1	Constitutive YFP	pBL413-024-259	Dark(ON) → Blue( λ ~ 455 nm light 100 µmol for 3 days)	0.558
Bio Rep 1	Constitutive YFP	pBL413-024-259	Dark(ON) → Blue( λ ~ 455 nm light 100 µmol for 3 days)	0.4299
Bio Rep 1	Constitutive YFP	pBL413-024-259	Dark(ON) → Blue( λ ~ 455 nm light 100 µmol for 3 days)	0.3367
Bio Rep 1	Constitutive YFP	pBL413-024-259	Dark(ON) → Blue( λ ~ 455 nm light 100 µmol for 3 days)	9.4477
Bio Rep 1	Constitutive YFP	pBL413-024-259	Dark(ON) → Blue( λ ~ 455 nm light 100 µmol for 3 days)	9.7118
Bio Rep 1	Constitutive YFP	pBL413-024-259	Dark(ON) → Blue( λ ~ 455 nm light 100 µmol for 3 days)	10.0953
Bio Rep 1	Constitutive YFP	pBL413-024-259	Dark(ON) → Blue( λ ~ 455 nm light 100 µmol for 3 days)	9.8999
Bio Rep 1	Constitutive YFP	pBL413-024-259	Dark(ON) → Blue( λ ~ 455 nm light 100 µmol for 3 days)	10.1333
Bio Rep 1	Constitutive YFP	pBL413-024-259	Dark(ON) → Blue( λ ~ 455 nm light 100 µmol for 3 days)	9.2647
Bio Rep 1	Constitutive YFP	pBL413-024-259	Dark(ON) → Blue( λ ~ 455 nm light 100 µmol for 3 days)	0.4571
Bio Rep 1	Constitutive YFP	pBL413-024-259	Dark(ON) → Blue( λ ~ 455 nm light 100 µmol for 3 days)	9.4751
Bio Rep 1	Constitutive YFP	pBL413-024-259	Dark(ON) → Blue( λ ~ 455 nm light 100 µmol for 3 days)	9.7442
Bio Rep 1	Constitutive YFP	pBL413-024-259	Dark(ON) → Blue( λ ~ 455 nm light 100 µmol for 3 days)	9.5459
Bio Rep 1	Constitutive YFP	pBL413-024-259	Dark(ON) → Green( λ ~ 525 nm light 100 µmol for 3 days)	8.8956
Bio Rep 1	Constitutive YFP	pBL413-024-259	Dark(ON) → Green( λ ~ 525 nm light 100 µmol for 3 days)	10.2817
Bio Rep 1	Constitutive YFP	pBL413-024-259	Dark(ON) → Green( λ ~ 525 nm light 100 µmol for 3 days)	10.4223
Bio Rep 1	Constitutive YFP	pBL413-024-259	Dark(ON) → Green( λ ~ 525 nm light 100 µmol for 3 days)	10.5584
Bio Rep 1	Constitutive YFP	pBL413-024-259	Dark(ON) → Green( λ ~ 525 nm light 100 µmol for 3 days)	9.7533
Bio Rep 1	Constitutive YFP	pBL413-024-259	Dark(ON) → Green( λ ~ 525 nm light 100 µmol for 3 days)	10.0672
Bio Rep 1	Constitutive YFP	pBL413-024-259	Dark(ON) → Green( λ ~ 525 nm light 100 µmol for 3 days)	10.0338
Bio Rep 1	Constitutive YFP	pBL413-024-259	Dark(ON) → Green( λ ~ 525 nm light 100 µmol for 3 days)	10.2119
Bio Rep 1	Constitutive YFP	pBL413-024-259	Dark(ON) → Green( λ ~ 525 nm light 100 µmol for 3 days)	10.3084
Bio Rep 1	Constitutive YFP	pBL413-024-259	Dark(ON) → Green( λ ~ 525 nm light 100 µmol for 3 days)	10.4218
Bio Rep 1	Constitutive YFP	pBL413-024-259	Dark(ON) → Green( λ ~ 525 nm light 100 µmol for 3 days)	10.4506
Bio Rep 1	Constitutive YFP	pBL413-024-259	Dark(ON) → Green( λ ~ 525 nm light 100 µmol for 3 days)	10.6076
Bio Rep 1	Constitutive YFP	pBL413-024-259	Dark(ON) → Green( λ ~ 525 nm light 100 µmol for 3 days)	10.2674
Bio Rep 1	Constitutive YFP	pBL413-024-259	Dark(ON) → Green( λ ~ 525 nm light 100 µmol for 3 days)	10.3935
Bio Rep 1	Constitutive YFP	pBL413-024-259	Dark(ON) → Green( λ ~ 525 nm light 100 µmol for 3 days)	10.4081
Bio Rep 1	Constitutive YFP	pBL413-024-259	Dark(ON) → Green( λ ~ 525 nm light 100 µmol for 3 days)	10.9961
Bio Rep 1	Constitutive YFP	pBL413-024-259	Dark(ON) → Green( λ ~ 525 nm light 100 µmol for 3 days)	10.8485
Bio Rep 1	Constitutive YFP	pBL413-024-259	Dark(ON) → Green( λ ~ 525 nm light 100 µmol for 3 days)	10.9117
Bio Rep 1	Constitutive YFP	pBL413-024-259	Dark(ON) → Green( λ ~ 525 nm light 100 µmol for 3 days)	10.1482
Bio Rep 1	Constitutive YFP	pBL413-024-259	Dark(ON) → Green( λ ~ 525 nm light 100 µmol for 3 days)	10.4247
Bio Rep 1	Constitutive YFP	pBL413-024-259	Dark(ON) → Green( λ ~ 525 nm light 100 µmol for 3 days)	10.5449
Bio Rep 1	Constitutive YFP	pBL413-024-259	Dark(ON) → Green( λ ~ 525 nm light 100 µmol for 3 days)	0.3634
Bio Rep 1	Constitutive YFP	pBL413-024-259	Dark(ON) → Green( λ ~ 525 nm light 100 µmol for 3 days)	10.616
Bio Rep 1	Constitutive YFP	pBL413-024-259	Dark(ON) → Green( λ ~ 525 nm light 100 µmol for 3 days)	10.6729
Bio Rep 1	Constitutive YFP	pBL413-024-259	Dark(ON) → Green( λ ~ 525 nm light 100 µmol for 3 days)	10.0368
Bio Rep 1	Constitutive YFP	pBL413-024-259	Dark(ON) → Green( λ ~ 525 nm light 100 µmol for 3 days)	10.2278
Bio Rep 1	Constitutive YFP	pBL413-024-259	Dark(ON) → Green( λ ~ 525 nm light 100 µmol for 3 days)	0.4616
Bio Rep 1	Constitutive YFP	pBL413-024-259	Dark(ON) → Green( λ ~ 525 nm light 100 µmol for 3 days)	10.5327
Bio Rep 1	Constitutive YFP	pBL413-024-259	Dark(ON) → Green( λ ~ 525 nm light 100 µmol for 3 days)	10.8856
Bio Rep 1	Constitutive YFP	pBL413-024-259	Dark(ON) → Green( λ ~ 525 nm light 100 µmol for 3 days)	10.3572
Bio Rep 1	Constitutive YFP	pBL413-024-259	Dark(ON) → Green( λ ~ 525 nm light 100 µmol for 3 days)	0.8236
Bio Rep 1	Constitutive YFP	pBL413-024-259	Dark(ON) → Green( λ ~ 525 nm light 100 µmol for 3 days)	10.2727
Bio Rep 1	Constitutive YFP	pBL413-024-259	Dark(ON) → Green( λ ~ 525 nm light 100 µmol for 3 days)	10.7635
Bio Rep 1	Constitutive YFP	pBL413-024-259	Dark(ON) → Red( λ ~ 660 nm light 100 µmol for 3 days)	9.8125
Bio Rep 1	Constitutive YFP	pBL413-024-259	Dark(ON) → Red( λ ~ 660 nm light 100 µmol for 3 days)	10.2419
Bio Rep 1	Constitutive YFP	pBL413-024-259	Dark(ON) → Red( λ ~ 660 nm light 100 µmol for 3 days)	10.1922
Bio Rep 1	Constitutive YFP	pBL413-024-259	Dark(ON) → Red( λ ~ 660 nm light 100 µmol for 3 days)	10.0122
Bio Rep 1	Constitutive YFP	pBL413-024-259	Dark(ON) → Red( λ ~ 660 nm light 100 µmol for 3 days)	10.1822
Bio Rep 1	Constitutive YFP	pBL413-024-259	Dark(ON) → Red( λ ~ 660 nm light 100 µmol for 3 days)	9.974
Bio Rep 1	Constitutive YFP	pBL413-024-259	Dark(ON) → Red( λ ~ 660 nm light 100 µmol for 3 days)	9.8869
Bio Rep 1	Constitutive YFP	pBL413-024-259	Dark(ON) → Red( λ ~ 660 nm light 100 µmol for 3 days)	10.0548
Bio Rep 1	Constitutive YFP	pBL413-024-259	Dark(ON) → Red( λ ~ 660 nm light 100 µmol for 3 days)	9.3233
Bio Rep 1	Constitutive YFP	pBL413-024-259	Dark(ON) → Red( λ ~ 660 nm light 100 µmol for 3 days)	9.9868
Bio Rep 1	Constitutive YFP	pBL413-024-259	Dark(ON) → Red( λ ~ 660 nm light 100 µmol for 3 days)	9.7819
Bio Rep 1	Constitutive YFP	pBL413-024-259	Dark(ON) → Red( λ ~ 660 nm light 100 µmol for 3 days)	9.9927
Bio Rep 1	Constitutive YFP	pBL413-024-259	Dark(ON) → Red( λ ~ 660 nm light 100 µmol for 3 days)	10.2897
Bio Rep 1	Constitutive YFP	pBL413-024-259	Dark(ON) → Red( λ ~ 660 nm light 100 µmol for 3 days)	10.0578
Bio Rep 1	Constitutive YFP	pBL413-024-259	Dark(ON) → Red( λ ~ 660 nm light 100 µmol for 3 days)	10.0824
Bio Rep 1	Constitutive YFP	pBL413-024-259	Dark(ON) → Red( λ ~ 660 nm light 100 µmol for 3 days)	10.1584
Bio Rep 1	Constitutive YFP	pBL413-024-259	Dark(ON) → Red( λ ~ 660 nm light 100 µmol for 3 days)	9.4732
Bio Rep 1	Constitutive YFP	pBL413-024-259	Dark(ON) → Red( λ ~ 660 nm light 100 µmol for 3 days)	10.1477
Bio Rep 1	Constitutive YFP	pBL413-024-259	Dark(ON) → Red( λ ~ 660 nm light 100 µmol for 3 days)	9.6673
Bio Rep 1	Constitutive YFP	pBL413-024-259	Dark(ON) → Red( λ ~ 660 nm light 100 µmol for 3 days)	9.4341
Bio Rep 1	Constitutive YFP	pBL413-024-259	Dark(ON) → Red( λ ~ 660 nm light 100 µmol for 3 days)	10.4156
Bio Rep 1	Constitutive YFP	pBL413-024-259	Dark(ON) → Red( λ ~ 660 nm light 100 µmol for 3 days)	9.2136
Bio Rep 1	Constitutive YFP	pBL413-024-259	Dark(ON) → Red( λ ~ 660 nm light 100 µmol for 3 days)	9.6817
Bio Rep 1	Constitutive YFP	pBL413-024-259	Dark(ON) → Red( λ ~ 660 nm light 100 µmol for 3 days)	0.5943
Bio Rep 1	Constitutive YFP	pBL413-024-259	Dark(ON) → Red( λ ~ 660 nm light 100 µmol for 3 days)	0.4108
Bio Rep 1	Constitutive YFP	pBL413-024-259	Dark(ON) → Red( λ ~ 660 nm light 100 µmol for 3 days)	9.7705
Bio Rep 1	Constitutive YFP	pBL413-024-259	Dark(ON) → Red( λ ~ 660 nm light 100 µmol for 3 days)	10.1244
Bio Rep 1	Constitutive YFP	pBL413-024-259	Dark(ON) → Red( λ ~ 660 nm light 100 µmol for 3 days)	9.6324
Bio Rep 1	Constitutive YFP	pBL413-024-259	Dark(ON) → Red( λ ~ 660 nm light 100 µmol for 3 days)	0.4596
Bio Rep 1	Constitutive YFP	pBL413-024-259	Dark(ON) → Red( λ ~ 660 nm light 100 µmol for 3 days)	9.7727
Bio Rep 1	Constitutive YFP	pBL413-024-259	Dark(ON) → Red( λ ~ 660 nm light 100 µmol for 3 days)	0.5715
Bio Rep 1	Constitutive YFP	pBL413-024-259	Dark(ON) → Red( λ ~ 660 nm light 100 µmol for 3 days)	5.7256
Bio Rep 1	Constitutive YFP	pBL413-024-259	Dark(ON) → Red( λ ~ 660 nm light 100 µmol for 3 days)	9.4374
Bio Rep 1	Constitutive YFP	pBL413-024-259	Dark(ON) → Red( λ ~ 660 nm light 100 µmol for 3 days)	0.5109
Bio Rep 1	Constitutive YFP	pBL413-024-259	Dark(ON) → Red( λ ~ 660 nm light 100 µmol for 3 days)	10.2871
Bio Rep 1	Constitutive YFP	pBL413-024-259	Dark(ON) → Red( λ ~ 660 nm light 100 µmol for 3 days)	10.1317
Bio Rep 1	Constitutive YFP	pBL413-024-259	Dark(ON) → Red( λ ~ 660 nm light 100 µmol for 3 days)	9.2208
Bio Rep 1	Constitutive YFP	pBL413-024-259	Dark(ON) → Red( λ ~ 660 nm light 100 µmol for 3 days)	9.861
Bio Rep 1	Constitutive YFP	pBL413-024-259	Dark(ON) → Red( λ ~ 660 nm light 100 µmol for 3 days)	0.4037
Bio Rep 1	Constitutive YFP	pBL413-024-259	Dark(ON) → Red( λ ~ 660 nm light 100 µmol for 3 days)	8.7288
Bio Rep 1	Constitutive YFP	pBL413-024-259	Dark(ON) → Red( λ ~ 660 nm light 100 µmol for 3 days)	0.3658
Bio Rep 1	Constitutive YFP	pBL413-024-259	Dark(ON) → Red( λ ~ 660 nm light 100 µmol for 3 days)	9.1842
Bio Rep 1	Constitutive YFP	pBL413-024-259	Dark(ON) → Red( λ ~ 660 nm light 100 µmol for 3 days)	0.8221
Bio Rep 1	Constitutive YFP	pBL413-024-259	Dark(ON) → Dark( Darkness for 3 days)	4.178
Bio Rep 1	Constitutive YFP	pBL413-024-259	Dark(ON) → Dark( Darkness for 3 days)	4.8044
Bio Rep 1	Constitutive YFP	pBL413-024-259	Dark(ON) → Dark( Darkness for 3 days)	2.4594
Bio Rep 1	Constitutive YFP	pBL413-024-259	Dark(ON) → Dark( Darkness for 3 days)	4.1464
Bio Rep 1	Constitutive YFP	pBL413-024-259	Dark(ON) → Dark( Darkness for 3 days)	1.7926
Bio Rep 1	Constitutive YFP	pBL413-024-259	Dark(ON) → Dark( Darkness for 3 days)	3.8888
Bio Rep 1	Constitutive YFP	pBL413-024-259	Dark(ON) → Dark( Darkness for 3 days)	2.933
Bio Rep 1	Constitutive YFP	pBL413-024-259	Dark(ON) → Dark( Darkness for 3 days)	1.7631
Bio Rep 1	Constitutive YFP	pBL413-024-259	Dark(ON) → Dark( Darkness for 3 days)	4.1819
Bio Rep 1	Constitutive YFP	pBL413-024-259	Dark(ON) → Dark( Darkness for 3 days)	4.2004
Bio Rep 1	Constitutive YFP	pBL413-024-259	Dark(ON) → Dark( Darkness for 3 days)	3.4436
Bio Rep 1	Constitutive YFP	pBL413-024-259	Dark(ON) → Dark( Darkness for 3 days)	3.5704
Bio Rep 1	Constitutive YFP	pBL413-024-259	Dark(ON) → Dark( Darkness for 3 days)	1.7338
Bio Rep 1	Constitutive YFP	pBL413-024-259	Dark(ON) → Dark( Darkness for 3 days)	2.8066
Bio Rep 1	Constitutive YFP	pBL413-024-259	Dark(ON) → Dark( Darkness for 3 days)	4.4164
Bio Rep 1	Constitutive YFP	pBL413-024-259	Dark(ON) → Dark( Darkness for 3 days)	5.4795
Bio Rep 1	Constitutive YFP	pBL413-024-259	Dark(ON) → Dark( Darkness for 3 days)	0.6264
Bio Rep 1	Constitutive YFP	pBL413-024-259	Dark(ON) → Dark( Darkness for 3 days)	6.5728
Bio Rep 1	Constitutive YFP	pBL413-024-259	Dark(ON) → Dark( Darkness for 3 days)	2.9656
Bio Rep 1	Constitutive YFP	pBL413-024-259	Dark(ON) → Dark( Darkness for 3 days)	2.7464
Bio Rep 1	Constitutive YFP	pBL413-024-259	Dark(ON) → Dark( Darkness for 3 days)	2.7027
Bio Rep 1	Constitutive YFP	pBL413-024-259	Dark(ON) → Dark( Darkness for 3 days)	2.9994
Bio Rep 1	Constitutive YFP	pBL413-024-259	Dark(ON) → Dark( Darkness for 3 days)	0.6512
Bio Rep 1	Constitutive YFP	pBL413-024-259	Dark(ON) → Dark( Darkness for 3 days)	2.4646
Bio Rep 1	Constitutive YFP	pBL413-024-259	Dark(ON) → Dark( Darkness for 3 days)	3.471
Bio Rep 1	Constitutive YFP	pBL413-024-259	Dark(ON) → Dark( Darkness for 3 days)	3.5381
Bio Rep 1	Constitutive YFP	pBL413-024-259	Dark(ON) → Dark( Darkness for 3 days)	2.4818
Bio Rep 1	Constitutive YFP	pBL413-024-259	Dark(ON) → Dark( Darkness for 3 days)	0.4429
Bio Rep 1	Constitutive YFP	pBL413-024-259	Dark(ON) → Dark( Darkness for 3 days)	3.5079
Bio Rep 1	Constitutive YFP	pBL413-024-259	Dark(ON) → Dark( Darkness for 3 days)	3.7102
Bio Rep 1	Constitutive YFP	pBL413-024-259	Dark(ON) → Dark( Darkness for 3 days)	0.5594
Bio Rep 1	Constitutive YFP	pBL413-024-259	Dark(ON) → Dark( Darkness for 3 days)	10.542
Bio Rep 1	Constitutive YFP	pBL413-024-259	Dark(ON) → Dark( Darkness for 3 days)	9.7214
Bio Rep 1	Constitutive YFP	pBL413-024-259	Dark(ON) → Dark( Darkness for 3 days)	9.5448
Bio Rep 2	Constitutive YFP	pBL413-024-259	Dark(ON) → Blue( λ ~ 455 nm light 100 µmol for 3 days)	14.0562
Bio Rep 2	Constitutive YFP	pBL413-024-259	Dark(ON) → Blue( λ ~ 455 nm light 100 µmol for 3 days)	12.7989
Bio Rep 2	Constitutive YFP	pBL413-024-259	Dark(ON) → Blue( λ ~ 455 nm light 100 µmol for 3 days)	12.8738
Bio Rep 2	Constitutive YFP	pBL413-024-259	Dark(ON) → Blue( λ ~ 455 nm light 100 µmol for 3 days)	13.3105
Bio Rep 2	Constitutive YFP	pBL413-024-259	Dark(ON) → Blue( λ ~ 455 nm light 100 µmol for 3 days)	12.3943
Bio Rep 2	Constitutive YFP	pBL413-024-259	Dark(ON) → Blue( λ ~ 455 nm light 100 µmol for 3 days)	13.3857
Bio Rep 2	Constitutive YFP	pBL413-024-259	Dark(ON) → Blue( λ ~ 455 nm light 100 µmol for 3 days)	13.8421
Bio Rep 2	Constitutive YFP	pBL413-024-259	Dark(ON) → Blue( λ ~ 455 nm light 100 µmol for 3 days)	12.7526
Bio Rep 2	Constitutive YFP	pBL413-024-259	Dark(ON) → Blue( λ ~ 455 nm light 100 µmol for 3 days)	12.6864
Bio Rep 2	Constitutive YFP	pBL413-024-259	Dark(ON) → Blue( λ ~ 455 nm light 100 µmol for 3 days)	13.3743
Bio Rep 2	Constitutive YFP	pBL413-024-259	Dark(ON) → Blue( λ ~ 455 nm light 100 µmol for 3 days)	13.4322
Bio Rep 2	Constitutive YFP	pBL413-024-259	Dark(ON) → Blue( λ ~ 455 nm light 100 µmol for 3 days)	13.2106
Bio Rep 2	Constitutive YFP	pBL413-024-259	Dark(ON) → Blue( λ ~ 455 nm light 100 µmol for 3 days)	13.0606
Bio Rep 2	Constitutive YFP	pBL413-024-259	Dark(ON) → Blue( λ ~ 455 nm light 100 µmol for 3 days)	12.5032
Bio Rep 2	Constitutive YFP	pBL413-024-259	Dark(ON) → Blue( λ ~ 455 nm light 100 µmol for 3 days)	12.515
Bio Rep 2	Constitutive YFP	pBL413-024-259	Dark(ON) → Blue( λ ~ 455 nm light 100 µmol for 3 days)	13.8988
Bio Rep 2	Constitutive YFP	pBL413-024-259	Dark(ON) → Blue( λ ~ 455 nm light 100 µmol for 3 days)	12.5067
Bio Rep 2	Constitutive YFP	pBL413-024-259	Dark(ON) → Blue( λ ~ 455 nm light 100 µmol for 3 days)	13.2884
Bio Rep 2	Constitutive YFP	pBL413-024-259	Dark(ON) → Blue( λ ~ 455 nm light 100 µmol for 3 days)	13.2986
Bio Rep 2	Constitutive YFP	pBL413-024-259	Dark(ON) → Blue( λ ~ 455 nm light 100 µmol for 3 days)	12.0454
Bio Rep 2	Constitutive YFP	pBL413-024-259	Dark(ON) → Blue( λ ~ 455 nm light 100 µmol for 3 days)	13.3173
Bio Rep 2	Constitutive YFP	pBL413-024-259	Dark(ON) → Blue( λ ~ 455 nm light 100 µmol for 3 days)	12.8383
Bio Rep 2	Constitutive YFP	pBL413-024-259	Dark(ON) → Blue( λ ~ 455 nm light 100 µmol for 3 days)	13.399
Bio Rep 2	Constitutive YFP	pBL413-024-259	Dark(ON) → Blue( λ ~ 455 nm light 100 µmol for 3 days)	12.8893
Bio Rep 2	Constitutive YFP	pBL413-024-259	Dark(ON) → Blue( λ ~ 455 nm light 100 µmol for 3 days)	13.2131
Bio Rep 2	Constitutive YFP	pBL413-024-259	Dark(ON) → Blue( λ ~ 455 nm light 100 µmol for 3 days)	11.6185
Bio Rep 2	Constitutive YFP	pBL413-024-259	Dark(ON) → Blue( λ ~ 455 nm light 100 µmol for 3 days)	12.2037
Bio Rep 2	Constitutive YFP	pBL413-024-259	Dark(ON) → Green( λ ~ 525 nm light 100 µmol for 3 days)	12.549
Bio Rep 2	Constitutive YFP	pBL413-024-259	Dark(ON) → Green( λ ~ 525 nm light 100 µmol for 3 days)	13.5261
Bio Rep 2	Constitutive YFP	pBL413-024-259	Dark(ON) → Green( λ ~ 525 nm light 100 µmol for 3 days)	12.7317
Bio Rep 2	Constitutive YFP	pBL413-024-259	Dark(ON) → Green( λ ~ 525 nm light 100 µmol for 3 days)	12.892
Bio Rep 2	Constitutive YFP	pBL413-024-259	Dark(ON) → Green( λ ~ 525 nm light 100 µmol for 3 days)	12.4301
Bio Rep 2	Constitutive YFP	pBL413-024-259	Dark(ON) → Green( λ ~ 525 nm light 100 µmol for 3 days)	11.911
Bio Rep 2	Constitutive YFP	pBL413-024-259	Dark(ON) → Green( λ ~ 525 nm light 100 µmol for 3 days)	11.8187
Bio Rep 2	Constitutive YFP	pBL413-024-259	Dark(ON) → Green( λ ~ 525 nm light 100 µmol for 3 days)	11.8184
Bio Rep 2	Constitutive YFP	pBL413-024-259	Dark(ON) → Green( λ ~ 525 nm light 100 µmol for 3 days)	1.475
Bio Rep 2	Constitutive YFP	pBL413-024-259	Dark(ON) → Green( λ ~ 525 nm light 100 µmol for 3 days)	1.0822
Bio Rep 2	Constitutive YFP	pBL413-024-259	Dark(ON) → Green( λ ~ 525 nm light 100 µmol for 3 days)	12.5645
Bio Rep 2	Constitutive YFP	pBL413-024-259	Dark(ON) → Green( λ ~ 525 nm light 100 µmol for 3 days)	11.9717
Bio Rep 2	Constitutive YFP	pBL413-024-259	Dark(ON) → Green( λ ~ 525 nm light 100 µmol for 3 days)	11.4725
Bio Rep 2	Constitutive YFP	pBL413-024-259	Dark(ON) → Green( λ ~ 525 nm light 100 µmol for 3 days)	7.8376
Bio Rep 2	Constitutive YFP	pBL413-024-259	Dark(ON) → Green( λ ~ 525 nm light 100 µmol for 3 days)	7.0584
Bio Rep 2	Constitutive YFP	pBL413-024-259	Dark(ON) → Green( λ ~ 525 nm light 100 µmol for 3 days)	12.0109
Bio Rep 2	Constitutive YFP	pBL413-024-259	Dark(ON) → Green( λ ~ 525 nm light 100 µmol for 3 days)	11.8649
Bio Rep 2	Constitutive YFP	pBL413-024-259	Dark(ON) → Green( λ ~ 525 nm light 100 µmol for 3 days)	13.0425
Bio Rep 2	Constitutive YFP	pBL413-024-259	Dark(ON) → Green( λ ~ 525 nm light 100 µmol for 3 days)	12.8201
Bio Rep 2	Constitutive YFP	pBL413-024-259	Dark(ON) → Green( λ ~ 525 nm light 100 µmol for 3 days)	13.1715
Bio Rep 2	Constitutive YFP	pBL413-024-259	Dark(ON) → Green( λ ~ 525 nm light 100 µmol for 3 days)	0.56
Bio Rep 2	Constitutive YFP	pBL413-024-259	Dark(ON) → Green( λ ~ 525 nm light 100 µmol for 3 days)	13.1852
Bio Rep 2	Constitutive YFP	pBL413-024-259	Dark(ON) → Green( λ ~ 525 nm light 100 µmol for 3 days)	0.8661
Bio Rep 2	Constitutive YFP	pBL413-024-259	Dark(ON) → Green( λ ~ 525 nm light 100 µmol for 3 days)	0.887
Bio Rep 2	Constitutive YFP	pBL413-024-259	Dark(ON) → Green( λ ~ 525 nm light 100 µmol for 3 days)	0.3977
Bio Rep 2	Constitutive YFP	pBL413-024-259	Dark(ON) → Green( λ ~ 525 nm light 100 µmol for 3 days)	12.9367
Bio Rep 2	Constitutive YFP	pBL413-024-259	Dark(ON) → Green( λ ~ 525 nm light 100 µmol for 3 days)	13.1896
Bio Rep 2	Constitutive YFP	pBL413-024-259	Dark(ON) → Green( λ ~ 525 nm light 100 µmol for 3 days)	11.7027
Bio Rep 2	Constitutive YFP	pBL413-024-259	Dark(ON) → Green( λ ~ 525 nm light 100 µmol for 3 days)	13.1068
Bio Rep 2	Constitutive YFP	pBL413-024-259	Dark(ON) → Green( λ ~ 525 nm light 100 µmol for 3 days)	12.6277
Bio Rep 2	Constitutive YFP	pBL413-024-259	Dark(ON) → Green( λ ~ 525 nm light 100 µmol for 3 days)	13.3641
Bio Rep 2	Constitutive YFP	pBL413-024-259	Dark(ON) → Red( λ ~ 660 nm light 100 µmol for 3 days)	13.2346
Bio Rep 2	Constitutive YFP	pBL413-024-259	Dark(ON) → Red( λ ~ 660 nm light 100 µmol for 3 days)	11.7165
Bio Rep 2	Constitutive YFP	pBL413-024-259	Dark(ON) → Red( λ ~ 660 nm light 100 µmol for 3 days)	11.9044
Bio Rep 2	Constitutive YFP	pBL413-024-259	Dark(ON) → Red( λ ~ 660 nm light 100 µmol for 3 days)	12.8232
Bio Rep 2	Constitutive YFP	pBL413-024-259	Dark(ON) → Red( λ ~ 660 nm light 100 µmol for 3 days)	9.4265
Bio Rep 2	Constitutive YFP	pBL413-024-259	Dark(ON) → Red( λ ~ 660 nm light 100 µmol for 3 days)	12.6803
Bio Rep 2	Constitutive YFP	pBL413-024-259	Dark(ON) → Red( λ ~ 660 nm light 100 µmol for 3 days)	13.6565
Bio Rep 2	Constitutive YFP	pBL413-024-259	Dark(ON) → Red( λ ~ 660 nm light 100 µmol for 3 days)	14.1315
Bio Rep 2	Constitutive YFP	pBL413-024-259	Dark(ON) → Red( λ ~ 660 nm light 100 µmol for 3 days)	11.9668
Bio Rep 2	Constitutive YFP	pBL413-024-259	Dark(ON) → Red( λ ~ 660 nm light 100 µmol for 3 days)	12.4557
Bio Rep 2	Constitutive YFP	pBL413-024-259	Dark(ON) → Red( λ ~ 660 nm light 100 µmol for 3 days)	12.9371
Bio Rep 2	Constitutive YFP	pBL413-024-259	Dark(ON) → Red( λ ~ 660 nm light 100 µmol for 3 days)	13.5552
Bio Rep 2	Constitutive YFP	pBL413-024-259	Dark(ON) → Red( λ ~ 660 nm light 100 µmol for 3 days)	12.6025
Bio Rep 2	Constitutive YFP	pBL413-024-259	Dark(ON) → Red( λ ~ 660 nm light 100 µmol for 3 days)	9.1814
Bio Rep 2	Constitutive YFP	pBL413-024-259	Dark(ON) → Red( λ ~ 660 nm light 100 µmol for 3 days)	14.0777
Bio Rep 2	Constitutive YFP	pBL413-024-259	Dark(ON) → Red( λ ~ 660 nm light 100 µmol for 3 days)	12.8166
Bio Rep 2	Constitutive YFP	pBL413-024-259	Dark(ON) → Red( λ ~ 660 nm light 100 µmol for 3 days)	12.144
Bio Rep 2	Constitutive YFP	pBL413-024-259	Dark(ON) → Red( λ ~ 660 nm light 100 µmol for 3 days)	12.6359
Bio Rep 2	Constitutive YFP	pBL413-024-259	Dark(ON) → Red( λ ~ 660 nm light 100 µmol for 3 days)	13.1903
Bio Rep 2	Constitutive YFP	pBL413-024-259	Dark(ON) → Red( λ ~ 660 nm light 100 µmol for 3 days)	12.4444
Bio Rep 2	Constitutive YFP	pBL413-024-259	Dark(ON) → Red( λ ~ 660 nm light 100 µmol for 3 days)	12.6842
Bio Rep 2	Constitutive YFP	pBL413-024-259	Dark(ON) → Red( λ ~ 660 nm light 100 µmol for 3 days)	13.6147
Bio Rep 2	Constitutive YFP	pBL413-024-259	Dark(ON) → Red( λ ~ 660 nm light 100 µmol for 3 days)	12.777
Bio Rep 2	Constitutive YFP	pBL413-024-259	Dark(ON) → Red( λ ~ 660 nm light 100 µmol for 3 days)	5.2522
Bio Rep 2	Constitutive YFP	pBL413-024-259	Dark(ON) → Red( λ ~ 660 nm light 100 µmol for 3 days)	13.3182
Bio Rep 2	Constitutive YFP	pBL413-024-259	Dark(ON) → Red( λ ~ 660 nm light 100 µmol for 3 days)	12.6687
Bio Rep 2	Constitutive YFP	pBL413-024-259	Dark(ON) → Red( λ ~ 660 nm light 100 µmol for 3 days)	13.6919
Bio Rep 2	Constitutive YFP	pBL413-024-259	Dark(ON) → Red( λ ~ 660 nm light 100 µmol for 3 days)	12.6738
Bio Rep 2	Constitutive YFP	pBL413-024-259	Dark(ON) → Red( λ ~ 660 nm light 100 µmol for 3 days)	3.3032
Bio Rep 2	Constitutive YFP	pBL413-024-259	Dark(ON) → Red( λ ~ 660 nm light 100 µmol for 3 days)	7.5826
Bio Rep 2	Constitutive YFP	pBL413-024-259	Dark(ON) → Red( λ ~ 660 nm light 100 µmol for 3 days)	9.3821
Bio Rep 2	Constitutive YFP	pBL413-024-259	Dark(ON) → Red( λ ~ 660 nm light 100 µmol for 3 days)	6.6173
Bio Rep 2	Constitutive YFP	pBL413-024-259	Dark(ON) → Red( λ ~ 660 nm light 100 µmol for 3 days)	6.7909
Bio Rep 2	Constitutive YFP	pBL413-024-259	Dark(ON) → Red( λ ~ 660 nm light 100 µmol for 3 days)	3.5494
Bio Rep 2	Constitutive YFP	pBL413-024-259	Dark(ON) → Red( λ ~ 660 nm light 100 µmol for 3 days)	9.1991
Bio Rep 2	Constitutive YFP	pBL413-024-259	Dark(ON) → Red( λ ~ 660 nm light 100 µmol for 3 days)	12.81
Bio Rep 2	Constitutive YFP	pBL413-024-259	Dark(ON) → Red( λ ~ 660 nm light 100 µmol for 3 days)	13.3011
Bio Rep 2	Constitutive YFP	pBL413-024-259	Dark(ON) → Red( λ ~ 660 nm light 100 µmol for 3 days)	13.3637
Bio Rep 2	Constitutive YFP	pBL413-024-259	Dark(ON) → Red( λ ~ 660 nm light 100 µmol for 3 days)	12.9289
Bio Rep 2	Constitutive YFP	pBL413-024-259	Dark(ON) → Red( λ ~ 660 nm light 100 µmol for 3 days)	13.0505
Bio Rep 2	Constitutive YFP	pBL413-024-259	Dark(ON) → Red( λ ~ 660 nm light 100 µmol for 3 days)	13.8817
Bio Rep 2	Constitutive YFP	pBL413-024-259	Dark(ON) → Red( λ ~ 660 nm light 100 µmol for 3 days)	12.9886
Bio Rep 2	Constitutive YFP	pBL413-024-259	Dark(ON) → Red( λ ~ 660 nm light 100 µmol for 3 days)	12.3727
Bio Rep 2	Constitutive YFP	pBL413-024-259	Dark(ON) → Red( λ ~ 660 nm light 100 µmol for 3 days)	13.6678
Bio Rep 2	Constitutive YFP	pBL413-024-259	Dark(ON) → Red( λ ~ 660 nm light 100 µmol for 3 days)	13.6678
Bio Rep 2	Constitutive YFP	pBL413-024-259	Dark(ON) → Dark( Darkness for 3 days)	12.8661
Bio Rep 2	Constitutive YFP	pBL413-024-259	Dark(ON) → Dark( Darkness for 3 days)	13.4482
Bio Rep 2	Constitutive YFP	pBL413-024-259	Dark(ON) → Dark( Darkness for 3 days)	13.0385
Bio Rep 2	Constitutive YFP	pBL413-024-259	Dark(ON) → Dark( Darkness for 3 days)	12.9751
Bio Rep 2	Constitutive YFP	pBL413-024-259	Dark(ON) → Dark( Darkness for 3 days)	12.9748
Bio Rep 2	Constitutive YFP	pBL413-024-259	Dark(ON) → Dark( Darkness for 3 days)	12.6697
Bio Rep 2	Constitutive YFP	pBL413-024-259	Dark(ON) → Dark( Darkness for 3 days)	0.4022
Bio Rep 2	Constitutive YFP	pBL413-024-259	Dark(ON) → Dark( Darkness for 3 days)	13.0835
Bio Rep 2	Constitutive YFP	pBL413-024-259	Dark(ON) → Dark( Darkness for 3 days)	12.5078
Bio Rep 2	Constitutive YFP	pBL413-024-259	Dark(ON) → Dark( Darkness for 3 days)	12.3569
Bio Rep 2	Constitutive YFP	pBL413-024-259	Dark(ON) → Dark( Darkness for 3 days)	0.3658
Bio Rep 2	Constitutive YFP	pBL413-024-259	Dark(ON) → Dark( Darkness for 3 days)	11.6092
Bio Rep 2	Constitutive YFP	pBL413-024-259	Dark(ON) → Dark( Darkness for 3 days)	12.3006
Bio Rep 2	Constitutive YFP	pBL413-024-259	Dark(ON) → Dark( Darkness for 3 days)	12.1839
Bio Rep 2	Constitutive YFP	pBL413-024-259	Dark(ON) → Dark( Darkness for 3 days)	0.4386
Bio Rep 2	Constitutive YFP	pBL413-024-259	Dark(ON) → Dark( Darkness for 3 days)	12.2201
Bio Rep 2	Constitutive YFP	pBL413-024-259	Dark(ON) → Dark( Darkness for 3 days)	12.6443
Bio Rep 2	Constitutive YFP	pBL413-024-259	Dark(ON) → Dark( Darkness for 3 days)	1.9688
Bio Rep 2	Constitutive YFP	pBL413-024-259	Dark(ON) → Dark( Darkness for 3 days)	12.5918
Bio Rep 2	Constitutive YFP	pBL413-024-259	Dark(ON) → Dark( Darkness for 3 days)	9.7031
Bio Rep 2	Constitutive YFP	pBL413-024-259	Dark(ON) → Dark( Darkness for 3 days)	13.6452
Bio Rep 2	Constitutive YFP	pBL413-024-259	Dark(ON) → Dark( Darkness for 3 days)	12.3558
Bio Rep 2	Constitutive YFP	pBL413-024-259	Dark(ON) → Dark( Darkness for 3 days)	13.3425
Bio Rep 2	Constitutive YFP	pBL413-024-259	Dark(ON) → Dark( Darkness for 3 days)	13.1667
Bio Rep 2	Constitutive YFP	pBL413-024-259	Dark(ON) → Dark( Darkness for 3 days)	13.6106
Bio Rep 2	Constitutive YFP	pBL413-024-259	Dark(ON) → Dark( Darkness for 3 days)	11.8797
Bio Rep 2	Constitutive YFP	pBL413-024-259	Dark(ON) → Dark( Darkness for 3 days)	12.6668
Bio Rep 2	Constitutive YFP	pBL413-024-259	Dark(ON) → Dark( Darkness for 3 days)	13.1247
Bio Rep 2	Constitutive YFP	pBL413-024-259	Dark(ON) → Dark( Darkness for 3 days)	13.233
Bio Rep 2	Constitutive YFP	pBL413-024-259	Dark(ON) → Dark( Darkness for 3 days)	13.0275
Bio Rep 2	Constitutive YFP	pBL413-024-259	Dark(ON) → Dark( Darkness for 3 days)	12.9895
Bio Rep 2	Constitutive YFP	pBL413-024-259	Dark(ON) → Dark( Darkness for 3 days)	10.0205
Bio Rep 2	Constitutive YFP	pBL413-024-259	Dark(ON) → Dark( Darkness for 3 days)	13.3469
Bio Rep 2	Constitutive YFP	pBL413-024-259	Dark(ON) → Dark( Darkness for 3 days)	13.5464
Bio Rep 2	Constitutive YFP	pBL413-024-259	Dark(ON) → Dark( Darkness for 3 days)	11.8848
Bio Rep 2	Constitutive YFP	pBL413-024-259	Dark(ON) → Dark( Darkness for 3 days)	12.8502
Bio Rep 2	Constitutive YFP	pBL413-024-259	Dark(ON) → Dark( Darkness for 3 days)	13.4493
Bio Rep 2	Constitutive YFP	pBL413-024-259	Dark(ON) → Dark( Darkness for 3 days)	11.786
Bio Rep 2	Constitutive YFP	pBL413-024-259	Dark(ON) → Dark( Darkness for 3 days)	12.4191
Bio Rep 2	Constitutive YFP	pBL413-024-259	Dark(ON) → Dark( Darkness for 3 days)	13.0096
Bio Rep 2	Constitutive YFP	pBL413-024-259	Dark(ON) → Dark( Darkness for 3 days)	13.4279
Bio Rep 2	Constitutive YFP	pBL413-024-259	Dark(ON) → Dark( Darkness for 3 days)	13.2613
Bio Rep 3	Constitutive YFP	pBL413-024-259	Dark(ON) → Blue( λ ~ 455 nm light 100 µmol for 3 days)	12.3466
Bio Rep 3	Constitutive YFP	pBL413-024-259	Dark(ON) → Blue( λ ~ 455 nm light 100 µmol for 3 days)	13.7505
Bio Rep 3	Constitutive YFP	pBL413-024-259	Dark(ON) → Blue( λ ~ 455 nm light 100 µmol for 3 days)	13.4428
Bio Rep 3	Constitutive YFP	pBL413-024-259	Dark(ON) → Blue( λ ~ 455 nm light 100 µmol for 3 days)	13.9257
Bio Rep 3	Constitutive YFP	pBL413-024-259	Dark(ON) → Blue( λ ~ 455 nm light 100 µmol for 3 days)	13.5246
Bio Rep 3	Constitutive YFP	pBL413-024-259	Dark(ON) → Blue( λ ~ 455 nm light 100 µmol for 3 days)	13.136
Bio Rep 3	Constitutive YFP	pBL413-024-259	Dark(ON) → Blue( λ ~ 455 nm light 100 µmol for 3 days)	12.0261
Bio Rep 3	Constitutive YFP	pBL413-024-259	Dark(ON) → Blue( λ ~ 455 nm light 100 µmol for 3 days)	12.8013
Bio Rep 3	Constitutive YFP	pBL413-024-259	Dark(ON) → Blue( λ ~ 455 nm light 100 µmol for 3 days)	12.6596
Bio Rep 3	Constitutive YFP	pBL413-024-259	Dark(ON) → Blue( λ ~ 455 nm light 100 µmol for 3 days)	12.5694
Bio Rep 3	Constitutive YFP	pBL413-024-259	Dark(ON) → Blue( λ ~ 455 nm light 100 µmol for 3 days)	12.7854
Bio Rep 3	Constitutive YFP	pBL413-024-259	Dark(ON) → Blue( λ ~ 455 nm light 100 µmol for 3 days)	12.5796
Bio Rep 3	Constitutive YFP	pBL413-024-259	Dark(ON) → Blue( λ ~ 455 nm light 100 µmol for 3 days)	12.4531
Bio Rep 3	Constitutive YFP	pBL413-024-259	Dark(ON) → Blue( λ ~ 455 nm light 100 µmol for 3 days)	12.55
Bio Rep 3	Constitutive YFP	pBL413-024-259	Dark(ON) → Blue( λ ~ 455 nm light 100 µmol for 3 days)	13.7639
Bio Rep 3	Constitutive YFP	pBL413-024-259	Dark(ON) → Blue( λ ~ 455 nm light 100 µmol for 3 days)	12.2588
Bio Rep 3	Constitutive YFP	pBL413-024-259	Dark(ON) → Blue( λ ~ 455 nm light 100 µmol for 3 days)	13.1635
Bio Rep 3	Constitutive YFP	pBL413-024-259	Dark(ON) → Blue( λ ~ 455 nm light 100 µmol for 3 days)	12.876
Bio Rep 3	Constitutive YFP	pBL413-024-259	Dark(ON) → Blue( λ ~ 455 nm light 100 µmol for 3 days)	0.3904
Bio Rep 3	Constitutive YFP	pBL413-024-259	Dark(ON) → Blue( λ ~ 455 nm light 100 µmol for 3 days)	0.4471
Bio Rep 3	Constitutive YFP	pBL413-024-259	Dark(ON) → Blue( λ ~ 455 nm light 100 µmol for 3 days)	11.7005
Bio Rep 3	Constitutive YFP	pBL413-024-259	Dark(ON) → Blue( λ ~ 455 nm light 100 µmol for 3 days)	12.9409
Bio Rep 3	Constitutive YFP	pBL413-024-259	Dark(ON) → Blue( λ ~ 455 nm light 100 µmol for 3 days)	12.873
Bio Rep 3	Constitutive YFP	pBL413-024-259	Dark(ON) → Blue( λ ~ 455 nm light 100 µmol for 3 days)	11.8793
Bio Rep 3	Constitutive YFP	pBL413-024-259	Dark(ON) → Blue( λ ~ 455 nm light 100 µmol for 3 days)	13.1581
Bio Rep 3	Constitutive YFP	pBL413-024-259	Dark(ON) → Blue( λ ~ 455 nm light 100 µmol for 3 days)	12.9275
Bio Rep 3	Constitutive YFP	pBL413-024-259	Dark(ON) → Blue( λ ~ 455 nm light 100 µmol for 3 days)	11.0195
Bio Rep 3	Constitutive YFP	pBL413-024-259	Dark(ON) → Blue( λ ~ 455 nm light 100 µmol for 3 days)	13.5774
Bio Rep 3	Constitutive YFP	pBL413-024-259	Dark(ON) → Blue( λ ~ 455 nm light 100 µmol for 3 days)	11.6396
Bio Rep 3	Constitutive YFP	pBL413-024-259	Dark(ON) → Blue( λ ~ 455 nm light 100 µmol for 3 days)	13.1547
Bio Rep 3	Constitutive YFP	pBL413-024-259	Dark(ON) → Blue( λ ~ 455 nm light 100 µmol for 3 days)	13.1104
Bio Rep 3	Constitutive YFP	pBL413-024-259	Dark(ON) → Blue( λ ~ 455 nm light 100 µmol for 3 days)	0.689
Bio Rep 3	Constitutive YFP	pBL413-024-259	Dark(ON) → Blue( λ ~ 455 nm light 100 µmol for 3 days)	13.6705
Bio Rep 3	Constitutive YFP	pBL413-024-259	Dark(ON) → Blue( λ ~ 455 nm light 100 µmol for 3 days)	12.9945
Bio Rep 3	Constitutive YFP	pBL413-024-259	Dark(ON) → Blue( λ ~ 455 nm light 100 µmol for 3 days)	12.9461
Bio Rep 3	Constitutive YFP	pBL413-024-259	Dark(ON) → Blue( λ ~ 455 nm light 100 µmol for 3 days)	13.6429
Bio Rep 3	Constitutive YFP	pBL413-024-259	Dark(ON) → Blue( λ ~ 455 nm light 100 µmol for 3 days)	13.0722
Bio Rep 3	Constitutive YFP	pBL413-024-259	Dark(ON) → Blue( λ ~ 455 nm light 100 µmol for 3 days)	13.1875
Bio Rep 3	Constitutive YFP	pBL413-024-259	Dark(ON) → Blue( λ ~ 455 nm light 100 µmol for 3 days)	12.0814
Bio Rep 3	Constitutive YFP	pBL413-024-259	Dark(ON) → Blue( λ ~ 455 nm light 100 µmol for 3 days)	13.4647
Bio Rep 3	Constitutive YFP	pBL413-024-259	Dark(ON) → Blue( λ ~ 455 nm light 100 µmol for 3 days)	13.1011
Bio Rep 3	Constitutive YFP	pBL413-024-259	Dark(ON) → Blue( λ ~ 455 nm light 100 µmol for 3 days)	12.0441
Bio Rep 3	Constitutive YFP	pBL413-024-259	Dark(ON) → Blue( λ ~ 455 nm light 100 µmol for 3 days)	12.272
Bio Rep 3	Constitutive YFP	pBL413-024-259	Dark(ON) → Blue( λ ~ 455 nm light 100 µmol for 3 days)	12.8404
Bio Rep 3	Constitutive YFP	pBL413-024-259	Dark(ON) → Blue( λ ~ 455 nm light 100 µmol for 3 days)	12.6598
Bio Rep 3	Constitutive YFP	pBL413-024-259	Dark(ON) → Blue( λ ~ 455 nm light 100 µmol for 3 days)	12.4138
Bio Rep 3	Constitutive YFP	pBL413-024-259	Dark(ON) → Blue( λ ~ 455 nm light 100 µmol for 3 days)	13.7419
Bio Rep 3	Constitutive YFP	pBL413-024-259	Dark(ON) → Blue( λ ~ 455 nm light 100 µmol for 3 days)	0.558
Bio Rep 3	Constitutive YFP	pBL413-024-259	Dark(ON) → Blue( λ ~ 455 nm light 100 µmol for 3 days)	13.6107
Bio Rep 3	Constitutive YFP	pBL413-024-259	Dark(ON) → Blue( λ ~ 455 nm light 100 µmol for 3 days)	11.5425
Bio Rep 3	Constitutive YFP	pBL413-024-259	Dark(ON) → Green( λ ~ 525 nm light 100 µmol for 3 days)	1.8499
Bio Rep 3	Constitutive YFP	pBL413-024-259	Dark(ON) → Green( λ ~ 525 nm light 100 µmol for 3 days)	0.6089
Bio Rep 3	Constitutive YFP	pBL413-024-259	Dark(ON) → Green( λ ~ 525 nm light 100 µmol for 3 days)	12.0812
Bio Rep 3	Constitutive YFP	pBL413-024-259	Dark(ON) → Green( λ ~ 525 nm light 100 µmol for 3 days)	9.4438
Bio Rep 3	Constitutive YFP	pBL413-024-259	Dark(ON) → Green( λ ~ 525 nm light 100 µmol for 3 days)	0.3846
Bio Rep 3	Constitutive YFP	pBL413-024-259	Dark(ON) → Green( λ ~ 525 nm light 100 µmol for 3 days)	11.4333
Bio Rep 3	Constitutive YFP	pBL413-024-259	Dark(ON) → Green( λ ~ 525 nm light 100 µmol for 3 days)	11.2988
Bio Rep 3	Constitutive YFP	pBL413-024-259	Dark(ON) → Green( λ ~ 525 nm light 100 µmol for 3 days)	12.8077
Bio Rep 3	Constitutive YFP	pBL413-024-259	Dark(ON) → Green( λ ~ 525 nm light 100 µmol for 3 days)	0.4998
Bio Rep 3	Constitutive YFP	pBL413-024-259	Dark(ON) → Green( λ ~ 525 nm light 100 µmol for 3 days)	10.872
Bio Rep 3	Constitutive YFP	pBL413-024-259	Dark(ON) → Green( λ ~ 525 nm light 100 µmol for 3 days)	12.7073
Bio Rep 3	Constitutive YFP	pBL413-024-259	Dark(ON) → Green( λ ~ 525 nm light 100 µmol for 3 days)	11.7656
Bio Rep 3	Constitutive YFP	pBL413-024-259	Dark(ON) → Green( λ ~ 525 nm light 100 µmol for 3 days)	11.121
Bio Rep 3	Constitutive YFP	pBL413-024-259	Dark(ON) → Green( λ ~ 525 nm light 100 µmol for 3 days)	0.5365
Bio Rep 3	Constitutive YFP	pBL413-024-259	Dark(ON) → Green( λ ~ 525 nm light 100 µmol for 3 days)	12.7624
Bio Rep 3	Constitutive YFP	pBL413-024-259	Dark(ON) → Green( λ ~ 525 nm light 100 µmol for 3 days)	1.0003
Bio Rep 3	Constitutive YFP	pBL413-024-259	Dark(ON) → Green( λ ~ 525 nm light 100 µmol for 3 days)	11.6378
Bio Rep 3	Constitutive YFP	pBL413-024-259	Dark(ON) → Green( λ ~ 525 nm light 100 µmol for 3 days)	10.061
Bio Rep 3	Constitutive YFP	pBL413-024-259	Dark(ON) → Green( λ ~ 525 nm light 100 µmol for 3 days)	8.2302
Bio Rep 3	Constitutive YFP	pBL413-024-259	Dark(ON) → Green( λ ~ 525 nm light 100 µmol for 3 days)	6.6717
Bio Rep 3	Constitutive YFP	pBL413-024-259	Dark(ON) → Green( λ ~ 525 nm light 100 µmol for 3 days)	12.651
Bio Rep 3	Constitutive YFP	pBL413-024-259	Dark(ON) → Green( λ ~ 525 nm light 100 µmol for 3 days)	4.9144
Bio Rep 3	Constitutive YFP	pBL413-024-259	Dark(ON) → Green( λ ~ 525 nm light 100 µmol for 3 days)	11.9686
Bio Rep 3	Constitutive YFP	pBL413-024-259	Dark(ON) → Green( λ ~ 525 nm light 100 µmol for 3 days)	13.4186
Bio Rep 3	Constitutive YFP	pBL413-024-259	Dark(ON) → Green( λ ~ 525 nm light 100 µmol for 3 days)	13.4076
Bio Rep 3	Constitutive YFP	pBL413-024-259	Dark(ON) → Green( λ ~ 525 nm light 100 µmol for 3 days)	13.5776
Bio Rep 3	Constitutive YFP	pBL413-024-259	Dark(ON) → Green( λ ~ 525 nm light 100 µmol for 3 days)	12.0353
Bio Rep 3	Constitutive YFP	pBL413-024-259	Dark(ON) → Green( λ ~ 525 nm light 100 µmol for 3 days)	1.7869
Bio Rep 3	Constitutive YFP	pBL413-024-259	Dark(ON) → Green( λ ~ 525 nm light 100 µmol for 3 days)	3.8704
Bio Rep 3	Constitutive YFP	pBL413-024-259	Dark(ON) → Green( λ ~ 525 nm light 100 µmol for 3 days)	10.7957
Bio Rep 3	Constitutive YFP	pBL413-024-259	Dark(ON) → Green( λ ~ 525 nm light 100 µmol for 3 days)	12.8293
Bio Rep 3	Constitutive YFP	pBL413-024-259	Dark(ON) → Green( λ ~ 525 nm light 100 µmol for 3 days)	10.7118
Bio Rep 3	Constitutive YFP	pBL413-024-259	Dark(ON) → Green( λ ~ 525 nm light 100 µmol for 3 days)	12.3658
Bio Rep 3	Constitutive YFP	pBL413-024-259	Dark(ON) → Green( λ ~ 525 nm light 100 µmol for 3 days)	7.6326
Bio Rep 3	Constitutive YFP	pBL413-024-259	Dark(ON) → Green( λ ~ 525 nm light 100 µmol for 3 days)	11.6074
Bio Rep 3	Constitutive YFP	pBL413-024-259	Dark(ON) → Green( λ ~ 525 nm light 100 µmol for 3 days)	12.6829
Bio Rep 3	Constitutive YFP	pBL413-024-259	Dark(ON) → Green( λ ~ 525 nm light 100 µmol for 3 days)	11.6662
Bio Rep 3	Constitutive YFP	pBL413-024-259	Dark(ON) → Green( λ ~ 525 nm light 100 µmol for 3 days)	10.8216
Bio Rep 3	Constitutive YFP	pBL413-024-259	Dark(ON) → Green( λ ~ 525 nm light 100 µmol for 3 days)	10.8346
Bio Rep 3	Constitutive YFP	pBL413-024-259	Dark(ON) → Green( λ ~ 525 nm light 100 µmol for 3 days)	12.8024
Bio Rep 3	Constitutive YFP	pBL413-024-259	Dark(ON) → Green( λ ~ 525 nm light 100 µmol for 3 days)	10.805
Bio Rep 3	Constitutive YFP	pBL413-024-259	Dark(ON) → Green( λ ~ 525 nm light 100 µmol for 3 days)	13.1325
Bio Rep 3	Constitutive YFP	pBL413-024-259	Dark(ON) → Green( λ ~ 525 nm light 100 µmol for 3 days)	11.7016
Bio Rep 3	Constitutive YFP	pBL413-024-259	Dark(ON) → Green( λ ~ 525 nm light 100 µmol for 3 days)	12.8806
Bio Rep 3	Constitutive YFP	pBL413-024-259	Dark(ON) → Green( λ ~ 525 nm light 100 µmol for 3 days)	12.8017
Bio Rep 3	Constitutive YFP	pBL413-024-259	Dark(ON) → Red( λ ~ 660 nm light 100 µmol for 3 days)	12.3607
Bio Rep 3	Constitutive YFP	pBL413-024-259	Dark(ON) → Red( λ ~ 660 nm light 100 µmol for 3 days)	13.4716
Bio Rep 3	Constitutive YFP	pBL413-024-259	Dark(ON) → Red( λ ~ 660 nm light 100 µmol for 3 days)	12.2932
Bio Rep 3	Constitutive YFP	pBL413-024-259	Dark(ON) → Red( λ ~ 660 nm light 100 µmol for 3 days)	13.5147
Bio Rep 3	Constitutive YFP	pBL413-024-259	Dark(ON) → Red( λ ~ 660 nm light 100 µmol for 3 days)	0.6403
Bio Rep 3	Constitutive YFP	pBL413-024-259	Dark(ON) → Red( λ ~ 660 nm light 100 µmol for 3 days)	12.0665
Bio Rep 3	Constitutive YFP	pBL413-024-259	Dark(ON) → Red( λ ~ 660 nm light 100 µmol for 3 days)	11.578
Bio Rep 3	Constitutive YFP	pBL413-024-259	Dark(ON) → Red( λ ~ 660 nm light 100 µmol for 3 days)	12.6011
Bio Rep 3	Constitutive YFP	pBL413-024-259	Dark(ON) → Red( λ ~ 660 nm light 100 µmol for 3 days)	12.2528
Bio Rep 3	Constitutive YFP	pBL413-024-259	Dark(ON) → Red( λ ~ 660 nm light 100 µmol for 3 days)	11.9944
Bio Rep 3	Constitutive YFP	pBL413-024-259	Dark(ON) → Red( λ ~ 660 nm light 100 µmol for 3 days)	12.0361
Bio Rep 3	Constitutive YFP	pBL413-024-259	Dark(ON) → Red( λ ~ 660 nm light 100 µmol for 3 days)	11.673
Bio Rep 3	Constitutive YFP	pBL413-024-259	Dark(ON) → Red( λ ~ 660 nm light 100 µmol for 3 days)	11.625
Bio Rep 3	Constitutive YFP	pBL413-024-259	Dark(ON) → Red( λ ~ 660 nm light 100 µmol for 3 days)	12.9066
Bio Rep 3	Constitutive YFP	pBL413-024-259	Dark(ON) → Red( λ ~ 660 nm light 100 µmol for 3 days)	10.6521
Bio Rep 3	Constitutive YFP	pBL413-024-259	Dark(ON) → Red( λ ~ 660 nm light 100 µmol for 3 days)	13.1933
Bio Rep 3	Constitutive YFP	pBL413-024-259	Dark(ON) → Red( λ ~ 660 nm light 100 µmol for 3 days)	12.9709
Bio Rep 3	Constitutive YFP	pBL413-024-259	Dark(ON) → Red( λ ~ 660 nm light 100 µmol for 3 days)	1.8044
Bio Rep 3	Constitutive YFP	pBL413-024-259	Dark(ON) → Red( λ ~ 660 nm light 100 µmol for 3 days)	4.3985
Bio Rep 3	Constitutive YFP	pBL413-024-259	Dark(ON) → Red( λ ~ 660 nm light 100 µmol for 3 days)	3.5915
Bio Rep 3	Constitutive YFP	pBL413-024-259	Dark(ON) → Red( λ ~ 660 nm light 100 µmol for 3 days)	7.3014
Bio Rep 3	Constitutive YFP	pBL413-024-259	Dark(ON) → Red( λ ~ 660 nm light 100 µmol for 3 days)	11.565
Bio Rep 3	Constitutive YFP	pBL413-024-259	Dark(ON) → Red( λ ~ 660 nm light 100 µmol for 3 days)	13.2616
Bio Rep 3	Constitutive YFP	pBL413-024-259	Dark(ON) → Red( λ ~ 660 nm light 100 µmol for 3 days)	12.8961
Bio Rep 3	Constitutive YFP	pBL413-024-259	Dark(ON) → Red( λ ~ 660 nm light 100 µmol for 3 days)	13.8307
Bio Rep 3	Constitutive YFP	pBL413-024-259	Dark(ON) → Red( λ ~ 660 nm light 100 µmol for 3 days)	12.4964
Bio Rep 3	Constitutive YFP	pBL413-024-259	Dark(ON) → Red( λ ~ 660 nm light 100 µmol for 3 days)	12.3149
Bio Rep 3	Constitutive YFP	pBL413-024-259	Dark(ON) → Red( λ ~ 660 nm light 100 µmol for 3 days)	13.0261
Bio Rep 3	Constitutive YFP	pBL413-024-259	Dark(ON) → Red( λ ~ 660 nm light 100 µmol for 3 days)	6.6306
Bio Rep 3	Constitutive YFP	pBL413-024-259	Dark(ON) → Red( λ ~ 660 nm light 100 µmol for 3 days)	12.8647
Bio Rep 3	Constitutive YFP	pBL413-024-259	Dark(ON) → Red( λ ~ 660 nm light 100 µmol for 3 days)	12.6714
Bio Rep 3	Constitutive YFP	pBL413-024-259	Dark(ON) → Red( λ ~ 660 nm light 100 µmol for 3 days)	11.5728
Bio Rep 3	Constitutive YFP	pBL413-024-259	Dark(ON) → Red( λ ~ 660 nm light 100 µmol for 3 days)	12.4324
Bio Rep 3	Constitutive YFP	pBL413-024-259	Dark(ON) → Red( λ ~ 660 nm light 100 µmol for 3 days)	4.8758
Bio Rep 3	Constitutive YFP	pBL413-024-259	Dark(ON) → Red( λ ~ 660 nm light 100 µmol for 3 days)	12.3983
Bio Rep 3	Constitutive YFP	pBL413-024-259	Dark(ON) → Red( λ ~ 660 nm light 100 µmol for 3 days)	13.0991
Bio Rep 3	Constitutive YFP	pBL413-024-259	Dark(ON) → Red( λ ~ 660 nm light 100 µmol for 3 days)	11.8897
Bio Rep 3	Constitutive YFP	pBL413-024-259	Dark(ON) → Red( λ ~ 660 nm light 100 µmol for 3 days)	13.6595
Bio Rep 3	Constitutive YFP	pBL413-024-259	Dark(ON) → Red( λ ~ 660 nm light 100 µmol for 3 days)	12.51
Bio Rep 3	Constitutive YFP	pBL413-024-259	Dark(ON) → Red( λ ~ 660 nm light 100 µmol for 3 days)	13.0581
Bio Rep 3	Constitutive YFP	pBL413-024-259	Dark(ON) → Red( λ ~ 660 nm light 100 µmol for 3 days)	13.7415
Bio Rep 3	Constitutive YFP	pBL413-024-259	Dark(ON) → Red( λ ~ 660 nm light 100 µmol for 3 days)	14.3939
Bio Rep 3	Constitutive YFP	pBL413-024-259	Dark(ON) → Red( λ ~ 660 nm light 100 µmol for 3 days)	12.783
Bio Rep 3	Constitutive YFP	pBL413-024-259	Dark(ON) → Red( λ ~ 660 nm light 100 µmol for 3 days)	13.2507
Bio Rep 3	Constitutive YFP	pBL413-024-259	Dark(ON) → Red( λ ~ 660 nm light 100 µmol for 3 days)	12.231
Bio Rep 3	Constitutive YFP	pBL413-024-259	Dark(ON) → Red( λ ~ 660 nm light 100 µmol for 3 days)	0.5921
Bio Rep 3	Constitutive YFP	pBL413-024-259	Dark(ON) → Red( λ ~ 660 nm light 100 µmol for 3 days)	12.8511
Bio Rep 3	Constitutive YFP	pBL413-024-259	Dark(ON) → Red( λ ~ 660 nm light 100 µmol for 3 days)	12.9775
Bio Rep 3	Constitutive YFP	pBL413-024-259	Dark(ON) → Red( λ ~ 660 nm light 100 µmol for 3 days)	0.5798
Bio Rep 3	Constitutive YFP	pBL413-024-259	Dark(ON) → Red( λ ~ 660 nm light 100 µmol for 3 days)	12.8015
Bio Rep 3	Constitutive YFP	pBL413-024-259	Dark(ON) → Red( λ ~ 660 nm light 100 µmol for 3 days)	13.7141
Bio Rep 3	Constitutive YFP	pBL413-024-259	Dark(ON) → Red( λ ~ 660 nm light 100 µmol for 3 days)	12.12
Bio Rep 3	Constitutive YFP	pBL413-024-259	Dark(ON) → Red( λ ~ 660 nm light 100 µmol for 3 days)	12.678
Bio Rep 3	Constitutive YFP	pBL413-024-259	Dark(ON) → Red( λ ~ 660 nm light 100 µmol for 3 days)	10.0332
Bio Rep 3	Constitutive YFP	pBL413-024-259	Dark(ON) → Dark( Darkness for 3 days)	12.8203
Bio Rep 3	Constitutive YFP	pBL413-024-259	Dark(ON) → Dark( Darkness for 3 days)	12.6717
Bio Rep 3	Constitutive YFP	pBL413-024-259	Dark(ON) → Dark( Darkness for 3 days)	13.3242
Bio Rep 3	Constitutive YFP	pBL413-024-259	Dark(ON) → Dark( Darkness for 3 days)	12.2864
Bio Rep 3	Constitutive YFP	pBL413-024-259	Dark(ON) → Dark( Darkness for 3 days)	12.9565
Bio Rep 3	Constitutive YFP	pBL413-024-259	Dark(ON) → Dark( Darkness for 3 days)	12.9342
Bio Rep 3	Constitutive YFP	pBL413-024-259	Dark(ON) → Dark( Darkness for 3 days)	12.2018
Bio Rep 3	Constitutive YFP	pBL413-024-259	Dark(ON) → Dark( Darkness for 3 days)	12.6091
Bio Rep 3	Constitutive YFP	pBL413-024-259	Dark(ON) → Dark( Darkness for 3 days)	4.6611
Bio Rep 3	Constitutive YFP	pBL413-024-259	Dark(ON) → Dark( Darkness for 3 days)	13.0502
Bio Rep 3	Constitutive YFP	pBL413-024-259	Dark(ON) → Dark( Darkness for 3 days)	13.0252
Bio Rep 3	Constitutive YFP	pBL413-024-259	Dark(ON) → Dark( Darkness for 3 days)	13.3335
Bio Rep 3	Constitutive YFP	pBL413-024-259	Dark(ON) → Dark( Darkness for 3 days)	12.7774
Bio Rep 3	Constitutive YFP	pBL413-024-259	Dark(ON) → Dark( Darkness for 3 days)	0.4488
Bio Rep 3	Constitutive YFP	pBL413-024-259	Dark(ON) → Dark( Darkness for 3 days)	13.1426
Bio Rep 3	Constitutive YFP	pBL413-024-259	Dark(ON) → Dark( Darkness for 3 days)	11.6973
Bio Rep 3	Constitutive YFP	pBL413-024-259	Dark(ON) → Dark( Darkness for 3 days)	12.4755
Bio Rep 3	Constitutive YFP	pBL413-024-259	Dark(ON) → Dark( Darkness for 3 days)	12.6922
Bio Rep 3	Constitutive YFP	pBL413-024-259	Dark(ON) → Dark( Darkness for 3 days)	13.1973
Bio Rep 3	Constitutive YFP	pBL413-024-259	Dark(ON) → Dark( Darkness for 3 days)	13.4126
Bio Rep 3	Constitutive YFP	pBL413-024-259	Dark(ON) → Dark( Darkness for 3 days)	12.5355
Bio Rep 3	Constitutive YFP	pBL413-024-259	Dark(ON) → Dark( Darkness for 3 days)	12.6408
Bio Rep 3	Constitutive YFP	pBL413-024-259	Dark(ON) → Dark( Darkness for 3 days)	0.1012
Bio Rep 3	Constitutive YFP	pBL413-024-259	Dark(ON) → Dark( Darkness for 3 days)	12.9509
Bio Rep 3	Constitutive YFP	pBL413-024-259	Dark(ON) → Dark( Darkness for 3 days)	0.3853
Bio Rep 3	Constitutive YFP	pBL413-024-259	Dark(ON) → Dark( Darkness for 3 days)	0.3734
Bio Rep 3	Constitutive YFP	pBL413-024-259	Dark(ON) → Dark( Darkness for 3 days)	4.2373
Bio Rep 3	Constitutive YFP	pBL413-024-259	Dark(ON) → Dark( Darkness for 3 days)	13.1701
Bio Rep 3	Constitutive YFP	pBL413-024-259	Dark(ON) → Dark( Darkness for 3 days)	12.2118
Bio Rep 3	Constitutive YFP	pBL413-024-259	Dark(ON) → Dark( Darkness for 3 days)	13.3322
Bio Rep 3	Constitutive YFP	pBL413-024-259	Dark(ON) → Dark( Darkness for 3 days)	0.6442
Bio Rep 3	Constitutive YFP	pBL413-024-259	Dark(ON) → Dark( Darkness for 3 days)	0.4409
Bio Rep 3	Constitutive YFP	pBL413-024-259	Dark(ON) → Dark( Darkness for 3 days)	6.8306
Bio Rep 3	Constitutive YFP	pBL413-024-259	Dark(ON) → Dark( Darkness for 3 days)	13.4399
Bio Rep 3	Constitutive YFP	pBL413-024-259	Dark(ON) → Dark( Darkness for 3 days)	12.5104
Bio Rep 3	Constitutive YFP	pBL413-024-259	Dark(ON) → Dark( Darkness for 3 days)	10.9421
Bio Rep 3	Constitutive YFP	pBL413-024-259	Dark(ON) → Dark( Darkness for 3 days)	12.3254
Bio Rep 1	Highlighter(YFP) ΔCcaSHL	pBL413-024-260	Dark(ON) → Blue( λ ~ 455 nm light 100 µmol for 3 days)	0.1143
Bio Rep 1	Highlighter(YFP) ΔCcaSHL	pBL413-024-260	Dark(ON) → Blue( λ ~ 455 nm light 100 µmol for 3 days)	0.0726
Bio Rep 1	Highlighter(YFP) ΔCcaSHL	pBL413-024-260	Dark(ON) → Blue( λ ~ 455 nm light 100 µmol for 3 days)	0.0479
Bio Rep 1	Highlighter(YFP) ΔCcaSHL	pBL413-024-260	Dark(ON) → Blue( λ ~ 455 nm light 100 µmol for 3 days)	0.0969
Bio Rep 1	Highlighter(YFP) ΔCcaSHL	pBL413-024-260	Dark(ON) → Blue( λ ~ 455 nm light 100 µmol for 3 days)	0.1139
Bio Rep 1	Highlighter(YFP) ΔCcaSHL	pBL413-024-260	Dark(ON) → Blue( λ ~ 455 nm light 100 µmol for 3 days)	0.0627
Bio Rep 1	Highlighter(YFP) ΔCcaSHL	pBL413-024-260	Dark(ON) → Blue( λ ~ 455 nm light 100 µmol for 3 days)	0.0628
Bio Rep 1	Highlighter(YFP) ΔCcaSHL	pBL413-024-260	Dark(ON) → Blue( λ ~ 455 nm light 100 µmol for 3 days)	0.0336
Bio Rep 1	Highlighter(YFP) ΔCcaSHL	pBL413-024-260	Dark(ON) → Blue( λ ~ 455 nm light 100 µmol for 3 days)	0.0714
Bio Rep 1	Highlighter(YFP) ΔCcaSHL	pBL413-024-260	Dark(ON) → Blue( λ ~ 455 nm light 100 µmol for 3 days)	0.0225
Bio Rep 1	Highlighter(YFP) ΔCcaSHL	pBL413-024-260	Dark(ON) → Blue( λ ~ 455 nm light 100 µmol for 3 days)	0.0344
Bio Rep 1	Highlighter(YFP) ΔCcaSHL	pBL413-024-260	Dark(ON) → Blue( λ ~ 455 nm light 100 µmol for 3 days)	0.1478
Bio Rep 1	Highlighter(YFP) ΔCcaSHL	pBL413-024-260	Dark(ON) → Blue( λ ~ 455 nm light 100 µmol for 3 days)	0.0274
Bio Rep 1	Highlighter(YFP) ΔCcaSHL	pBL413-024-260	Dark(ON) → Blue( λ ~ 455 nm light 100 µmol for 3 days)	0.0641
Bio Rep 1	Highlighter(YFP) ΔCcaSHL	pBL413-024-260	Dark(ON) → Blue( λ ~ 455 nm light 100 µmol for 3 days)	0.0463
Bio Rep 1	Highlighter(YFP) ΔCcaSHL	pBL413-024-260	Dark(ON) → Blue( λ ~ 455 nm light 100 µmol for 3 days)	0.0326
Bio Rep 1	Highlighter(YFP) ΔCcaSHL	pBL413-024-260	Dark(ON) → Blue( λ ~ 455 nm light 100 µmol for 3 days)	0.0647
Bio Rep 1	Highlighter(YFP) ΔCcaSHL	pBL413-024-260	Dark(ON) → Blue( λ ~ 455 nm light 100 µmol for 3 days)	0.1377
Bio Rep 1	Highlighter(YFP) ΔCcaSHL	pBL413-024-260	Dark(ON) → Blue( λ ~ 455 nm light 100 µmol for 3 days)	0.0422
Bio Rep 1	Highlighter(YFP) ΔCcaSHL	pBL413-024-260	Dark(ON) → Blue( λ ~ 455 nm light 100 µmol for 3 days)	0.0636
Bio Rep 1	Highlighter(YFP) ΔCcaSHL	pBL413-024-260	Dark(ON) → Blue( λ ~ 455 nm light 100 µmol for 3 days)	0.1404
Bio Rep 1	Highlighter(YFP) ΔCcaSHL	pBL413-024-260	Dark(ON) → Blue( λ ~ 455 nm light 100 µmol for 3 days)	0.04
Bio Rep 1	Highlighter(YFP) ΔCcaSHL	pBL413-024-260	Dark(ON) → Blue( λ ~ 455 nm light 100 µmol for 3 days)	0.0542
Bio Rep 1	Highlighter(YFP) ΔCcaSHL	pBL413-024-260	Dark(ON) → Blue( λ ~ 455 nm light 100 µmol for 3 days)	0.0457
Bio Rep 1	Highlighter(YFP) ΔCcaSHL	pBL413-024-260	Dark(ON) → Blue( λ ~ 455 nm light 100 µmol for 3 days)	0.0353
Bio Rep 1	Highlighter(YFP) ΔCcaSHL	pBL413-024-260	Dark(ON) → Blue( λ ~ 455 nm light 100 µmol for 3 days)	0.0713
Bio Rep 1	Highlighter(YFP) ΔCcaSHL	pBL413-024-260	Dark(ON) → Blue( λ ~ 455 nm light 100 µmol for 3 days)	0.0751
Bio Rep 1	Highlighter(YFP) ΔCcaSHL	pBL413-024-260	Dark(ON) → Blue( λ ~ 455 nm light 100 µmol for 3 days)	0.0981
Bio Rep 1	Highlighter(YFP) ΔCcaSHL	pBL413-024-260	Dark(ON) → Blue( λ ~ 455 nm light 100 µmol for 3 days)	0.0455
Bio Rep 1	Highlighter(YFP) ΔCcaSHL	pBL413-024-260	Dark(ON) → Blue( λ ~ 455 nm light 100 µmol for 3 days)	0.0456
Bio Rep 1	Highlighter(YFP) ΔCcaSHL	pBL413-024-260	Dark(ON) → Blue( λ ~ 455 nm light 100 µmol for 3 days)	0.0371
Bio Rep 1	Highlighter(YFP) ΔCcaSHL	pBL413-024-260	Dark(ON) → Blue( λ ~ 455 nm light 100 µmol for 3 days)	0.0427
Bio Rep 1	Highlighter(YFP) ΔCcaSHL	pBL413-024-260	Dark(ON) → Blue( λ ~ 455 nm light 100 µmol for 3 days)	0.0388
Bio Rep 1	Highlighter(YFP) ΔCcaSHL	pBL413-024-260	Dark(ON) → Blue( λ ~ 455 nm light 100 µmol for 3 days)	0.1018
Bio Rep 1	Highlighter(YFP) ΔCcaSHL	pBL413-024-260	Dark(ON) → Blue( λ ~ 455 nm light 100 µmol for 3 days)	0.0549
Bio Rep 1	Highlighter(YFP) ΔCcaSHL	pBL413-024-260	Dark(ON) → Blue( λ ~ 455 nm light 100 µmol for 3 days)	0.063
Bio Rep 1	Highlighter(YFP) ΔCcaSHL	pBL413-024-260	Dark(ON) → Blue( λ ~ 455 nm light 100 µmol for 3 days)	0.0684
Bio Rep 1	Highlighter(YFP) ΔCcaSHL	pBL413-024-260	Dark(ON) → Blue( λ ~ 455 nm light 100 µmol for 3 days)	0.0476
Bio Rep 1	Highlighter(YFP) ΔCcaSHL	pBL413-024-260	Dark(ON) → Blue( λ ~ 455 nm light 100 µmol for 3 days)	0.0731
Bio Rep 1	Highlighter(YFP) ΔCcaSHL	pBL413-024-260	Dark(ON) → Blue( λ ~ 455 nm light 100 µmol for 3 days)	0.1143
Bio Rep 1	Highlighter(YFP) ΔCcaSHL	pBL413-024-260	Dark(ON) → Blue( λ ~ 455 nm light 100 µmol for 3 days)	0.3126
Bio Rep 1	Highlighter(YFP) ΔCcaSHL	pBL413-024-260	Dark(ON) → Blue( λ ~ 455 nm light 100 µmol for 3 days)	0.2739
Bio Rep 1	Highlighter(YFP) ΔCcaSHL	pBL413-024-260	Dark(ON) → Blue( λ ~ 455 nm light 100 µmol for 3 days)	0.1321
Bio Rep 1	Highlighter(YFP) ΔCcaSHL	pBL413-024-260	Dark(ON) → Blue( λ ~ 455 nm light 100 µmol for 3 days)	0.0588
Bio Rep 1	Highlighter(YFP) ΔCcaSHL	pBL413-024-260	Dark(ON) → Blue( λ ~ 455 nm light 100 µmol for 3 days)	0.0731
Bio Rep 1	Highlighter(YFP) ΔCcaSHL	pBL413-024-260	Dark(ON) → Blue( λ ~ 455 nm light 100 µmol for 3 days)	0.4253
Bio Rep 1	Highlighter(YFP) ΔCcaSHL	pBL413-024-260	Dark(ON) → Blue( λ ~ 455 nm light 100 µmol for 3 days)	0.4198
Bio Rep 1	Highlighter(YFP) ΔCcaSHL	pBL413-024-260	Dark(ON) → Blue( λ ~ 455 nm light 100 µmol for 3 days)	0.0999
Bio Rep 1	Highlighter(YFP) ΔCcaSHL	pBL413-024-260	Dark(ON) → Blue( λ ~ 455 nm light 100 µmol for 3 days)	0.1392
Bio Rep 1	Highlighter(YFP) ΔCcaSHL	pBL413-024-260	Dark(ON) → Blue( λ ~ 455 nm light 100 µmol for 3 days)	0.3048
Bio Rep 1	Highlighter(YFP) ΔCcaSHL	pBL413-024-260	Dark(ON) → Blue( λ ~ 455 nm light 100 µmol for 3 days)	0.3509
Bio Rep 1	Highlighter(YFP) ΔCcaSHL	pBL413-024-260	Dark(ON) → Blue( λ ~ 455 nm light 100 µmol for 3 days)	0.0751
Bio Rep 1	Highlighter(YFP) ΔCcaSHL	pBL413-024-260	Dark(ON) → Blue( λ ~ 455 nm light 100 µmol for 3 days)	0.0952
Bio Rep 1	Highlighter(YFP) ΔCcaSHL	pBL413-024-260	Dark(ON) → Blue( λ ~ 455 nm light 100 µmol for 3 days)	0.1916
Bio Rep 1	Highlighter(YFP) ΔCcaSHL	pBL413-024-260	Dark(ON) → Blue( λ ~ 455 nm light 100 µmol for 3 days)	0.1002
Bio Rep 1	Highlighter(YFP) ΔCcaSHL	pBL413-024-260	Dark(ON) → Blue( λ ~ 455 nm light 100 µmol for 3 days)	0.1189
Bio Rep 1	Highlighter(YFP) ΔCcaSHL	pBL413-024-260	Dark(ON) → Blue( λ ~ 455 nm light 100 µmol for 3 days)	0.3585
Bio Rep 1	Highlighter(YFP) ΔCcaSHL	pBL413-024-260	Dark(ON) → Blue( λ ~ 455 nm light 100 µmol for 3 days)	0.4042
Bio Rep 1	Highlighter(YFP) ΔCcaSHL	pBL413-024-260	Dark(ON) → Green( λ ~ 525 nm light 100 µmol for 3 days)	0.4648
Bio Rep 1	Highlighter(YFP) ΔCcaSHL	pBL413-024-260	Dark(ON) → Green( λ ~ 525 nm light 100 µmol for 3 days)	0.1712
Bio Rep 1	Highlighter(YFP) ΔCcaSHL	pBL413-024-260	Dark(ON) → Green( λ ~ 525 nm light 100 µmol for 3 days)	2.529
Bio Rep 1	Highlighter(YFP) ΔCcaSHL	pBL413-024-260	Dark(ON) → Green( λ ~ 525 nm light 100 µmol for 3 days)	0.3658
Bio Rep 1	Highlighter(YFP) ΔCcaSHL	pBL413-024-260	Dark(ON) → Green( λ ~ 525 nm light 100 µmol for 3 days)	0.0569
Bio Rep 1	Highlighter(YFP) ΔCcaSHL	pBL413-024-260	Dark(ON) → Green( λ ~ 525 nm light 100 µmol for 3 days)	0.2794
Bio Rep 1	Highlighter(YFP) ΔCcaSHL	pBL413-024-260	Dark(ON) → Green( λ ~ 525 nm light 100 µmol for 3 days)	0.1558
Bio Rep 1	Highlighter(YFP) ΔCcaSHL	pBL413-024-260	Dark(ON) → Green( λ ~ 525 nm light 100 µmol for 3 days)	0.4832
Bio Rep 1	Highlighter(YFP) ΔCcaSHL	pBL413-024-260	Dark(ON) → Green( λ ~ 525 nm light 100 µmol for 3 days)	0.3088
Bio Rep 1	Highlighter(YFP) ΔCcaSHL	pBL413-024-260	Dark(ON) → Green( λ ~ 525 nm light 100 µmol for 3 days)	0.1457
Bio Rep 1	Highlighter(YFP) ΔCcaSHL	pBL413-024-260	Dark(ON) → Green( λ ~ 525 nm light 100 µmol for 3 days)	0.4004
Bio Rep 1	Highlighter(YFP) ΔCcaSHL	pBL413-024-260	Dark(ON) → Green( λ ~ 525 nm light 100 µmol for 3 days)	0.1881
Bio Rep 1	Highlighter(YFP) ΔCcaSHL	pBL413-024-260	Dark(ON) → Green( λ ~ 525 nm light 100 µmol for 3 days)	0.0528
Bio Rep 1	Highlighter(YFP) ΔCcaSHL	pBL413-024-260	Dark(ON) → Green( λ ~ 525 nm light 100 µmol for 3 days)	0.0663
Bio Rep 1	Highlighter(YFP) ΔCcaSHL	pBL413-024-260	Dark(ON) → Green( λ ~ 525 nm light 100 µmol for 3 days)	0.5799
Bio Rep 1	Highlighter(YFP) ΔCcaSHL	pBL413-024-260	Dark(ON) → Green( λ ~ 525 nm light 100 µmol for 3 days)	0.4075
Bio Rep 1	Highlighter(YFP) ΔCcaSHL	pBL413-024-260	Dark(ON) → Green( λ ~ 525 nm light 100 µmol for 3 days)	0.0674
Bio Rep 1	Highlighter(YFP) ΔCcaSHL	pBL413-024-260	Dark(ON) → Green( λ ~ 525 nm light 100 µmol for 3 days)	0.0681
Bio Rep 1	Highlighter(YFP) ΔCcaSHL	pBL413-024-260	Dark(ON) → Green( λ ~ 525 nm light 100 µmol for 3 days)	0.15
Bio Rep 1	Highlighter(YFP) ΔCcaSHL	pBL413-024-260	Dark(ON) → Green( λ ~ 525 nm light 100 µmol for 3 days)	0.0675
Bio Rep 1	Highlighter(YFP) ΔCcaSHL	pBL413-024-260	Dark(ON) → Green( λ ~ 525 nm light 100 µmol for 3 days)	0.0711
Bio Rep 1	Highlighter(YFP) ΔCcaSHL	pBL413-024-260	Dark(ON) → Green( λ ~ 525 nm light 100 µmol for 3 days)	0.3836
Bio Rep 1	Highlighter(YFP) ΔCcaSHL	pBL413-024-260	Dark(ON) → Green( λ ~ 525 nm light 100 µmol for 3 days)	0.0494
Bio Rep 1	Highlighter(YFP) ΔCcaSHL	pBL413-024-260	Dark(ON) → Green( λ ~ 525 nm light 100 µmol for 3 days)	0.0634
Bio Rep 1	Highlighter(YFP) ΔCcaSHL	pBL413-024-260	Dark(ON) → Green( λ ~ 525 nm light 100 µmol for 3 days)	0.1905
Bio Rep 1	Highlighter(YFP) ΔCcaSHL	pBL413-024-260	Dark(ON) → Green( λ ~ 525 nm light 100 µmol for 3 days)	0.0567
Bio Rep 1	Highlighter(YFP) ΔCcaSHL	pBL413-024-260	Dark(ON) → Green( λ ~ 525 nm light 100 µmol for 3 days)	0.1594
Bio Rep 1	Highlighter(YFP) ΔCcaSHL	pBL413-024-260	Dark(ON) → Green( λ ~ 525 nm light 100 µmol for 3 days)	0.267
Bio Rep 1	Highlighter(YFP) ΔCcaSHL	pBL413-024-260	Dark(ON) → Green( λ ~ 525 nm light 100 µmol for 3 days)	0.0946
Bio Rep 1	Highlighter(YFP) ΔCcaSHL	pBL413-024-260	Dark(ON) → Green( λ ~ 525 nm light 100 µmol for 3 days)	0.1835
Bio Rep 1	Highlighter(YFP) ΔCcaSHL	pBL413-024-260	Dark(ON) → Green( λ ~ 525 nm light 100 µmol for 3 days)	0.0525
Bio Rep 1	Highlighter(YFP) ΔCcaSHL	pBL413-024-260	Dark(ON) → Green( λ ~ 525 nm light 100 µmol for 3 days)	0.1616
Bio Rep 1	Highlighter(YFP) ΔCcaSHL	pBL413-024-260	Dark(ON) → Green( λ ~ 525 nm light 100 µmol for 3 days)	0.0867
Bio Rep 1	Highlighter(YFP) ΔCcaSHL	pBL413-024-260	Dark(ON) → Green( λ ~ 525 nm light 100 µmol for 3 days)	0.0921
Bio Rep 1	Highlighter(YFP) ΔCcaSHL	pBL413-024-260	Dark(ON) → Green( λ ~ 525 nm light 100 µmol for 3 days)	0.0683
Bio Rep 1	Highlighter(YFP) ΔCcaSHL	pBL413-024-260	Dark(ON) → Green( λ ~ 525 nm light 100 µmol for 3 days)	0.1517
Bio Rep 1	Highlighter(YFP) ΔCcaSHL	pBL413-024-260	Dark(ON) → Green( λ ~ 525 nm light 100 µmol for 3 days)	0.1161
Bio Rep 1	Highlighter(YFP) ΔCcaSHL	pBL413-024-260	Dark(ON) → Green( λ ~ 525 nm light 100 µmol for 3 days)	0.0793
Bio Rep 1	Highlighter(YFP) ΔCcaSHL	pBL413-024-260	Dark(ON) → Green( λ ~ 525 nm light 100 µmol for 3 days)	0.0891
Bio Rep 1	Highlighter(YFP) ΔCcaSHL	pBL413-024-260	Dark(ON) → Green( λ ~ 525 nm light 100 µmol for 3 days)	0.0802
Bio Rep 1	Highlighter(YFP) ΔCcaSHL	pBL413-024-260	Dark(ON) → Green( λ ~ 525 nm light 100 µmol for 3 days)	0.0523
Bio Rep 1	Highlighter(YFP) ΔCcaSHL	pBL413-024-260	Dark(ON) → Green( λ ~ 525 nm light 100 µmol for 3 days)	0.0337
Bio Rep 1	Highlighter(YFP) ΔCcaSHL	pBL413-024-260	Dark(ON) → Green( λ ~ 525 nm light 100 µmol for 3 days)	0.1043
Bio Rep 1	Highlighter(YFP) ΔCcaSHL	pBL413-024-260	Dark(ON) → Green( λ ~ 525 nm light 100 µmol for 3 days)	0.1281
Bio Rep 1	Highlighter(YFP) ΔCcaSHL	pBL413-024-260	Dark(ON) → Green( λ ~ 525 nm light 100 µmol for 3 days)	0.0894
Bio Rep 1	Highlighter(YFP) ΔCcaSHL	pBL413-024-260	Dark(ON) → Green( λ ~ 525 nm light 100 µmol for 3 days)	0.0944
Bio Rep 1	Highlighter(YFP) ΔCcaSHL	pBL413-024-260	Dark(ON) → Green( λ ~ 525 nm light 100 µmol for 3 days)	0.0495
Bio Rep 1	Highlighter(YFP) ΔCcaSHL	pBL413-024-260	Dark(ON) → Green( λ ~ 525 nm light 100 µmol for 3 days)	0.1345
Bio Rep 1	Highlighter(YFP) ΔCcaSHL	pBL413-024-260	Dark(ON) → Green( λ ~ 525 nm light 100 µmol for 3 days)	0.1098
Bio Rep 1	Highlighter(YFP) ΔCcaSHL	pBL413-024-260	Dark(ON) → Green( λ ~ 525 nm light 100 µmol for 3 days)	0.087
Bio Rep 1	Highlighter(YFP) ΔCcaSHL	pBL413-024-260	Dark(ON) → Green( λ ~ 525 nm light 100 µmol for 3 days)	0.0504
Bio Rep 1	Highlighter(YFP) ΔCcaSHL	pBL413-024-260	Dark(ON) → Green( λ ~ 525 nm light 100 µmol for 3 days)	0.1152
Bio Rep 1	Highlighter(YFP) ΔCcaSHL	pBL413-024-260	Dark(ON) → Green( λ ~ 525 nm light 100 µmol for 3 days)	0.0698
Bio Rep 1	Highlighter(YFP) ΔCcaSHL	pBL413-024-260	Dark(ON) → Green( λ ~ 525 nm light 100 µmol for 3 days)	0.0575
Bio Rep 1	Highlighter(YFP) ΔCcaSHL	pBL413-024-260	Dark(ON) → Green( λ ~ 525 nm light 100 µmol for 3 days)	0.1787
Bio Rep 1	Highlighter(YFP) ΔCcaSHL	pBL413-024-260	Dark(ON) → Green( λ ~ 525 nm light 100 µmol for 3 days)	0.053
Bio Rep 1	Highlighter(YFP) ΔCcaSHL	pBL413-024-260	Dark(ON) → Green( λ ~ 525 nm light 100 µmol for 3 days)	0.6032
Bio Rep 1	Highlighter(YFP) ΔCcaSHL	pBL413-024-260	Dark(ON) → Green( λ ~ 525 nm light 100 µmol for 3 days)	0.037
Bio Rep 1	Highlighter(YFP) ΔCcaSHL	pBL413-024-260	Dark(ON) → Green( λ ~ 525 nm light 100 µmol for 3 days)	0.1143
Bio Rep 1	Highlighter(YFP) ΔCcaSHL	pBL413-024-260	Dark(ON) → Green( λ ~ 525 nm light 100 µmol for 3 days)	0.16
Bio Rep 1	Highlighter(YFP) ΔCcaSHL	pBL413-024-260	Dark(ON) → Green( λ ~ 525 nm light 100 µmol for 3 days)	0.1297
Bio Rep 1	Highlighter(YFP) ΔCcaSHL	pBL413-024-260	Dark(ON) → Green( λ ~ 525 nm light 100 µmol for 3 days)	0.1084
Bio Rep 1	Highlighter(YFP) ΔCcaSHL	pBL413-024-260	Dark(ON) → Green( λ ~ 525 nm light 100 µmol for 3 days)	0.0725
Bio Rep 1	Highlighter(YFP) ΔCcaSHL	pBL413-024-260	Dark(ON) → Green( λ ~ 525 nm light 100 µmol for 3 days)	0.1576
Bio Rep 1	Highlighter(YFP) ΔCcaSHL	pBL413-024-260	Dark(ON) → Green( λ ~ 525 nm light 100 µmol for 3 days)	0.0667
Bio Rep 1	Highlighter(YFP) ΔCcaSHL	pBL413-024-260	Dark(ON) → Green( λ ~ 525 nm light 100 µmol for 3 days)	0.1395
Bio Rep 1	Highlighter(YFP) ΔCcaSHL	pBL413-024-260	Dark(ON) → Green( λ ~ 525 nm light 100 µmol for 3 days)	0.0347
Bio Rep 1	Highlighter(YFP) ΔCcaSHL	pBL413-024-260	Dark(ON) → Green( λ ~ 525 nm light 100 µmol for 3 days)	0.1062
Bio Rep 1	Highlighter(YFP) ΔCcaSHL	pBL413-024-260	Dark(ON) → Green( λ ~ 525 nm light 100 µmol for 3 days)	0.0563
Bio Rep 1	Highlighter(YFP) ΔCcaSHL	pBL413-024-260	Dark(ON) → Green( λ ~ 525 nm light 100 µmol for 3 days)	0.0674
Bio Rep 1	Highlighter(YFP) ΔCcaSHL	pBL413-024-260	Dark(ON) → Green( λ ~ 525 nm light 100 µmol for 3 days)	0.099
Bio Rep 1	Highlighter(YFP) ΔCcaSHL	pBL413-024-260	Dark(ON) → Green( λ ~ 525 nm light 100 µmol for 3 days)	0.0939
Bio Rep 1	Highlighter(YFP) ΔCcaSHL	pBL413-024-260	Dark(ON) → Green( λ ~ 525 nm light 100 µmol for 3 days)	0.062
Bio Rep 1	Highlighter(YFP) ΔCcaSHL	pBL413-024-260	Dark(ON) → Green( λ ~ 525 nm light 100 µmol for 3 days)	0.0355
Bio Rep 1	Highlighter(YFP) ΔCcaSHL	pBL413-024-260	Dark(ON) → Green( λ ~ 525 nm light 100 µmol for 3 days)	0.0454
Bio Rep 1	Highlighter(YFP) ΔCcaSHL	pBL413-024-260	Dark(ON) → Green( λ ~ 525 nm light 100 µmol for 3 days)	0.0643
Bio Rep 1	Highlighter(YFP) ΔCcaSHL	pBL413-024-260	Dark(ON) → Green( λ ~ 525 nm light 100 µmol for 3 days)	0.0841
Bio Rep 1	Highlighter(YFP) ΔCcaSHL	pBL413-024-260	Dark(ON) → Green( λ ~ 525 nm light 100 µmol for 3 days)	0.1052
Bio Rep 1	Highlighter(YFP) ΔCcaSHL	pBL413-024-260	Dark(ON) → Green( λ ~ 525 nm light 100 µmol for 3 days)	0.0327
Bio Rep 1	Highlighter(YFP) ΔCcaSHL	pBL413-024-260	Dark(ON) → Green( λ ~ 525 nm light 100 µmol for 3 days)	0.0472
Bio Rep 1	Highlighter(YFP) ΔCcaSHL	pBL413-024-260	Dark(ON) → Green( λ ~ 525 nm light 100 µmol for 3 days)	0.0792
Bio Rep 1	Highlighter(YFP) ΔCcaSHL	pBL413-024-260	Dark(ON) → Green( λ ~ 525 nm light 100 µmol for 3 days)	0.0393
Bio Rep 1	Highlighter(YFP) ΔCcaSHL	pBL413-024-260	Dark(ON) → Green( λ ~ 525 nm light 100 µmol for 3 days)	0.0891
Bio Rep 1	Highlighter(YFP) ΔCcaSHL	pBL413-024-260	Dark(ON) → Green( λ ~ 525 nm light 100 µmol for 3 days)	0.1046
Bio Rep 1	Highlighter(YFP) ΔCcaSHL	pBL413-024-260	Dark(ON) → Green( λ ~ 525 nm light 100 µmol for 3 days)	0.0854
Bio Rep 1	Highlighter(YFP) ΔCcaSHL	pBL413-024-260	Dark(ON) → Green( λ ~ 525 nm light 100 µmol for 3 days)	0.0697
Bio Rep 1	Highlighter(YFP) ΔCcaSHL	pBL413-024-260	Dark(ON) → Green( λ ~ 525 nm light 100 µmol for 3 days)	0.0776
Bio Rep 1	Highlighter(YFP) ΔCcaSHL	pBL413-024-260	Dark(ON) → Green( λ ~ 525 nm light 100 µmol for 3 days)	0.04
Bio Rep 1	Highlighter(YFP) ΔCcaSHL	pBL413-024-260	Dark(ON) → Green( λ ~ 525 nm light 100 µmol for 3 days)	0.0807
Bio Rep 1	Highlighter(YFP) ΔCcaSHL	pBL413-024-260	Dark(ON) → Green( λ ~ 525 nm light 100 µmol for 3 days)	0.1536
Bio Rep 1	Highlighter(YFP) ΔCcaSHL	pBL413-024-260	Dark(ON) → Green( λ ~ 525 nm light 100 µmol for 3 days)	0.1214
Bio Rep 1	Highlighter(YFP) ΔCcaSHL	pBL413-024-260	Dark(ON) → Red( λ ~ 660 nm light 100 µmol for 3 days)	0.2141
Bio Rep 1	Highlighter(YFP) ΔCcaSHL	pBL413-024-260	Dark(ON) → Red( λ ~ 660 nm light 100 µmol for 3 days)	0.0679
Bio Rep 1	Highlighter(YFP) ΔCcaSHL	pBL413-024-260	Dark(ON) → Red( λ ~ 660 nm light 100 µmol for 3 days)	0.0639
Bio Rep 1	Highlighter(YFP) ΔCcaSHL	pBL413-024-260	Dark(ON) → Red( λ ~ 660 nm light 100 µmol for 3 days)	0.0525
Bio Rep 1	Highlighter(YFP) ΔCcaSHL	pBL413-024-260	Dark(ON) → Red( λ ~ 660 nm light 100 µmol for 3 days)	0.3507
Bio Rep 1	Highlighter(YFP) ΔCcaSHL	pBL413-024-260	Dark(ON) → Red( λ ~ 660 nm light 100 µmol for 3 days)	0.0309
Bio Rep 1	Highlighter(YFP) ΔCcaSHL	pBL413-024-260	Dark(ON) → Red( λ ~ 660 nm light 100 µmol for 3 days)	0.1124
Bio Rep 1	Highlighter(YFP) ΔCcaSHL	pBL413-024-260	Dark(ON) → Red( λ ~ 660 nm light 100 µmol for 3 days)	0.1533
Bio Rep 1	Highlighter(YFP) ΔCcaSHL	pBL413-024-260	Dark(ON) → Red( λ ~ 660 nm light 100 µmol for 3 days)	0.0885
Bio Rep 1	Highlighter(YFP) ΔCcaSHL	pBL413-024-260	Dark(ON) → Red( λ ~ 660 nm light 100 µmol for 3 days)	0.1015
Bio Rep 1	Highlighter(YFP) ΔCcaSHL	pBL413-024-260	Dark(ON) → Red( λ ~ 660 nm light 100 µmol for 3 days)	0.1175
Bio Rep 1	Highlighter(YFP) ΔCcaSHL	pBL413-024-260	Dark(ON) → Red( λ ~ 660 nm light 100 µmol for 3 days)	0.0641
Bio Rep 1	Highlighter(YFP) ΔCcaSHL	pBL413-024-260	Dark(ON) → Red( λ ~ 660 nm light 100 µmol for 3 days)	0.0884
Bio Rep 1	Highlighter(YFP) ΔCcaSHL	pBL413-024-260	Dark(ON) → Red( λ ~ 660 nm light 100 µmol for 3 days)	0.0479
Bio Rep 1	Highlighter(YFP) ΔCcaSHL	pBL413-024-260	Dark(ON) → Red( λ ~ 660 nm light 100 µmol for 3 days)	0.0893
Bio Rep 1	Highlighter(YFP) ΔCcaSHL	pBL413-024-260	Dark(ON) → Red( λ ~ 660 nm light 100 µmol for 3 days)	0.1042
Bio Rep 1	Highlighter(YFP) ΔCcaSHL	pBL413-024-260	Dark(ON) → Red( λ ~ 660 nm light 100 µmol for 3 days)	0.0973
Bio Rep 1	Highlighter(YFP) ΔCcaSHL	pBL413-024-260	Dark(ON) → Red( λ ~ 660 nm light 100 µmol for 3 days)	0.0445
Bio Rep 1	Highlighter(YFP) ΔCcaSHL	pBL413-024-260	Dark(ON) → Red( λ ~ 660 nm light 100 µmol for 3 days)	0.0996
Bio Rep 1	Highlighter(YFP) ΔCcaSHL	pBL413-024-260	Dark(ON) → Red( λ ~ 660 nm light 100 µmol for 3 days)	0.0355
Bio Rep 1	Highlighter(YFP) ΔCcaSHL	pBL413-024-260	Dark(ON) → Red( λ ~ 660 nm light 100 µmol for 3 days)	0.0956
Bio Rep 1	Highlighter(YFP) ΔCcaSHL	pBL413-024-260	Dark(ON) → Red( λ ~ 660 nm light 100 µmol for 3 days)	0.0875
Bio Rep 1	Highlighter(YFP) ΔCcaSHL	pBL413-024-260	Dark(ON) → Red( λ ~ 660 nm light 100 µmol for 3 days)	0.1267
Bio Rep 1	Highlighter(YFP) ΔCcaSHL	pBL413-024-260	Dark(ON) → Red( λ ~ 660 nm light 100 µmol for 3 days)	0.0549
Bio Rep 1	Highlighter(YFP) ΔCcaSHL	pBL413-024-260	Dark(ON) → Red( λ ~ 660 nm light 100 µmol for 3 days)	0.0446
Bio Rep 1	Highlighter(YFP) ΔCcaSHL	pBL413-024-260	Dark(ON) → Red( λ ~ 660 nm light 100 µmol for 3 days)	0.0696
Bio Rep 1	Highlighter(YFP) ΔCcaSHL	pBL413-024-260	Dark(ON) → Red( λ ~ 660 nm light 100 µmol for 3 days)	0.0577
Bio Rep 1	Highlighter(YFP) ΔCcaSHL	pBL413-024-260	Dark(ON) → Red( λ ~ 660 nm light 100 µmol for 3 days)	0.0397
Bio Rep 1	Highlighter(YFP) ΔCcaSHL	pBL413-024-260	Dark(ON) → Red( λ ~ 660 nm light 100 µmol for 3 days)	0.0705
Bio Rep 1	Highlighter(YFP) ΔCcaSHL	pBL413-024-260	Dark(ON) → Red( λ ~ 660 nm light 100 µmol for 3 days)	0.0591
Bio Rep 1	Highlighter(YFP) ΔCcaSHL	pBL413-024-260	Dark(ON) → Red( λ ~ 660 nm light 100 µmol for 3 days)	0.0627
Bio Rep 1	Highlighter(YFP) ΔCcaSHL	pBL413-024-260	Dark(ON) → Red( λ ~ 660 nm light 100 µmol for 3 days)	0.0572
Bio Rep 1	Highlighter(YFP) ΔCcaSHL	pBL413-024-260	Dark(ON) → Red( λ ~ 660 nm light 100 µmol for 3 days)	0.0383
Bio Rep 1	Highlighter(YFP) ΔCcaSHL	pBL413-024-260	Dark(ON) → Red( λ ~ 660 nm light 100 µmol for 3 days)	0.1011
Bio Rep 1	Highlighter(YFP) ΔCcaSHL	pBL413-024-260	Dark(ON) → Red( λ ~ 660 nm light 100 µmol for 3 days)	0.0444
Bio Rep 1	Highlighter(YFP) ΔCcaSHL	pBL413-024-260	Dark(ON) → Red( λ ~ 660 nm light 100 µmol for 3 days)	0.0395
Bio Rep 1	Highlighter(YFP) ΔCcaSHL	pBL413-024-260	Dark(ON) → Red( λ ~ 660 nm light 100 µmol for 3 days)	0.2899
Bio Rep 1	Highlighter(YFP) ΔCcaSHL	pBL413-024-260	Dark(ON) → Red( λ ~ 660 nm light 100 µmol for 3 days)	0.0547
Bio Rep 1	Highlighter(YFP) ΔCcaSHL	pBL413-024-260	Dark(ON) → Red( λ ~ 660 nm light 100 µmol for 3 days)	0.0472
Bio Rep 1	Highlighter(YFP) ΔCcaSHL	pBL413-024-260	Dark(ON) → Red( λ ~ 660 nm light 100 µmol for 3 days)	0.1134
Bio Rep 1	Highlighter(YFP) ΔCcaSHL	pBL413-024-260	Dark(ON) → Red( λ ~ 660 nm light 100 µmol for 3 days)	0.0423
Bio Rep 1	Highlighter(YFP) ΔCcaSHL	pBL413-024-260	Dark(ON) → Red( λ ~ 660 nm light 100 µmol for 3 days)	0.2577
Bio Rep 1	Highlighter(YFP) ΔCcaSHL	pBL413-024-260	Dark(ON) → Red( λ ~ 660 nm light 100 µmol for 3 days)	0.2864
Bio Rep 1	Highlighter(YFP) ΔCcaSHL	pBL413-024-260	Dark(ON) → Red( λ ~ 660 nm light 100 µmol for 3 days)	0.1192
Bio Rep 1	Highlighter(YFP) ΔCcaSHL	pBL413-024-260	Dark(ON) → Red( λ ~ 660 nm light 100 µmol for 3 days)	0.1551
Bio Rep 1	Highlighter(YFP) ΔCcaSHL	pBL413-024-260	Dark(ON) → Red( λ ~ 660 nm light 100 µmol for 3 days)	0.1508
Bio Rep 1	Highlighter(YFP) ΔCcaSHL	pBL413-024-260	Dark(ON) → Red( λ ~ 660 nm light 100 µmol for 3 days)	0.1635
Bio Rep 1	Highlighter(YFP) ΔCcaSHL	pBL413-024-260	Dark(ON) → Red( λ ~ 660 nm light 100 µmol for 3 days)	0.2381
Bio Rep 1	Highlighter(YFP) ΔCcaSHL	pBL413-024-260	Dark(ON) → Red( λ ~ 660 nm light 100 µmol for 3 days)	0.1565
Bio Rep 1	Highlighter(YFP) ΔCcaSHL	pBL413-024-260	Dark(ON) → Red( λ ~ 660 nm light 100 µmol for 3 days)	0.2885
Bio Rep 1	Highlighter(YFP) ΔCcaSHL	pBL413-024-260	Dark(ON) → Red( λ ~ 660 nm light 100 µmol for 3 days)	0.1279
Bio Rep 1	Highlighter(YFP) ΔCcaSHL	pBL413-024-260	Dark(ON) → Red( λ ~ 660 nm light 100 µmol for 3 days)	0.2244
Bio Rep 1	Highlighter(YFP) ΔCcaSHL	pBL413-024-260	Dark(ON) → Red( λ ~ 660 nm light 100 µmol for 3 days)	0.1239
Bio Rep 1	Highlighter(YFP) ΔCcaSHL	pBL413-024-260	Dark(ON) → Red( λ ~ 660 nm light 100 µmol for 3 days)	0.1136
Bio Rep 1	Highlighter(YFP) ΔCcaSHL	pBL413-024-260	Dark(ON) → Red( λ ~ 660 nm light 100 µmol for 3 days)	0.1656
Bio Rep 1	Highlighter(YFP) ΔCcaSHL	pBL413-024-260	Dark(ON) → Red( λ ~ 660 nm light 100 µmol for 3 days)	0.1618
Bio Rep 1	Highlighter(YFP) ΔCcaSHL	pBL413-024-260	Dark(ON) → Red( λ ~ 660 nm light 100 µmol for 3 days)	0.2893
Bio Rep 1	Highlighter(YFP) ΔCcaSHL	pBL413-024-260	Dark(ON) → Red( λ ~ 660 nm light 100 µmol for 3 days)	0.1068
Bio Rep 1	Highlighter(YFP) ΔCcaSHL	pBL413-024-260	Dark(ON) → Red( λ ~ 660 nm light 100 µmol for 3 days)	0.1193
Bio Rep 1	Highlighter(YFP) ΔCcaSHL	pBL413-024-260	Dark(ON) → Red( λ ~ 660 nm light 100 µmol for 3 days)	0.1647
Bio Rep 1	Highlighter(YFP) ΔCcaSHL	pBL413-024-260	Dark(ON) → Red( λ ~ 660 nm light 100 µmol for 3 days)	0.1093
Bio Rep 1	Highlighter(YFP) ΔCcaSHL	pBL413-024-260	Dark(ON) → Red( λ ~ 660 nm light 100 µmol for 3 days)	0.1036
Bio Rep 1	Highlighter(YFP) ΔCcaSHL	pBL413-024-260	Dark(ON) → Red( λ ~ 660 nm light 100 µmol for 3 days)	0.1097
Bio Rep 1	Highlighter(YFP) ΔCcaSHL	pBL413-024-260	Dark(ON) → Red( λ ~ 660 nm light 100 µmol for 3 days)	0.0761
Bio Rep 1	Highlighter(YFP) ΔCcaSHL	pBL413-024-260	Dark(ON) → Red( λ ~ 660 nm light 100 µmol for 3 days)	0.054
Bio Rep 1	Highlighter(YFP) ΔCcaSHL	pBL413-024-260	Dark(ON) → Red( λ ~ 660 nm light 100 µmol for 3 days)	0.2123
Bio Rep 1	Highlighter(YFP) ΔCcaSHL	pBL413-024-260	Dark(ON) → Red( λ ~ 660 nm light 100 µmol for 3 days)	0.0928
Bio Rep 1	Highlighter(YFP) ΔCcaSHL	pBL413-024-260	Dark(ON) → Red( λ ~ 660 nm light 100 µmol for 3 days)	0.1562
Bio Rep 1	Highlighter(YFP) ΔCcaSHL	pBL413-024-260	Dark(ON) → Red( λ ~ 660 nm light 100 µmol for 3 days)	0.2343
Bio Rep 1	Highlighter(YFP) ΔCcaSHL	pBL413-024-260	Dark(ON) → Red( λ ~ 660 nm light 100 µmol for 3 days)	0.0599
Bio Rep 1	Highlighter(YFP) ΔCcaSHL	pBL413-024-260	Dark(ON) → Red( λ ~ 660 nm light 100 µmol for 3 days)	0.1118
Bio Rep 1	Highlighter(YFP) ΔCcaSHL	pBL413-024-260	Dark(ON) → Red( λ ~ 660 nm light 100 µmol for 3 days)	0.0592
Bio Rep 1	Highlighter(YFP) ΔCcaSHL	pBL413-024-260	Dark(ON) → Red( λ ~ 660 nm light 100 µmol for 3 days)	0.1402
Bio Rep 1	Highlighter(YFP) ΔCcaSHL	pBL413-024-260	Dark(ON) → Red( λ ~ 660 nm light 100 µmol for 3 days)	0.0972
Bio Rep 1	Highlighter(YFP) ΔCcaSHL	pBL413-024-260	Dark(ON) → Red( λ ~ 660 nm light 100 µmol for 3 days)	0.063
Bio Rep 1	Highlighter(YFP) ΔCcaSHL	pBL413-024-260	Dark(ON) → Red( λ ~ 660 nm light 100 µmol for 3 days)	0.1075
Bio Rep 1	Highlighter(YFP) ΔCcaSHL	pBL413-024-260	Dark(ON) → Red( λ ~ 660 nm light 100 µmol for 3 days)	0.0437
Bio Rep 1	Highlighter(YFP) ΔCcaSHL	pBL413-024-260	Dark(ON) → Red( λ ~ 660 nm light 100 µmol for 3 days)	0.0454
Bio Rep 1	Highlighter(YFP) ΔCcaSHL	pBL413-024-260	Dark(ON) → Red( λ ~ 660 nm light 100 µmol for 3 days)	0.0829
Bio Rep 1	Highlighter(YFP) ΔCcaSHL	pBL413-024-260	Dark(ON) → Red( λ ~ 660 nm light 100 µmol for 3 days)	0.0528
Bio Rep 1	Highlighter(YFP) ΔCcaSHL	pBL413-024-260	Dark(ON) → Red( λ ~ 660 nm light 100 µmol for 3 days)	0.1298
Bio Rep 1	Highlighter(YFP) ΔCcaSHL	pBL413-024-260	Dark(ON) → Red( λ ~ 660 nm light 100 µmol for 3 days)	0.0562
Bio Rep 1	Highlighter(YFP) ΔCcaSHL	pBL413-024-260	Dark(ON) → Red( λ ~ 660 nm light 100 µmol for 3 days)	0.0429
Bio Rep 1	Highlighter(YFP) ΔCcaSHL	pBL413-024-260	Dark(ON) → Red( λ ~ 660 nm light 100 µmol for 3 days)	0.0644
Bio Rep 1	Highlighter(YFP) ΔCcaSHL	pBL413-024-260	Dark(ON) → Red( λ ~ 660 nm light 100 µmol for 3 days)	0.0608
Bio Rep 1	Highlighter(YFP) ΔCcaSHL	pBL413-024-260	Dark(ON) → Red( λ ~ 660 nm light 100 µmol for 3 days)	0.0354
Bio Rep 1	Highlighter(YFP) ΔCcaSHL	pBL413-024-260	Dark(ON) → Red( λ ~ 660 nm light 100 µmol for 3 days)	0.1216
Bio Rep 1	Highlighter(YFP) ΔCcaSHL	pBL413-024-260	Dark(ON) → Red( λ ~ 660 nm light 100 µmol for 3 days)	0.0835
Bio Rep 1	Highlighter(YFP) ΔCcaSHL	pBL413-024-260	Dark(ON) → Red( λ ~ 660 nm light 100 µmol for 3 days)	0.0841
Bio Rep 1	Highlighter(YFP) ΔCcaSHL	pBL413-024-260	Dark(ON) → Red( λ ~ 660 nm light 100 µmol for 3 days)	0.0599
Bio Rep 1	Highlighter(YFP) ΔCcaSHL	pBL413-024-260	Dark(ON) → Red( λ ~ 660 nm light 100 µmol for 3 days)	0.0934
Bio Rep 1	Highlighter(YFP) ΔCcaSHL	pBL413-024-260	Dark(ON) → Red( λ ~ 660 nm light 100 µmol for 3 days)	0.0847
Bio Rep 1	Highlighter(YFP) ΔCcaSHL	pBL413-024-260	Dark(ON) → Red( λ ~ 660 nm light 100 µmol for 3 days)	0.0553
Bio Rep 1	Highlighter(YFP) ΔCcaSHL	pBL413-024-260	Dark(ON) → Red( λ ~ 660 nm light 100 µmol for 3 days)	0.0726
Bio Rep 1	Highlighter(YFP) ΔCcaSHL	pBL413-024-260	Dark(ON) → Red( λ ~ 660 nm light 100 µmol for 3 days)	0.081
Bio Rep 1	Highlighter(YFP) ΔCcaSHL	pBL413-024-260	Dark(ON) → Red( λ ~ 660 nm light 100 µmol for 3 days)	0.0778
Bio Rep 1	Highlighter(YFP) ΔCcaSHL	pBL413-024-260	Dark(ON) → Red( λ ~ 660 nm light 100 µmol for 3 days)	0.145
Bio Rep 1	Highlighter(YFP) ΔCcaSHL	pBL413-024-260	Dark(ON) → Red( λ ~ 660 nm light 100 µmol for 3 days)	0.0572
Bio Rep 1	Highlighter(YFP) ΔCcaSHL	pBL413-024-260	Dark(ON) → Red( λ ~ 660 nm light 100 µmol for 3 days)	0.0609
Bio Rep 1	Highlighter(YFP) ΔCcaSHL	pBL413-024-260	Dark(ON) → Red( λ ~ 660 nm light 100 µmol for 3 days)	0.0541
Bio Rep 1	Highlighter(YFP) ΔCcaSHL	pBL413-024-260	Dark(ON) → Red( λ ~ 660 nm light 100 µmol for 3 days)	0.1028
Bio Rep 1	Highlighter(YFP) ΔCcaSHL	pBL413-024-260	Dark(ON) → Red( λ ~ 660 nm light 100 µmol for 3 days)	0.0886
Bio Rep 1	Highlighter(YFP) ΔCcaSHL	pBL413-024-260	Dark(ON) → Red( λ ~ 660 nm light 100 µmol for 3 days)	0.0508
Bio Rep 1	Highlighter(YFP) ΔCcaSHL	pBL413-024-260	Dark(ON) → Red( λ ~ 660 nm light 100 µmol for 3 days)	0.1721
Bio Rep 1	Highlighter(YFP) ΔCcaSHL	pBL413-024-260	Dark(ON) → Red( λ ~ 660 nm light 100 µmol for 3 days)	0.1114
Bio Rep 1	Highlighter(YFP) ΔCcaSHL	pBL413-024-260	Dark(ON) → Red( λ ~ 660 nm light 100 µmol for 3 days)	0.0676
Bio Rep 1	Highlighter(YFP) ΔCcaSHL	pBL413-024-260	Dark(ON) → Red( λ ~ 660 nm light 100 µmol for 3 days)	0.0601
Bio Rep 1	Highlighter(YFP) ΔCcaSHL	pBL413-024-260	Dark(ON) → Red( λ ~ 660 nm light 100 µmol for 3 days)	0.1174
Bio Rep 1	Highlighter(YFP) ΔCcaSHL	pBL413-024-260	Dark(ON) → Red( λ ~ 660 nm light 100 µmol for 3 days)	0.0612
Bio Rep 1	Highlighter(YFP) ΔCcaSHL	pBL413-024-260	Dark(ON) → Red( λ ~ 660 nm light 100 µmol for 3 days)	0.1306
Bio Rep 1	Highlighter(YFP) ΔCcaSHL	pBL413-024-260	Dark(ON) → Red( λ ~ 660 nm light 100 µmol for 3 days)	0.0526
Bio Rep 1	Highlighter(YFP) ΔCcaSHL	pBL413-024-260	Dark(ON) → Red( λ ~ 660 nm light 100 µmol for 3 days)	0.218
Bio Rep 1	Highlighter(YFP) ΔCcaSHL	pBL413-024-260	Dark(ON) → Red( λ ~ 660 nm light 100 µmol for 3 days)	0.0515
Bio Rep 1	Highlighter(YFP) ΔCcaSHL	pBL413-024-260	Dark(ON) → Red( λ ~ 660 nm light 100 µmol for 3 days)	0.1325
Bio Rep 1	Highlighter(YFP) ΔCcaSHL	pBL413-024-260	Dark(ON) → Red( λ ~ 660 nm light 100 µmol for 3 days)	0.0547
Bio Rep 1	Highlighter(YFP) ΔCcaSHL	pBL413-024-260	Dark(ON) → Red( λ ~ 660 nm light 100 µmol for 3 days)	0.0633
Bio Rep 1	Highlighter(YFP) ΔCcaSHL	pBL413-024-260	Dark(ON) → Red( λ ~ 660 nm light 100 µmol for 3 days)	0.1282
Bio Rep 1	Highlighter(YFP) ΔCcaSHL	pBL413-024-260	Dark(ON) → Red( λ ~ 660 nm light 100 µmol for 3 days)	0.1889
Bio Rep 1	Highlighter(YFP) ΔCcaSHL	pBL413-024-260	Dark(ON) → Red( λ ~ 660 nm light 100 µmol for 3 days)	0.0723
Bio Rep 1	Highlighter(YFP) ΔCcaSHL	pBL413-024-260	Dark(ON) → Red( λ ~ 660 nm light 100 µmol for 3 days)	0.0476
Bio Rep 1	Highlighter(YFP) ΔCcaSHL	pBL413-024-260	Dark(ON) → Red( λ ~ 660 nm light 100 µmol for 3 days)	0.0718
Bio Rep 1	Highlighter(YFP) ΔCcaSHL	pBL413-024-260	Dark(ON) → Dark( Darkness for 3 days)	0.207
Bio Rep 1	Highlighter(YFP) ΔCcaSHL	pBL413-024-260	Dark(ON) → Dark( Darkness for 3 days)	0.1423
Bio Rep 1	Highlighter(YFP) ΔCcaSHL	pBL413-024-260	Dark(ON) → Dark( Darkness for 3 days)	0.1677
Bio Rep 1	Highlighter(YFP) ΔCcaSHL	pBL413-024-260	Dark(ON) → Dark( Darkness for 3 days)	0.1312
Bio Rep 1	Highlighter(YFP) ΔCcaSHL	pBL413-024-260	Dark(ON) → Dark( Darkness for 3 days)	0.1031
Bio Rep 1	Highlighter(YFP) ΔCcaSHL	pBL413-024-260	Dark(ON) → Dark( Darkness for 3 days)	0.218
Bio Rep 1	Highlighter(YFP) ΔCcaSHL	pBL413-024-260	Dark(ON) → Dark( Darkness for 3 days)	0.1555
Bio Rep 1	Highlighter(YFP) ΔCcaSHL	pBL413-024-260	Dark(ON) → Dark( Darkness for 3 days)	0.0962
Bio Rep 1	Highlighter(YFP) ΔCcaSHL	pBL413-024-260	Dark(ON) → Dark( Darkness for 3 days)	0.0845
Bio Rep 1	Highlighter(YFP) ΔCcaSHL	pBL413-024-260	Dark(ON) → Dark( Darkness for 3 days)	0.2309
Bio Rep 1	Highlighter(YFP) ΔCcaSHL	pBL413-024-260	Dark(ON) → Dark( Darkness for 3 days)	0.1436
Bio Rep 1	Highlighter(YFP) ΔCcaSHL	pBL413-024-260	Dark(ON) → Dark( Darkness for 3 days)	0.1769
Bio Rep 1	Highlighter(YFP) ΔCcaSHL	pBL413-024-260	Dark(ON) → Dark( Darkness for 3 days)	0.1326
Bio Rep 1	Highlighter(YFP) ΔCcaSHL	pBL413-024-260	Dark(ON) → Dark( Darkness for 3 days)	0.1222
Bio Rep 1	Highlighter(YFP) ΔCcaSHL	pBL413-024-260	Dark(ON) → Dark( Darkness for 3 days)	0.0641
Bio Rep 1	Highlighter(YFP) ΔCcaSHL	pBL413-024-260	Dark(ON) → Dark( Darkness for 3 days)	0.0963
Bio Rep 1	Highlighter(YFP) ΔCcaSHL	pBL413-024-260	Dark(ON) → Dark( Darkness for 3 days)	0.0793
Bio Rep 1	Highlighter(YFP) ΔCcaSHL	pBL413-024-260	Dark(ON) → Dark( Darkness for 3 days)	0.1071
Bio Rep 1	Highlighter(YFP) ΔCcaSHL	pBL413-024-260	Dark(ON) → Dark( Darkness for 3 days)	0.217
Bio Rep 1	Highlighter(YFP) ΔCcaSHL	pBL413-024-260	Dark(ON) → Dark( Darkness for 3 days)	0.0568
Bio Rep 1	Highlighter(YFP) ΔCcaSHL	pBL413-024-260	Dark(ON) → Dark( Darkness for 3 days)	0.0817
Bio Rep 1	Highlighter(YFP) ΔCcaSHL	pBL413-024-260	Dark(ON) → Dark( Darkness for 3 days)	0.1284
Bio Rep 1	Highlighter(YFP) ΔCcaSHL	pBL413-024-260	Dark(ON) → Dark( Darkness for 3 days)	0.0626
Bio Rep 1	Highlighter(YFP) ΔCcaSHL	pBL413-024-260	Dark(ON) → Dark( Darkness for 3 days)	0.1335
Bio Rep 1	Highlighter(YFP) ΔCcaSHL	pBL413-024-260	Dark(ON) → Dark( Darkness for 3 days)	0.0588
Bio Rep 1	Highlighter(YFP) ΔCcaSHL	pBL413-024-260	Dark(ON) → Dark( Darkness for 3 days)	0.1001
Bio Rep 1	Highlighter(YFP) ΔCcaSHL	pBL413-024-260	Dark(ON) → Dark( Darkness for 3 days)	0.1381
Bio Rep 1	Highlighter(YFP) ΔCcaSHL	pBL413-024-260	Dark(ON) → Dark( Darkness for 3 days)	0.0812
Bio Rep 1	Highlighter(YFP) ΔCcaSHL	pBL413-024-260	Dark(ON) → Dark( Darkness for 3 days)	0.0781
Bio Rep 1	Highlighter(YFP) ΔCcaSHL	pBL413-024-260	Dark(ON) → Dark( Darkness for 3 days)	0.0749
Bio Rep 1	Highlighter(YFP) ΔCcaSHL	pBL413-024-260	Dark(ON) → Dark( Darkness for 3 days)	0.1384
Bio Rep 1	Highlighter(YFP) ΔCcaSHL	pBL413-024-260	Dark(ON) → Dark( Darkness for 3 days)	0.1045
Bio Rep 1	Highlighter(YFP) ΔCcaSHL	pBL413-024-260	Dark(ON) → Dark( Darkness for 3 days)	0.0389
Bio Rep 1	Highlighter(YFP) ΔCcaSHL	pBL413-024-260	Dark(ON) → Dark( Darkness for 3 days)	0.0643
Bio Rep 1	Highlighter(YFP) ΔCcaSHL	pBL413-024-260	Dark(ON) → Dark( Darkness for 3 days)	0.1352
Bio Rep 1	Highlighter(YFP) ΔCcaSHL	pBL413-024-260	Dark(ON) → Dark( Darkness for 3 days)	0.083
Bio Rep 1	Highlighter(YFP) ΔCcaSHL	pBL413-024-260	Dark(ON) → Dark( Darkness for 3 days)	0.1365
Bio Rep 1	Highlighter(YFP) ΔCcaSHL	pBL413-024-260	Dark(ON) → Dark( Darkness for 3 days)	0.1241
Bio Rep 1	Highlighter(YFP) ΔCcaSHL	pBL413-024-260	Dark(ON) → Dark( Darkness for 3 days)	0.0627
Bio Rep 1	Highlighter(YFP) ΔCcaSHL	pBL413-024-260	Dark(ON) → Dark( Darkness for 3 days)	0.1976
Bio Rep 1	Highlighter(YFP) ΔCcaSHL	pBL413-024-260	Dark(ON) → Dark( Darkness for 3 days)	0.1495
Bio Rep 1	Highlighter(YFP) ΔCcaSHL	pBL413-024-260	Dark(ON) → Dark( Darkness for 3 days)	0.033
Bio Rep 1	Highlighter(YFP) ΔCcaSHL	pBL413-024-260	Dark(ON) → Dark( Darkness for 3 days)	0.1048
Bio Rep 1	Highlighter(YFP) ΔCcaSHL	pBL413-024-260	Dark(ON) → Dark( Darkness for 3 days)	0.0515
Bio Rep 1	Highlighter(YFP) ΔCcaSHL	pBL413-024-260	Dark(ON) → Dark( Darkness for 3 days)	0.0628
Bio Rep 1	Highlighter(YFP) ΔCcaSHL	pBL413-024-260	Dark(ON) → Dark( Darkness for 3 days)	0.0543
Bio Rep 1	Highlighter(YFP) ΔCcaSHL	pBL413-024-260	Dark(ON) → Dark( Darkness for 3 days)	0.0688
Bio Rep 1	Highlighter(YFP) ΔCcaSHL	pBL413-024-260	Dark(ON) → Dark( Darkness for 3 days)	0.2087
Bio Rep 1	Highlighter(YFP) ΔCcaSHL	pBL413-024-260	Dark(ON) → Dark( Darkness for 3 days)	0.0503
Bio Rep 1	Highlighter(YFP) ΔCcaSHL	pBL413-024-260	Dark(ON) → Dark( Darkness for 3 days)	0.0792
Bio Rep 1	Highlighter(YFP) ΔCcaSHL	pBL413-024-260	Dark(ON) → Dark( Darkness for 3 days)	0.0917
Bio Rep 1	Highlighter(YFP) ΔCcaSHL	pBL413-024-260	Dark(ON) → Dark( Darkness for 3 days)	0.108
Bio Rep 1	Highlighter(YFP) ΔCcaSHL	pBL413-024-260	Dark(ON) → Dark( Darkness for 3 days)	0.0252
Bio Rep 1	Highlighter(YFP) ΔCcaSHL	pBL413-024-260	Dark(ON) → Dark( Darkness for 3 days)	0.0647
Bio Rep 1	Highlighter(YFP) ΔCcaSHL	pBL413-024-260	Dark(ON) → Dark( Darkness for 3 days)	0.096
Bio Rep 1	Highlighter(YFP) ΔCcaSHL	pBL413-024-260	Dark(ON) → Dark( Darkness for 3 days)	0.0275
Bio Rep 1	Highlighter(YFP) ΔCcaSHL	pBL413-024-260	Dark(ON) → Dark( Darkness for 3 days)	0.0451
Bio Rep 1	Highlighter(YFP) ΔCcaSHL	pBL413-024-260	Dark(ON) → Dark( Darkness for 3 days)	0.0842
Bio Rep 1	Highlighter(YFP) ΔCcaSHL	pBL413-024-260	Dark(ON) → Dark( Darkness for 3 days)	0.0709
Bio Rep 1	Highlighter(YFP) ΔCcaSHL	pBL413-024-260	Dark(ON) → Dark( Darkness for 3 days)	0.0764
Bio Rep 1	Highlighter(YFP) ΔCcaSHL	pBL413-024-260	Dark(ON) → Dark( Darkness for 3 days)	0.0512
Bio Rep 1	Highlighter(YFP) ΔCcaSHL	pBL413-024-260	Dark(ON) → Dark( Darkness for 3 days)	0.0633
Bio Rep 1	Highlighter(YFP) ΔCcaSHL	pBL413-024-260	Dark(ON) → Dark( Darkness for 3 days)	0.0334
Bio Rep 1	Highlighter(YFP) ΔCcaSHL	pBL413-024-260	Dark(ON) → Dark( Darkness for 3 days)	0.0692
Bio Rep 1	Highlighter(YFP) ΔCcaSHL	pBL413-024-260	Dark(ON) → Dark( Darkness for 3 days)	0.085
Bio Rep 1	Highlighter(YFP) ΔCcaSHL	pBL413-024-260	Dark(ON) → Dark( Darkness for 3 days)	0.0724
Bio Rep 1	Highlighter(YFP) ΔCcaSHL	pBL413-024-260	Dark(ON) → Dark( Darkness for 3 days)	0.2593
Bio Rep 1	Highlighter(YFP) ΔCcaSHL	pBL413-024-260	Dark(ON) → Dark( Darkness for 3 days)	0.3249
Bio Rep 1	Highlighter(YFP) ΔCcaSHL	pBL413-024-260	Dark(ON) → Dark( Darkness for 3 days)	0.1803
Bio Rep 1	Highlighter(YFP) ΔCcaSHL	pBL413-024-260	Dark(ON) → Dark( Darkness for 3 days)	0.2319
Bio Rep 1	Highlighter(YFP) ΔCcaSHL	pBL413-024-260	Dark(ON) → Dark( Darkness for 3 days)	0.207
Bio Rep 1	Highlighter(YFP) ΔCcaSHL	pBL413-024-260	Dark(ON) → Dark( Darkness for 3 days)	0.2118
Bio Rep 1	Highlighter(YFP) ΔCcaSHL	pBL413-024-260	Dark(ON) → Dark( Darkness for 3 days)	0.2429
Bio Rep 1	Highlighter(YFP) ΔCcaSHL	pBL413-024-260	Dark(ON) → Dark( Darkness for 3 days)	0.1521
Bio Rep 1	Highlighter(YFP) ΔCcaSHL	pBL413-024-260	Dark(ON) → Dark( Darkness for 3 days)	0.3991
Bio Rep 1	Highlighter(YFP) ΔCcaSHL	pBL413-024-260	Dark(ON) → Dark( Darkness for 3 days)	0.0964
Bio Rep 1	Highlighter(YFP) ΔCcaSHL	pBL413-024-260	Dark(ON) → Dark( Darkness for 3 days)	0.1227
Bio Rep 1	Highlighter(YFP) ΔCcaSHL	pBL413-024-260	Dark(ON) → Dark( Darkness for 3 days)	0.0961
Bio Rep 1	Highlighter(YFP) ΔCcaSHL	pBL413-024-260	Dark(ON) → Dark( Darkness for 3 days)	0.064
Bio Rep 1	Highlighter(YFP) ΔCcaSHL	pBL413-024-260	Dark(ON) → Dark( Darkness for 3 days)	0.2274
Bio Rep 1	Highlighter(YFP) ΔCcaSHL	pBL413-024-260	Dark(ON) → Dark( Darkness for 3 days)	0.1514
Bio Rep 1	Highlighter(YFP) ΔCcaSHL	pBL413-024-260	Dark(ON) → Dark( Darkness for 3 days)	0.1049
Bio Rep 1	Highlighter(YFP) ΔCcaSHL	pBL413-024-260	Dark(ON) → Dark( Darkness for 3 days)	0.0872
Bio Rep 1	Highlighter(YFP) ΔCcaSHL	pBL413-024-260	Dark(ON) → Dark( Darkness for 3 days)	0.1708
Bio Rep 1	Highlighter(YFP) ΔCcaSHL	pBL413-024-260	Dark(ON) → Dark( Darkness for 3 days)	0.1026
Bio Rep 1	Highlighter(YFP) ΔCcaSHL	pBL413-024-260	Dark(ON) → Dark( Darkness for 3 days)	0.0602
Bio Rep 1	Highlighter(YFP) ΔCcaSHL	pBL413-024-260	Dark(ON) → Dark( Darkness for 3 days)	0.1214
Bio Rep 1	Highlighter(YFP) ΔCcaSHL	pBL413-024-260	Dark(ON) → Dark( Darkness for 3 days)	0.3558
Bio Rep 1	Highlighter(YFP) ΔCcaSHL	pBL413-024-260	Dark(ON) → Dark( Darkness for 3 days)	0.0884
Bio Rep 1	Highlighter(YFP) ΔCcaSHL	pBL413-024-260	Dark(ON) → Dark( Darkness for 3 days)	0.1877
Bio Rep 1	Highlighter(YFP) ΔCcaSHL	pBL413-024-260	Dark(ON) → Dark( Darkness for 3 days)	0.078
Bio Rep 1	Highlighter(YFP) ΔCcaSHL	pBL413-024-260	Dark(ON) → Dark( Darkness for 3 days)	0.137
Bio Rep 1	Highlighter(YFP) ΔCcaSHL	pBL413-024-260	Dark(ON) → Dark( Darkness for 3 days)	0.1213
Bio Rep 1	Highlighter(YFP) ΔCcaSHL	pBL413-024-260	Dark(ON) → Dark( Darkness for 3 days)	0.1423
Bio Rep 1	Highlighter(YFP) ΔCcaSHL	pBL413-024-260	Dark(ON) → Dark( Darkness for 3 days)	0.0805
Bio Rep 1	Highlighter(YFP) ΔCcaSHL	pBL413-024-260	Dark(ON) → Dark( Darkness for 3 days)	0.1296
Bio Rep 1	Highlighter(YFP) ΔCcaSHL	pBL413-024-260	Dark(ON) → Dark( Darkness for 3 days)	0.0586
Bio Rep 1	Highlighter(YFP) ΔCcaSHL	pBL413-024-260	Dark(ON) → Dark( Darkness for 3 days)	0.3426
Bio Rep 1	Highlighter(YFP) ΔCcaSHL	pBL413-024-260	Dark(ON) → Dark( Darkness for 3 days)	0.0473
Bio Rep 1	Highlighter(YFP) ΔCcaSHL	pBL413-024-260	Dark(ON) → Dark( Darkness for 3 days)	0.1325
Bio Rep 1	Highlighter(YFP) ΔCcaSHL	pBL413-024-260	Dark(ON) → Dark( Darkness for 3 days)	0.1459
Bio Rep 1	Highlighter(YFP) ΔCcaSHL	pBL413-024-260	Dark(ON) → Dark( Darkness for 3 days)	0.0693
Bio Rep 1	Highlighter(YFP) ΔCcaSHL	pBL413-024-260	Dark(ON) → Dark( Darkness for 3 days)	0.138
Bio Rep 1	Highlighter(YFP) ΔCcaSHL	pBL413-024-260	Dark(ON) → Dark( Darkness for 3 days)	0.0899
Bio Rep 1	Highlighter(YFP) ΔCcaSHL	pBL413-024-260	Dark(ON) → Dark( Darkness for 3 days)	0.0964
Bio Rep 1	Highlighter(YFP) ΔCcaSHL	pBL413-024-260	Dark(ON) → Dark( Darkness for 3 days)	0.1754
Bio Rep 1	Highlighter(YFP) ΔCcaSHL	pBL413-024-260	Dark(ON) → Dark( Darkness for 3 days)	0.0738
Bio Rep 1	Highlighter(YFP) ΔCcaSHL	pBL413-024-260	Dark(ON) → Dark( Darkness for 3 days)	0.1413
Bio Rep 1	Highlighter(YFP) ΔCcaSHL	pBL413-024-260	Dark(ON) → Dark( Darkness for 3 days)	0.0926
Bio Rep 1	Highlighter(YFP) ΔCcaSHL	pBL413-024-260	Dark(ON) → Dark( Darkness for 3 days)	0.1096
Bio Rep 1	Highlighter(YFP) ΔCcaSHL	pBL413-024-260	Dark(ON) → Dark( Darkness for 3 days)	0.3851
Bio Rep 1	Highlighter(YFP) ΔCcaSHL	pBL413-024-260	Dark(ON) → Dark( Darkness for 3 days)	0.0681
Bio Rep 1	Highlighter(YFP) ΔCcaSHL	pBL413-024-260	Dark(ON) → Dark( Darkness for 3 days)	0.0613
Bio Rep 1	Highlighter(YFP) ΔCcaSHL	pBL413-024-260	Dark(ON) → Dark( Darkness for 3 days)	0.0929
Bio Rep 1	Highlighter(YFP) ΔCcaSHL	pBL413-024-260	Dark(ON) → Dark( Darkness for 3 days)	0.0606
Bio Rep 1	Highlighter(YFP) ΔCcaSHL	pBL413-024-260	Dark(ON) → Dark( Darkness for 3 days)	0.117
Bio Rep 1	Highlighter(YFP) ΔCcaSHL	pBL413-024-260	Dark(ON) → Dark( Darkness for 3 days)	0.1219
Bio Rep 1	Highlighter(YFP) ΔCcaSHL	pBL413-024-260	Dark(ON) → Dark( Darkness for 3 days)	0.0503
Bio Rep 1	Highlighter(YFP) ΔCcaSHL	pBL413-024-260	Dark(ON) → Dark( Darkness for 3 days)	0.1092
Bio Rep 1	Highlighter(YFP) ΔCcaSHL	pBL413-024-260	Dark(ON) → Dark( Darkness for 3 days)	0.1159
Bio Rep 1	Highlighter(YFP) ΔCcaSHL	pBL413-024-260	Dark(ON) → Dark( Darkness for 3 days)	0.085
Bio Rep 1	Highlighter(YFP) ΔCcaSHL	pBL413-024-260	Dark(ON) → Dark( Darkness for 3 days)	0.0575
Bio Rep 1	Highlighter(YFP) ΔCcaSHL	pBL413-024-260	Dark(ON) → Dark( Darkness for 3 days)	0.0674
Bio Rep 1	Highlighter(YFP) ΔCcaSHL	pBL413-024-260	Dark(ON) → Dark( Darkness for 3 days)	0.1149
Bio Rep 1	Highlighter(YFP) ΔCcaSHL	pBL413-024-260	Dark(ON) → Dark( Darkness for 3 days)	0.1635
Bio Rep 1	Highlighter(YFP) ΔCcaSHL	pBL413-024-260	Dark(ON) → Dark( Darkness for 3 days)	0.0955
Bio Rep 1	Highlighter(YFP) ΔCcaSHL	pBL413-024-260	Dark(ON) → Dark( Darkness for 3 days)	0.3519
Bio Rep 1	Highlighter(YFP) ΔCcaSHL	pBL413-024-260	Dark(ON) → Dark( Darkness for 3 days)	0.075
Bio Rep 1	Highlighter(YFP) ΔCcaSHL	pBL413-024-260	Dark(ON) → Dark( Darkness for 3 days)	0.1194
Bio Rep 1	Highlighter(YFP) ΔCcaSHL	pBL413-024-260	Dark(ON) → Dark( Darkness for 3 days)	0.1115
Bio Rep 1	Highlighter(YFP) ΔCcaSHL	pBL413-024-260	Dark(ON) → Dark( Darkness for 3 days)	0.0887
Bio Rep 1	Highlighter(YFP) ΔCcaSHL	pBL413-024-260	Dark(ON) → Dark( Darkness for 3 days)	0.0691
Bio Rep 1	Highlighter(YFP) ΔCcaSHL	pBL413-024-260	Dark(ON) → Dark( Darkness for 3 days)	0.1102
Bio Rep 1	Highlighter(YFP) ΔCcaSHL	pBL413-024-260	Dark(ON) → Dark( Darkness for 3 days)	0.315
Bio Rep 1	Highlighter(YFP) ΔCcaSHL	pBL413-024-260	Dark(ON) → Dark( Darkness for 3 days)	0.0498
Bio Rep 1	Highlighter(YFP) ΔCcaSHL	pBL413-024-260	Dark(ON) → Dark( Darkness for 3 days)	0.0658
Bio Rep 1	Highlighter(YFP) ΔCcaSHL	pBL413-024-260	Dark(ON) → Dark( Darkness for 3 days)	0.1112
Bio Rep 1	Highlighter(YFP) ΔCcaSHL	pBL413-024-260	Dark(ON) → Dark( Darkness for 3 days)	0.1238
Bio Rep 1	Highlighter(YFP) ΔCcaSHL	pBL413-024-260	Dark(ON) → Dark( Darkness for 3 days)	0.0742
Bio Rep 1	Highlighter(YFP) ΔCcaSHL	pBL413-024-260	Dark(ON) → Dark( Darkness for 3 days)	0.0675
Bio Rep 1	Highlighter(YFP) ΔCcaSHL	pBL413-024-260	Dark(ON) → Dark( Darkness for 3 days)	0.0638
Bio Rep 1	Highlighter(YFP) ΔCcaSHL	pBL413-024-260	Dark(ON) → Dark( Darkness for 3 days)	0.1202
Bio Rep 1	Highlighter(YFP) ΔCcaSHL	pBL413-024-260	Dark(ON) → Dark( Darkness for 3 days)	0.1421
Bio Rep 1	Highlighter(YFP) ΔCcaSHL	pBL413-024-260	Dark(ON) → Dark( Darkness for 3 days)	0.4025
[truncated: 3,612 more rows]

## Sheet: S4 Fig Results Summary
		Nuclear YFP/RFP Ratio Means
Graph Legend ID	Light treatment	Bio Rep 1 Mean	Bio Rep 2 Mean	Bio Rep 3 Mean	N (nuclei) for Bio Rep 1 Mean	N (nuclei) for Bio Rep 2 Mean	N (nuclei) for Bio Rep 3 Mean	Nuclear YFP/RFP Ratio Bio Rep Means	SEM	N
Highlighter(YFP)	Dark(ON) → Blue( λ ~ 455 nm light 100 µmol for 3 days)	0.810272	0.628638	0.524093	29	168	89	0.654334	0.083606	3
Highlighter(YFP)	Dark(ON) → Green( λ ~ 525 nm light 100 µmol for 3 days)	2.37655	0.906235	1.35605	34	93	112	1.54628	0.43497	3
Highlighter(YFP)	Dark(ON) → Red( λ ~ 660 nm light 100 µmol for 3 days)	1.97956	3.13337	3.10047	22	131	122	2.7378	0.379237	3
Highlighter(YFP)	Dark(ON) → Dark( Darkness for 3 days)	3.04827	3.27572	2.85049	48	147	121	3.05816	0.122854	3
Highlighter(YFP) ΔCcaSHL	Dark(ON) → Blue( λ ~ 455 nm light 100 µmol for 3 days)	0.113559	0.108289	0.082992	58	149	163	0.101613	0.00943408	3
Highlighter(YFP) ΔCcaSHL	Dark(ON) → Green( λ ~ 525 nm light 100 µmol for 3 days)	0.157982	0.1062	0.0945986	91	223	217	0.119594	0.0194843	3
Highlighter(YFP) ΔCcaSHL	Dark(ON) → Red( λ ~ 660 nm light 100 µmol for 3 days)	0.104217	0.184669	0.142835	121	236	251	0.143907	0.0232307	3
Highlighter(YFP) ΔCcaSHL	Dark(ON) → Dark( Darkness for 3 days)	0.128483	0.142031	0.10762	154	163	196	0.126045	0.0100079	3
Highlighter(YFP) ΔCcaRHL	Dark(ON) → Blue( λ ~ 455 nm light 100 µmol for 3 days)	0.197722	0.0605877	0.149772	49	154	180	0.136027	0.0401795	3
Highlighter(YFP) ΔCcaRHL	Dark(ON) → Green( λ ~ 525 nm light 100 µmol for 3 days)	0.0679629	0.155207	0.0989961	35	259	207	0.107389	0.0255325	3
Highlighter(YFP) ΔCcaRHL	Dark(ON) → Red( λ ~ 660 nm light 100 µmol for 3 days)	0.138698	0.0757188	0.0814868	106	250	220	0.0986346	0.0201009	3
Highlighter(YFP) ΔCcaRHL	Dark(ON) → Dark( Darkness for 3 days)	0.0502219	0.0801747	0.0742382	137	182	225	0.0682116	0.00915665	3
Constitutive YFP	Dark(ON) → Blue( λ ~ 455 nm light 100 µmol for 3 days)	8.31298	12.9894	11.8393	28	27	50	11.0472	1.40686	3
Constitutive YFP	Dark(ON) → Green( λ ~ 525 nm light 100 µmol for 3 days)	9.48392	9.96363	9.58835	33	31	45	9.67863	0.14565	3
Constitutive YFP	Dark(ON) → Red( λ ~ 660 nm light 100 µmol for 3 days)	8.00182	11.6604	11.0505	43	45	54	10.2376	1.13166	3
Constitutive YFP	Dark(ON) → Dark( Darkness for 3 days)	3.67785	11.5332	10.1295	34	42	37	8.44682	2.41867	3
