# Supplementary material for: Highlighter: An optogenetic system for high-resolution gene expression control in plants
Source: PLoS Biol. 2023 Sep 21;21(9):e3002303. doi: 10.1371/journal.pbio.3002303 (PMC10513317; doi:10.1371/journal.pbio.3002303)
Supplement: S9 Data — (XLSX) [file pbio.3002303.s022.xlsx]

## Sheet: S5A Fig Data
				nlsedAFPt9
				Ct values (4 technical replicates)				Ct values (4 technical replicates - outliers removed)
Bio Rep	Highlighter system variant and graph legend ID	Construct used for infiltration	Light Treatment	n1 Ct	n2 Ct	n3 Ct	n4 Ct	n1 Ct	n2 Ct	n3 Ct	n4 Ct	Ct Means	2^-Ct nlsedAFPt9
Bio Rep 1	Highlighter(YFP) Blue	pBL413-024-257	Dark(ON) → Blue(λ ~ 455 nm light 100 µmol for 2 days) → Blue(λ ~ 455 nm light 100 µmol for 0h)	16.73	16.92	17.42	16.87	16.73	16.92	17.42	16.87	16.985	7.70913e-06
Bio Rep 1	Highlighter(YFP) Blue	pBL413-024-257	Dark(ON) → Blue(λ ~ 455 nm light 100 µmol for 2 days) → Blue(λ ~ 455 nm light 100 µmol for 12h)	16.96	16.99	16.7	16.68	16.96	16.99	16.7	16.68	16.8325	8.56865e-06
Bio Rep 1	Highlighter(YFP) Blue	pBL413-024-257	Dark(ON) → Blue(λ ~ 455 nm light 100 µmol for 2 days) → Blue(λ ~ 455 nm light 100 µmol for 24h)	16.26	15.85	16.29	16.36	16.26	15.85	16.29	16.36	16.19	1.33759e-05
Bio Rep 1	Highlighter(YFP) Blue	pBL413-024-257	Dark(ON) → Blue(λ ~ 455 nm light 100 µmol for 2 days) → Blue(λ ~ 455 nm light 100 µmol for 36h)	19.89	19.93	19.98	19.83	19.89	19.93	19.98	19.83	19.9075	1.01682e-06
Bio Rep 1	Highlighter(YFP) Red	pBL413-024-257	Dark(ON) → Blue(λ ~ 455 nm light 100 µmol for 2 days) → Red(λ ~ 660 nm light 100 µmol for 0h)	17.83	17.48	17.4	17.52	17.83	17.48	17.4	17.52	17.5575	5.18401e-06
Bio Rep 1	Highlighter(YFP) Red	pBL413-024-257	Dark(ON) → Blue(λ ~ 455 nm light 100 µmol for 2 days) → Red(λ ~ 660 nm light 100 µmol for 12h)	15.83	16.39	15.88	15.73	15.83	16.39	15.88	15.73	15.9575	1.5715e-05
Bio Rep 1	Highlighter(YFP) Red	pBL413-024-257	Dark(ON) → Blue(λ ~ 455 nm light 100 µmol for 2 days) → Red(λ ~ 660 nm light 100 µmol for 24h)	13.94	13.87	13.97	13.82	13.94	13.87	13.97	13.82	13.9	6.54159e-05
Bio Rep 1	Highlighter(YFP) Red	pBL413-024-257	Dark(ON) → Blue(λ ~ 455 nm light 100 µmol for 2 days) → Red(λ ~ 660 nm light 100 µmol for 36h)	13.33	13.7	12.95	13.35	13.33	13.7	12.95	13.35	13.3325	9.69433e-05
Bio Rep 2	Highlighter(YFP) Blue	pBL413-024-257	Dark(ON) → Blue(λ ~ 455 nm light 100 µmol for 2 days) → Blue(λ ~ 455 nm light 100 µmol for 0h)	16.85	16.82	16.67	16.81	16.85	16.82	16.67	16.81	16.7875	8.84014e-06
Bio Rep 2	Highlighter(YFP) Blue	pBL413-024-257	Dark(ON) → Blue(λ ~ 455 nm light 100 µmol for 2 days) → Blue(λ ~ 455 nm light 100 µmol for 12h)	15.8	15.89	15.81	16.36	15.8	15.89	15.81		15.8333	1.71274e-05
Bio Rep 2	Highlighter(YFP) Blue	pBL413-024-257	Dark(ON) → Blue(λ ~ 455 nm light 100 µmol for 2 days) → Blue(λ ~ 455 nm light 100 µmol for 24h)	16.85	16.8	16.77	16.76	16.85	16.8	16.77	16.76	16.795	8.7943e-06
Bio Rep 2	Highlighter(YFP) Blue	pBL413-024-257	Dark(ON) → Blue(λ ~ 455 nm light 100 µmol for 2 days) → Blue(λ ~ 455 nm light 100 µmol for 36h)	18.71	18.7	18.65	18.73	18.71	18.7	18.65	18.73	18.6975	2.35229e-06
Bio Rep 2	Highlighter(YFP) Red	pBL413-024-257	Dark(ON) → Blue(λ ~ 455 nm light 100 µmol for 2 days) → Red(λ ~ 660 nm light 100 µmol for 0h)	16.48	16.41	16.45	16.26	16.48	16.41	16.45	16.26	16.4	1.1564e-05
Bio Rep 2	Highlighter(YFP) Red	pBL413-024-257	Dark(ON) → Blue(λ ~ 455 nm light 100 µmol for 2 days) → Red(λ ~ 660 nm light 100 µmol for 12h)	14.7	14.48	14.45	14.39	14.7	14.48	14.45	14.39	14.505	4.30091e-05
Bio Rep 2	Highlighter(YFP) Red	pBL413-024-257	Dark(ON) → Blue(λ ~ 455 nm light 100 µmol for 2 days) → Red(λ ~ 660 nm light 100 µmol for 24h)	13.45	13.33	13.51	13.42	13.45	13.33	13.51	13.42	13.4275	9.07653e-05
Bio Rep 2	Highlighter(YFP) Red	pBL413-024-257	Dark(ON) → Blue(λ ~ 455 nm light 100 µmol for 2 days) → Red(λ ~ 660 nm light 100 µmol for 36h)	13.5	13.27	13.54	13.36	13.5	13.27	13.54	13.36	13.4175	9.13966e-05
Bio Rep 3	Highlighter(YFP) Blue	pBL413-024-257	Dark(ON) → Blue(λ ~ 455 nm light 100 µmol for 2 days) → Blue(λ ~ 455 nm light 100 µmol for 0h)	16.3	16.73	16.68	16.41	16.3	16.73	16.68	16.41	16.53	1.05675e-05
Bio Rep 3	Highlighter(YFP) Blue	pBL413-024-257	Dark(ON) → Blue(λ ~ 455 nm light 100 µmol for 2 days) → Blue(λ ~ 455 nm light 100 µmol for 12h)	14.96	15.18	14.56	14.49	14.96	15.18	14.56	14.49	14.7975	3.51163e-05
Bio Rep 3	Highlighter(YFP) Blue	pBL413-024-257	Dark(ON) → Blue(λ ~ 455 nm light 100 µmol for 2 days) → Blue(λ ~ 455 nm light 100 µmol for 24h)	14.88	14.79	14.65	14.73	14.88	14.79	14.65	14.73	14.7625	3.59786e-05
Bio Rep 3	Highlighter(YFP) Blue	pBL413-024-257	Dark(ON) → Blue(λ ~ 455 nm light 100 µmol for 2 days) → Blue(λ ~ 455 nm light 100 µmol for 36h)	18.89	17.93	18.19	18.12	18.89	17.93	18.19	18.12	18.2825	3.13631e-06
Bio Rep 3	Highlighter(YFP) Red	pBL413-024-257	Dark(ON) → Blue(λ ~ 455 nm light 100 µmol for 2 days) → Red(λ ~ 660 nm light 100 µmol for 0h)	16.95	16.92	16.35	16.69	16.95	16.92	16.35	16.69	16.7275	9.21554e-06
Bio Rep 3	Highlighter(YFP) Red	pBL413-024-257	Dark(ON) → Blue(λ ~ 455 nm light 100 µmol for 2 days) → Red(λ ~ 660 nm light 100 µmol for 12h)	13.94	13.75	13.78	14.25	13.94	13.75	13.78	14.25	13.93	6.40696e-05
Bio Rep 3	Highlighter(YFP) Red	pBL413-024-257	Dark(ON) → Blue(λ ~ 455 nm light 100 µmol for 2 days) → Red(λ ~ 660 nm light 100 µmol for 24h)	13.46	13.35	12.99	12.84	13.46	13.35	12.99	12.84	13.16	0.000109256
Bio Rep 3	Highlighter(YFP) Red	pBL413-024-257	Dark(ON) → Blue(λ ~ 455 nm light 100 µmol for 2 days) → Red(λ ~ 660 nm light 100 µmol for 36h)	12.89	13.54	12.82	12.97	12.89	13.54	12.82	12.97	13.055	0.000117504

## Sheet: S5B Fig Data
				nlsedAFPt9
				Ct values (4 technical replicates)				Ct values (4 technical replicates - outliers removed)
Bio Rep	Highlighter system variant and graph legend ID	Construct used for infiltration	Light Treatment	n1 Ct	n2 Ct	n3 Ct	n4 Ct	n1 Ct	n2 Ct	n3 Ct	n4 Ct	Ct Means	2^-Ct nlsedAFPt9
Bio Rep 1	Highlighter(YFP) ΔCcaSHL Blue	pBL413-024-260	Dark(ON) → Blue(λ ~ 455 nm light 100 µmol for 2 days) → Blue(λ ~ 455 nm light 100 µmol for 0h)	18.85	18.67	18.56	18.71	18.85	18.67	18.56	18.71	18.6975	2.35229e-06
Bio Rep 1	Highlighter(YFP) ΔCcaSHL Blue	pBL413-024-260	Dark(ON) → Blue(λ ~ 455 nm light 100 µmol for 2 days) → Blue(λ ~ 455 nm light 100 µmol for 12h)	18.56	18.88	18.53	18.31	18.56	18.88	18.53	18.31	18.57	2.56964e-06
Bio Rep 1	Highlighter(YFP) ΔCcaSHL Blue	pBL413-024-260	Dark(ON) → Blue(λ ~ 455 nm light 100 µmol for 2 days) → Blue(λ ~ 455 nm light 100 µmol for 24h)	17.56	16.9	16.95	16.74	17.56	16.9	16.95	16.74	17.0375	7.43364e-06
Bio Rep 1	Highlighter(YFP) ΔCcaSHL Blue	pBL413-024-260	Dark(ON) → Blue(λ ~ 455 nm light 100 µmol for 2 days) → Blue(λ ~ 455 nm light 100 µmol for 36h)	20.43	20.16	20.22	20.25	20.43	20.16	20.22	20.25	20.265	7.93647e-07
Bio Rep 1	Highlighter(YFP) ΔCcaSHL Blue	pBL413-024-260	Dark(ON) → Blue(λ ~ 455 nm light 100 µmol for 2 days) → Red(λ ~ 660 nm light 100 µmol for 0h)	18.76	18.75	18.87	18.8	18.76	18.75	18.87	18.8	18.795	2.19857e-06
Bio Rep 1	Highlighter(YFP) ΔCcaSHL Blue	pBL413-024-260	Dark(ON) → Blue(λ ~ 455 nm light 100 µmol for 2 days) → Red(λ ~ 660 nm light 100 µmol for 12h)	17.5	17.89	17.39	17.52	17.5	17.89	17.39	17.52	17.575	5.12151e-06
Bio Rep 1	Highlighter(YFP) ΔCcaSHL Blue	pBL413-024-260	Dark(ON) → Blue(λ ~ 455 nm light 100 µmol for 2 days) → Red(λ ~ 660 nm light 100 µmol for 24h)	17.88	16.93	16.51	17.72	17.88	16.93	16.51	17.72	17.26	6.37122e-06
Bio Rep 1	Highlighter(YFP) ΔCcaSHL Blue	pBL413-024-260	Dark(ON) → Blue(λ ~ 455 nm light 100 µmol for 2 days) → Red(λ ~ 660 nm light 100 µmol for 36h)	18.79	18.83	18.66	18.58	18.79	18.83	18.66	18.58	18.715	2.32393e-06
Bio Rep 2	Highlighter(YFP) ΔCcaSHL Blue	pBL413-024-260	Dark(ON) → Blue(λ ~ 455 nm light 100 µmol for 2 days) → Blue(λ ~ 455 nm light 100 µmol for 0h)	17.84	17.96	18.62	18.61	17.84	17.96	18.62	18.61	18.2575	3.19113e-06
Bio Rep 2	Highlighter(YFP) ΔCcaSHL Blue	pBL413-024-260	Dark(ON) → Blue(λ ~ 455 nm light 100 µmol for 2 days) → Blue(λ ~ 455 nm light 100 µmol for 12h)	17.67	17.57	17.45	17.38	17.67	17.57	17.45	17.38	17.5175	5.32975e-06
Bio Rep 2	Highlighter(YFP) ΔCcaSHL Blue	pBL413-024-260	Dark(ON) → Blue(λ ~ 455 nm light 100 µmol for 2 days) → Blue(λ ~ 455 nm light 100 µmol for 24h)	18.18	17.52	17.32	17.38		17.52	17.32	17.38	17.4067	5.75534e-06
Bio Rep 2	Highlighter(YFP) ΔCcaSHL Blue	pBL413-024-260	Dark(ON) → Blue(λ ~ 455 nm light 100 µmol for 2 days) → Blue(λ ~ 455 nm light 100 µmol for 36h)	20.55	20.19	20.2	20.49	20.55	20.19	20.2	20.49	20.3575	7.44358e-07
Bio Rep 2	Highlighter(YFP) ΔCcaSHL Blue	pBL413-024-260	Dark(ON) → Blue(λ ~ 455 nm light 100 µmol for 2 days) → Red(λ ~ 660 nm light 100 µmol for 0h)	18.67	18.64	18.44	19.27	18.67	18.64	18.44	19.27	18.755	2.26039e-06
Bio Rep 2	Highlighter(YFP) ΔCcaSHL Blue	pBL413-024-260	Dark(ON) → Blue(λ ~ 455 nm light 100 µmol for 2 days) → Red(λ ~ 660 nm light 100 µmol for 12h)	18.53	18.49	18.4	18.32	18.53	18.49	18.4	18.32	18.435	2.82171e-06
Bio Rep 2	Highlighter(YFP) ΔCcaSHL Blue	pBL413-024-260	Dark(ON) → Blue(λ ~ 455 nm light 100 µmol for 2 days) → Red(λ ~ 660 nm light 100 µmol for 24h)	18.47	18.57	17.95	17.94	18.47	18.57	17.95	17.94	18.2325	3.24691e-06
Bio Rep 2	Highlighter(YFP) ΔCcaSHL Blue	pBL413-024-260	Dark(ON) → Blue(λ ~ 455 nm light 100 µmol for 2 days) → Red(λ ~ 660 nm light 100 µmol for 36h)	18.7	17.76	17.89	17.79		17.76	17.89	17.79	17.8133	4.34163e-06
Bio Rep 3	Highlighter(YFP) ΔCcaSHL Blue	pBL413-024-260	Dark(ON) → Blue(λ ~ 455 nm light 100 µmol for 2 days) → Blue(λ ~ 455 nm light 100 µmol for 0h)	17.68	17.95	17.53	17.47	17.68	17.95	17.53	17.47	17.6575	4.83685e-06
Bio Rep 3	Highlighter(YFP) ΔCcaSHL Blue	pBL413-024-260	Dark(ON) → Blue(λ ~ 455 nm light 100 µmol for 2 days) → Blue(λ ~ 455 nm light 100 µmol for 12h)	16.52	16.46	16.56	16.39	16.52	16.46	16.56	16.39	16.4825	1.09213e-05
Bio Rep 3	Highlighter(YFP) ΔCcaSHL Blue	pBL413-024-260	Dark(ON) → Blue(λ ~ 455 nm light 100 µmol for 2 days) → Blue(λ ~ 455 nm light 100 µmol for 24h)	17.14	16.8	15.92	15.81	17.14	16.8	15.92	15.81	16.4175	1.14246e-05
Bio Rep 3	Highlighter(YFP) ΔCcaSHL Blue	pBL413-024-260	Dark(ON) → Blue(λ ~ 455 nm light 100 µmol for 2 days) → Blue(λ ~ 455 nm light 100 µmol for 36h)	19.49	18.86	18.78	18.92	19.49	18.86	18.78	18.92	19.0125	1.89089e-06
Bio Rep 3	Highlighter(YFP) ΔCcaSHL Blue	pBL413-024-260	Dark(ON) → Blue(λ ~ 455 nm light 100 µmol for 2 days) → Red(λ ~ 660 nm light 100 µmol for 0h)	17.63	17.46	17.62	17.62	17.63		17.62	17.62	17.6233	4.95277e-06
Bio Rep 3	Highlighter(YFP) ΔCcaSHL Blue	pBL413-024-260	Dark(ON) → Blue(λ ~ 455 nm light 100 µmol for 2 days) → Red(λ ~ 660 nm light 100 µmol for 12h)	16.53	16.65	16.78	16.62	16.53	16.65	16.78	16.62	16.645	9.75789e-06
Bio Rep 3	Highlighter(YFP) ΔCcaSHL Blue	pBL413-024-260	Dark(ON) → Blue(λ ~ 455 nm light 100 µmol for 2 days) → Red(λ ~ 660 nm light 100 µmol for 24h)	16.73	16.63	16.82	16.27	16.73	16.63	16.82	16.27	16.6125	9.9802e-06
Bio Rep 3	Highlighter(YFP) ΔCcaSHL Blue	pBL413-024-260	Dark(ON) → Blue(λ ~ 455 nm light 100 µmol for 2 days) → Red(λ ~ 660 nm light 100 µmol for 36h)	16.39	15.75	15.6	15.62		15.75	15.6	15.62	15.6567	1.93586e-05
